# Supplementary material for: Prediction of Early- and Late-Onset Pre-Eclampsia in the Preclinical Stage via Placenta-Specific Extracellular miRNA Profiling
Source: Int J Mol Sci. 2023 Apr 28;24(9):8006. doi: 10.3390/ijms24098006 (PMC10178353; doi:10.3390/ijms24098006)
Supplement: Supplementary file 1 [file ijms-24-08006-s001.zip › Table S1.xlsx]

## Sheet: Sheet 1
Comparison of the placental tissues from two control groups (N>34 vs N<34)								Comparison of the blood plasma from two control groups (N>34 vs N<34)
miRNAs	log2FoldChange	pvalue	padj					miRNAs	log2FoldChange	pvalue	padj
hsa-miR-122-5p	-13.0035	1.16e-35	6.7e-33					hsa-miR-4745-5p	7.41519	0.00216482	0.999169
hsa-miR-128-3p	-5.19201	5.69e-35	1.64e-32					hsa-miR-628-3p	6.17702	0.00656719	0.999169
hsa-miR-342-5p	-5.75262	6.68e-32	1.29e-29					hsa-miR-4677-3p	7.26412	0.00701203	0.999169
hsa-miR-151a-3p	-4.48252	1.57e-31	2.13e-29					hsa-miR-548e-3p	5.54262	0.00750034	0.999169
hsa-let-7b-5p	-5.61293	1.85e-31	2.13e-29					hsa-miR-6780a-5p	6.82565	0.00931535	0.999169
hsa-miR-10b-5p	-6.55744	4.62e-31	4.44e-29					hsa-miR-6850-5p	6.55644	0.0137965	0.999169
hsa-miR-148a-3p	-4.42132	1.66e-30	1.37e-28					hsa-miR-3179	4.71994	0.0197385	0.999169
hsa-miR-483-3p	4.79992	1.28e-28	9.25e-27					hsa-miR-2355-3p	6.08837	0.0312556	0.999169
hsa-miR-223-5p	-6.78328	6.95e-23	4.45e-21					hsa-miR-3177-3p	4.01893	0.0333646	0.999169
hsa-let-7d-3p	-4.79164	7.74e-23	4.46e-21					hsa-miR-3173-5p	-4.52228	0.0354551	0.999169
hsa-miR-505-5p	-6.02352	1.67e-22	8.76e-21					hsa-miR-3187-3p	4.36806	0.0361312	0.999169
hsa-miR-206	-12.9379	4.53e-22	2.18e-20					hsa-miR-760	3.25017	0.0454424	0.999169
hsa-miR-30a-5p	2.77593	4.6e-21	2.04e-19					hsa-miR-18a-5p	-4.24892	0.05855	0.999169
hsa-miR-423-5p	-7.12583	9.28e-21	3.82e-19					hsa-miR-15b-3p	3.52423	0.0591917	0.999169
hsa-miR-320c	-4.31526	1.28e-20	4.92e-19					hsa-miR-1278	4.43492	0.0593672	0.999169
hsa-miR-1908-5p	-8.9041	3.24e-20	1.17e-18					hsa-miR-6734-5p	4.39985	0.0613154	0.999169
hsa-miR-625-3p	-3.5721	5.55e-20	1.88e-18					hsa-miR-3131	5.65332	0.0648309	0.999169
hsa-miR-486-3p	-7.10481	9.36e-20	3e-18					hsa-miR-4755-5p	3.7886	0.0650008	0.999169
hsa-miR-99a-5p	-4.21545	1.36e-19	4.14e-18					hsa-miR-3124-5p	3.43099	0.0731874	0.999169
hsa-miR-4732-3p	-7.0544	5.1e-19	1.47e-17					hsa-miR-195-5p	-3.48848	0.0732448	0.999169
hsa-miR-1228-5p	-10.4932	8.98e-19	2.47e-17					hsa-miR-6749-3p	3.55698	0.0879453	0.999169
hsa-miR-100-5p	3.17522	4.52e-18	1.18e-16					hsa-miR-3180-3p	3.23886	0.0913432	0.999169
hsa-miR-320d	-5.08182	1.1e-17	2.77e-16					hsa-miR-766-5p	3.20484	0.0915167	0.999169
hsa-miR-1246	-7.65333	3.13e-17	7.52e-16					hsa-miR-1292-5p	2.77793	0.0941629	0.999169
hsa-miR-4732-5p	-8.40421	3.63e-17	8.37e-16					hsa-miR-3934-5p	-4.16778	0.0968649	0.999169
hsa-miR-372-3p	4.95985	9.83e-17	2.18e-15					hsa-miR-4742-3p	3.07097	0.0994068	0.999169
hsa-miR-451a	-8.54046	1.65e-16	3.53e-15					hsa-miR-193a-5p	2.89723	0.100028	0.999169
hsa-miR-493-5p	5.35523	4.21e-16	8.67e-15					hsa-miR-6877-5p	3.66349	0.103803	0.999169
hsa-miR-320b	-3.8807	7.06e-16	1.4e-14					hsa-miR-200a-3p	2.85515	0.106444	0.999169
hsa-miR-16-2-3p	-6.90042	9.25e-16	1.78e-14					hsa-miR-193b-5p	2.81283	0.10991	0.999169
hsa-miR-142-5p	-6.52389	2.1e-15	3.92e-14					hsa-miR-4665-5p	3.9391	0.111125	0.999169
hsa-miR-518b	4.37679	2.63e-15	4.74e-14					hsa-miR-375	3.49492	0.112096	0.999169
hsa-let-7e-5p	3.6681	4.24e-15	7.41e-14					hsa-miR-1227-3p	-3.72759	0.112359	0.999169
hsa-miR-486-5p	-7.6517	4.66e-15	7.91e-14					hsa-miR-490-3p	-3.475	0.113071	0.999169
hsa-miR-518e-3p	4.61946	6.82e-15	1.12e-13					hsa-miR-3065-5p	-3.43112	0.117169	0.999169
hsa-miR-517c-3p	5.56784	7.19e-15	1.15e-13					hsa-miR-23a-5p	2.8459	0.11766	0.999169
hsa-miR-215-5p	-7.44594	8.29e-14	1.29e-12					hsa-miR-3180	3.25727	0.117887	0.999169
hsa-miR-192-5p	-4.54113	8.5e-14	1.29e-12					hsa-miR-490-5p	-3.90125	0.122851	0.999169
hsa-miR-3615	-6.44386	8.86e-14	1.31e-12					hsa-miR-6735-5p	2.86468	0.124741	0.999169
hsa-miR-3158-3p	-6.18453	1.9e-13	2.74e-12					hsa-miR-3615	3.01441	0.127632	0.999169
hsa-let-7i-5p	-3.23492	2.24e-13	3.15e-12					hsa-miR-210-3p	-2.70647	0.127671	0.999169
hsa-miR-150-3p	-8.1138	2.48e-13	3.41e-12					hsa-miR-2110	2.53124	0.134673	0.999169
hsa-miR-10a-5p	-3.36208	4.8e-13	6.45e-12					hsa-miR-4659a-3p	-3.86664	0.142237	0.999169
hsa-miR-92b-5p	-6.45868	5.2e-13	6.81e-12					hsa-miR-885-3p	4.00944	0.148411	0.999169
hsa-miR-381-3p	4.30645	7.57e-13	9.71e-12					hsa-miR-4443	-3.03257	0.16393	0.999169
hsa-miR-26b-5p	3.07613	1.16e-12	1.45e-11					hsa-miR-1248	-2.30991	0.166714	0.999169
hsa-miR-185-5p	-4.18879	1.56e-12	1.92e-11					hsa-miR-1908-5p	2.90154	0.176291	0.999169
hsa-miR-2110	-4.62562	1.69e-12	2.03e-11					hsa-miR-5187-5p	3.72892	0.177411	0.999169
hsa-miR-1304-5p	-6.01036	1.89e-12	2.23e-11					hsa-miR-1262	2.48635	0.186163	0.999169
hsa-miR-4446-3p	-9.87671	2.92e-12	3.37e-11					hsa-miR-3927-3p	-4.06	0.186479	0.999169
hsa-miR-520g-3p	4.94263	4e-12	4.52e-11					hsa-miR-3656	-2.80223	0.193028	0.999169
hsa-miR-1323	4.207	4.16e-12	4.61e-11					hsa-miR-498	-2.71623	0.202405	0.999169
hsa-let-7c-5p	-2.65398	6.06e-12	6.6e-11					hsa-miR-320e	2.34305	0.216805	0.999169
hsa-miR-182-5p	-2.64635	6.72e-12	7.18e-11					hsa-miR-658	3.10679	0.224567	0.999169
hsa-miR-520h	4.90855	1.2e-11	1.26e-10					hsa-miR-1246	2.52546	0.225522	0.999169
hsa-miR-4433b-3p	-9.91025	1.29e-11	1.33e-10					hsa-miR-129-5p	2.40006	0.228808	0.999169
hsa-miR-1269a	4.88125	2e-11	2.03e-10					hsa-miR-142-3p	2.20193	0.229531	0.999169
hsa-miR-512-3p	3.9177	2.36e-11	2.35e-10					hsa-miR-4473	2.70531	0.230111	0.999169
hsa-miR-125a-5p	3.50763	2.8e-11	2.64e-10					hsa-miR-29c-3p	2.64328	0.231016	0.999169
hsa-miR-199b-5p	4.97005	2.81e-11	2.64e-10					hsa-miR-3688-3p	2.83879	0.242151	0.999169
hsa-miR-520c-5p	3.58146	2.88e-11	2.64e-10					hsa-miR-523-3p	-2.5188	0.248162	0.999169
hsa-miR-518d-5p	3.58088	2.89e-11	2.64e-10					hsa-miR-1306-3p	2.43878	0.252663	0.999169
hsa-miR-526a	3.58088	2.89e-11	2.64e-10					hsa-miR-148a-5p	1.80141	0.258996	0.999169
hsa-miR-205-5p	5.71588	5.1e-11	4.6e-10					hsa-miR-1249-3p	2.47694	0.261641	0.999169
hsa-miR-658	-9.88394	6.28e-11	5.58e-10					hsa-miR-527	-2.71837	0.266908	0.999169
hsa-miR-939-5p	-8.15359	7.18e-11	6.28e-10					hsa-miR-6716-3p	2.54585	0.267483	0.999169
hsa-miR-26a-5p	2.73472	9.36e-11	8.06e-10					hsa-miR-6741-5p	2.32607	0.26855	0.999169
hsa-miR-574-3p	4.26837	9.97e-11	8.46e-10					hsa-miR-1304-5p	1.98425	0.277062	0.999169
hsa-miR-149-5p	4.55893	1.35e-10	1.13e-09					hsa-let-7a-3p	2.02722	0.277561	0.999169
hsa-miR-1307-3p	-2.67014	1.58e-10	1.3e-09					hsa-miR-616-3p	2.50638	0.279734	0.999169
hsa-miR-30b-5p	5.0379	2.44e-10	1.98e-09					hsa-miR-548k	-2.10693	0.279916	0.999169
hsa-miR-23b-3p	5.29945	2.63e-10	2.11e-09					hsa-miR-4467	2.43935	0.285578	0.999169
hsa-miR-194-5p	-4.11928	2.83e-10	2.24e-09					hsa-miR-641	2.33231	0.290732	0.999169
hsa-miR-23a-3p	4.47181	3.57e-10	2.78e-09					hsa-miR-29b-1-5p	2.39053	0.297081	0.999169
hsa-miR-518f-5p	3.58788	4.05e-10	3.12e-09					hsa-miR-1229-3p	2.08883	0.297355	0.999169
hsa-miR-524-5p	5.85424	4.67e-10	3.55e-09					hsa-miR-5100	-1.97994	0.298022	0.999169
hsa-miR-22-3p	-3.31745	5.62e-10	4.21e-09					hsa-miR-2116-3p	2.29792	0.304566	0.999169
hsa-miR-3124-5p	-6.81783	6.69e-10	4.94e-09					hsa-miR-125b-2-3p	1.92329	0.305359	0.999169
hsa-miR-200c-3p	4.40768	6.82e-10	4.94e-09					hsa-miR-3691-5p	2.77093	0.308364	0.999169
hsa-miR-224-5p	3.63144	6.85e-10	4.94e-09					hsa-miR-518a-5p	-2.45363	0.310167	0.999169
hsa-miR-7706	-3.2579	1.01e-09	7.17e-09					hsa-miR-320a	1.60398	0.313768	0.999169
hsa-miR-1224-5p	-9.07405	1.31e-09	9.19e-09					hsa-miR-499a-5p	2.19517	0.320701	0.999169
hsa-miR-139-3p	-5.51191	1.83e-09	1.27e-08					hsa-miR-194-3p	2.14885	0.324387	0.999169
hsa-miR-424-3p	2.72997	1.97e-09	1.35e-08					hsa-miR-150-3p	2.1073	0.331005	0.999169
hsa-miR-125b-5p	3.14857	2.97e-09	2.01e-08					hsa-miR-24-1-5p	1.81058	0.333405	0.999169
hsa-miR-221-3p	3.06262	3e-09	2.01e-08					hsa-miR-501-3p	1.50442	0.338182	0.999169
hsa-miR-320e	-4.73898	3.87e-09	2.57e-08					hsa-miR-148a-3p	1.79991	0.338726	0.999169
hsa-miR-1307-5p	-4.3533	4.91e-09	3.22e-08					hsa-miR-1237-3p	-2.4292	0.339602	0.999169
hsa-miR-522-3p	4.11677	6.12e-09	3.97e-08					hsa-miR-374a-5p	-1.78941	0.343794	0.999169
hsa-miR-199a-3p	3.00927	7.68e-09	4.92e-08					hsa-miR-1183	-2.56293	0.355476	0.999169
hsa-miR-7-5p	-3.31146	8.89e-09	5.63e-08					hsa-miR-93-3p	-1.98984	0.356242	0.999169
hsa-miR-6842-3p	-4.89759	9.64e-09	6.05e-08					hsa-miR-4429	1.79898	0.356654	0.999169
hsa-miR-3168	-8.96355	1.09e-08	6.74e-08					hsa-miR-885-5p	2.36463	0.362876	0.999169
hsa-miR-515-5p	8.05447	1.36e-08	8.36e-08					hsa-miR-25-5p	1.45693	0.36606	0.999169
hsa-miR-411-5p	8.02201	1.82e-08	1.11e-07					hsa-miR-5009-5p	2.38222	0.373298	0.999169
hsa-miR-30e-5p	-3.66621	2.03e-08	1.22e-07					hsa-miR-296-3p	-1.64495	0.376882	0.999169
hsa-miR-199b-3p	2.93316	2.29e-08	1.36e-07					hsa-miR-6715b-3p	-2.11557	0.379456	0.999169
hsa-miR-517a-3p	3.82463	3.53e-08	2.06e-07					hsa-miR-320b	1.54165	0.385636	0.999169
hsa-miR-517b-3p	3.82463	3.53e-08	2.06e-07					hsa-miR-503-5p	-1.54571	0.386117	0.999169
hsa-miR-494-3p	4.28982	4.57e-08	2.64e-07					hsa-miR-134-5p	1.33986	0.388062	0.999169
hsa-miR-30c-5p	2.54117	5.54e-08	3.17e-07					hsa-miR-520d-5p	-2.13016	0.391887	0.999169
hsa-miR-498	4.86059	6.9e-08	3.9e-07					hsa-miR-122-5p	2.13777	0.396959	0.999169
hsa-miR-199a-5p	3.37299	8.12e-08	4.55e-07					hsa-miR-497-5p	-2.03972	0.399172	0.999169
hsa-miR-6741-5p	-7.09173	9.97e-08	5.53e-07					hsa-miR-192-5p	1.64571	0.400833	0.999169
hsa-miR-433-3p	3.36809	1.29e-07	7.1e-07					hsa-miR-320c	1.51547	0.40106	0.999169
hsa-miR-629-5p	-4.3648	1.36e-07	7.4e-07					hsa-miR-1323	-1.56978	0.411494	0.999169
hsa-miR-146a-5p	-3.49068	1.39e-07	7.48e-07					hsa-miR-744-5p	1.25875	0.412445	0.999169
hsa-miR-4466	-9.24239	1.44e-07	7.71e-07					hsa-miR-139-5p	-1.23254	0.413523	0.999169
hsa-let-7f-5p	-1.83545	1.65e-07	8.72e-07					hsa-miR-22-5p	-1.35016	0.41657	0.999169
hsa-miR-1183	-9.04012	1.67e-07	8.76e-07					hsa-miR-1307-5p	1.34578	0.417732	0.999169
hsa-miR-363-3p	-3.47464	1.72e-07	8.94e-07					hsa-miR-132-5p	-1.70216	0.421003	0.999169
hsa-miR-518e-5p	2.47351	2.06e-07	1.02e-06					hsa-miR-770-5p	-2.08555	0.422282	0.999169
hsa-miR-519b-5p	2.47351	2.06e-07	1.02e-06					hsa-miR-651-5p	-1.89494	0.424138	0.999169
hsa-miR-519c-5p	2.47351	2.06e-07	1.02e-06					hsa-miR-378i	1.29243	0.430672	0.999169
hsa-miR-523-5p	2.47351	2.06e-07	1.02e-06					hsa-miR-664a-5p	1.29796	0.431047	0.999169
hsa-miR-522-5p	2.47351	2.06e-07	1.02e-06					hsa-miR-5589-5p	1.99584	0.43241	0.999169
hsa-miR-519a-5p	2.4123	2.18e-07	1.08e-06					hsa-miR-21-3p	-1.66639	0.436585	0.999169
hsa-miR-365a-3p	5.7877	2.41e-07	1.17e-06					hsa-miR-582-3p	1.35675	0.438179	0.999169
hsa-miR-365b-3p	5.7877	2.41e-07	1.17e-06					hsa-miR-191-3p	-1.53004	0.440799	0.999169
hsa-miR-25-3p	-4.34633	2.49e-07	1.2e-06					hsa-miR-6805-5p	1.59351	0.442362	0.999169
hsa-miR-518c-3p	5.57891	3.62e-07	1.72e-06					hsa-miR-6853-3p	-1.97173	0.451182	0.999169
hsa-miR-127-3p	2.9544	3.8e-07	1.8e-06					hsa-miR-1296-5p	-1.9001	0.451535	0.999169
hsa-miR-193b-3p	5.79498	4.13e-07	1.94e-06					hsa-miR-340-5p	1.15198	0.451628	0.999169
hsa-miR-145-5p	4.90693	5.35e-07	2.49e-06					hsa-miR-6887-3p	-2.13961	0.451721	0.999169
hsa-miR-92b-3p	-2.24671	6.07e-07	2.8e-06					hsa-miR-518d-3p	-1.86682	0.45354	0.999169
hsa-miR-92a-3p	-2.85728	6.89e-07	3.15e-06					hsa-miR-1269a	-1.64457	0.453688	0.999169
hsa-miR-516a-5p	3.17093	7.25e-07	3.29e-06					hsa-miR-3190-3p	1.68419	0.453769	0.999169
hsa-miR-4745-5p	-7.89867	1.04e-06	4.68e-06					hsa-miR-1270	1.64733	0.454463	0.999169
hsa-miR-3605-5p	-7.01782	1.4e-06	6.25e-06					hsa-miR-483-5p	1.10282	0.455322	0.999169
hsa-miR-375	-4.39288	1.58e-06	7.03e-06					hsa-miR-550a-3-5p	1.37205	0.459394	0.999169
hsa-miR-885-3p	-9.85791	1.87e-06	8.22e-06					hsa-miR-6894-3p	-1.3855	0.465415	0.999169
hsa-miR-193b-5p	-3.62185	2.15e-06	9.41e-06					hsa-miR-512-5p	-1.78906	0.467213	0.999169
hsa-miR-424-5p	6.11273	2.26e-06	9.78e-06					hsa-miR-194-5p	1.34607	0.469769	0.999169
hsa-miR-526b-5p	4.12048	2.55e-06	1.1e-05					hsa-miR-548o-3p	1.11964	0.470655	0.999169
hsa-miR-371a-5p	5.04718	3.23e-06	1.38e-05					hsa-miR-6501-3p	-1.78645	0.47209	0.999169
hsa-miR-221-5p	6.17951	3.27e-06	1.39e-05					hsa-miR-335-5p	-1.1527	0.472897	0.999169
hsa-miR-1180-3p	-3.60626	3.49e-06	1.47e-05					hsa-miR-636	1.48493	0.474589	0.999169
hsa-miR-27b-3p	1.52423	3.61e-06	1.51e-05					hsa-miR-518a-3p	-1.47987	0.476415	0.999169
hsa-miR-146b-5p	-3.00346	3.89e-06	1.61e-05					hsa-miR-324-3p	-1.14035	0.478876	0.999169
hsa-miR-520a-3p	2.98989	4.23e-06	1.75e-05					hsa-miR-454-5p	1.81422	0.481315	0.999169
hsa-miR-183-5p	-3.23475	4.55e-06	1.86e-05					hsa-miR-7976	1.31485	0.483396	0.999169
hsa-miR-516b-5p	2.35816	4.88e-06	1.98e-05					hsa-miR-181a-2-3p	-1.08241	0.484227	0.999169
hsa-miR-519a-3p	4.65415	4.99e-06	2e-05					hsa-miR-205-5p	-1.47671	0.485787	0.999169
hsa-miR-329-3p	5.99183	5e-06	2e-05					hsa-miR-338-5p	1.20875	0.486045	0.999169
hsa-miR-519d-5p	7.77043	5.05e-06	2.01e-05					hsa-miR-512-3p	-1.35486	0.48683	0.999169
hsa-miR-543	2.10579	5.72e-06	2.26e-05					hsa-miR-1275	-1.82885	0.488836	0.999169
hsa-miR-1976	-6.04013	5.99e-06	2.35e-05					hsa-miR-3940-3p	-1.67746	0.4891	0.999169
hsa-miR-101-3p	-4.67935	6.23e-06	2.43e-05					hsa-miR-31-5p	-1.7171	0.490071	0.999169
hsa-miR-520f-3p	7.07864	6.38e-06	2.47e-05					hsa-miR-1468-5p	1.39619	0.490829	0.999169
hsa-miR-339-3p	-4.31507	6.86e-06	2.64e-05					hsa-miR-517-5p	-1.80136	0.494224	0.999169
hsa-miR-141-3p	6.99079	7.05e-06	2.69e-05					hsa-miR-3909	-1.08015	0.496834	0.999169
hsa-miR-450b-5p	7.72086	9.87e-06	3.73e-05					hsa-miR-518f-3p	-1.2643	0.497504	0.999169
hsa-miR-504-5p	4.05191	9.89e-06	3.73e-05					hsa-miR-519d-3p	-1.38365	0.499678	0.999169
hsa-miR-518f-3p	5.32076	1.33e-05	5e-05					hsa-miR-769-3p	1.54581	0.500205	0.999169
hsa-miR-517-5p	4.55678	1.35e-05	5.02e-05					hsa-miR-193b-3p	-1.27478	0.502699	0.999169
hsa-miR-487b-3p	4.85741	1.44e-05	5.34e-05					hsa-miR-381-3p	-1.27503	0.503685	0.999169
hsa-miR-431-3p	5.86672	1.47e-05	5.41e-05					hsa-miR-4685-3p	1.52115	0.504094	0.999169
hsa-miR-511-5p	-2.77483	1.58e-05	5.75e-05					hsa-miR-515-3p	-1.60754	0.508845	0.999169
hsa-miR-371a-3p	7.54746	1.85e-05	6.73e-05					hsa-miR-539-5p	-1.60222	0.509331	0.999169
hsa-miR-934	7.53286	2.13e-05	7.7e-05					hsa-miR-34b-5p	-1.63692	0.509362	0.999169
hsa-miR-373-3p	6.74707	2.78e-05	9.97e-05					hsa-miR-4664-3p	1.43428	0.509474	0.999169
hsa-miR-99b-3p	2.3436	2.85e-05	0.000101356					hsa-miR-505-3p	-1.24337	0.509511	0.999169
hsa-miR-214-3p	3.97324	2.86e-05	0.000101386					hsa-miR-1238-3p	2.57452	0.51215	0.999169
hsa-miR-431-5p	4.85601	3.56e-05	0.000125155					hsa-miR-522-3p	-1.21944	0.514608	0.999169
hsa-miR-34c-5p	7.37038	4.62e-05	0.000161494					hsa-miR-1910-5p	-1.57563	0.520128	0.999169
hsa-miR-874-3p	2.20684	4.79e-05	0.000166604					hsa-miR-223-3p	1.18494	0.521461	0.999169
hsa-miR-3913-5p	-7.56652	5.06e-05	0.000174693					hsa-miR-3664-3p	-1.64394	0.522914	0.999169
hsa-miR-455-3p	4.67088	5.31e-05	0.000182273					hsa-miR-519a-3p	-1.39704	0.523286	0.999169
hsa-miR-1306-3p	-7.21297	5.41e-05	0.000184707					hsa-miR-483-3p	-1.30559	0.523876	0.999169
hsa-miR-9-5p	6.63018	5.75e-05	0.000195259					hsa-miR-330-5p	-1.2651	0.525954	0.999169
hsa-miR-487a-5p	6.03172	5.89e-05	0.000198902					hsa-miR-105-5p	-1.42323	0.526506	0.999169
hsa-miR-193a-5p	-2.13837	6.93e-05	0.000232637					hsa-miR-671-3p	-1.01434	0.52926	0.999169
hsa-let-7b-3p	-3.01524	7.09e-05	0.000236504					hsa-miR-10a-3p	1.36575	0.530119	0.999169
hsa-miR-767-5p	5.73888	7.26e-05	0.000240695					hsa-miR-520f-3p	-1.58268	0.53293	0.999169
hsa-miR-518c-5p	2.25703	7.67e-05	0.000252811					hsa-miR-4684-3p	-1.61005	0.533704	0.999169
hsa-miR-29a-3p	2.25438	8.61e-05	0.000282118					hsa-miR-150-5p	-1.02439	0.53382	0.999169
hsa-miR-1283	4.0275	9.8e-05	0.000319489					hsa-miR-526b-5p	-1.28782	0.533881	0.999169
hsa-miR-155-5p	-2.57983	0.000113245	0.000367093					hsa-miR-127-5p	-1.55485	0.53448	0.999169
hsa-miR-22-5p	-3.07856	0.000115712	0.000372993					hsa-miR-95-3p	0.956507	0.536468	0.999169
hsa-miR-520g-5p	6.06963	0.00011705	0.000375211					hsa-miR-520a-5p	-1.3169	0.536681	0.999169
hsa-miR-1296-5p	3.85715	0.000118563	0.000377961					hsa-miR-660-5p	0.937503	0.537042	0.999169
hsa-miR-105-5p	7.25917	0.000121223	0.000384316					hsa-miR-365a-5p	-0.924463	0.537348	0.999169
hsa-miR-23b-5p	5.58153	0.000122484	0.000384952					hsa-miR-195-3p	-1.11173	0.539137	0.999169
hsa-miR-132-3p	7.29059	0.000122758	0.000384952					hsa-miR-4661-5p	-1.13147	0.539728	0.999169
hsa-miR-197-3p	1.55149	0.000123536	0.0003853					hsa-miR-6787-3p	-1.51535	0.543035	0.999169
hsa-let-7d-5p	-1.642	0.000131735	0.00040827					hsa-miR-486-3p	1.28112	0.543475	0.999169
hsa-miR-520d-3p	3.63882	0.000132316	0.00040827					hsa-miR-1185-2-3p	-1.46129	0.546698	0.999169
hsa-miR-4429	-4.97311	0.000145136	0.000445444					hsa-miR-223-5p	1.30362	0.548434	0.999169
hsa-miR-410-3p	6.33845	0.000156704	0.000478403					hsa-miR-1185-1-3p	-1.50014	0.549322	0.999169
hsa-miR-1247-5p	4.54446	0.000176875	0.000537141					hsa-miR-4646-3p	-1.54546	0.550429	0.999169
hsa-miR-143-5p	4.08045	0.000194715	0.000587891					hsa-miR-934	-1.37976	0.550677	0.999169
hsa-miR-760	-4.69661	0.000195624	0.000587891					hsa-miR-517a-3p	-1.24034	0.551458	0.999169
hsa-miR-4665-5p	-5.58691	0.000204979	0.000612813					hsa-miR-517b-3p	-1.24034	0.551458	0.999169
hsa-miR-7976	-4.8571	0.00021556	0.000641124					hsa-miR-7706	0.932783	0.551583	0.999169
hsa-miR-520a-5p	4.10706	0.00023503	0.000695448					hsa-miR-520a-3p	-1.10146	0.553441	0.999169
hsa-miR-27b-5p	6.22364	0.000266453	0.000784406					hsa-miR-345-5p	0.944706	0.554129	0.999169
hsa-miR-505-3p	4.1956	0.00028107	0.000823234					hsa-miR-424-5p	-1.38919	0.554981	0.999169
hsa-miR-127-5p	6.18605	0.000328897	0.000958453					hsa-miR-500a-3p	-1.03927	0.559295	0.999169
hsa-miR-518a-3p	3.02551	0.000360142	0.00104423					hsa-miR-365b-5p	1.27061	0.560641	0.999169
hsa-miR-129-5p	-7.09937	0.00036691	0.00105854					hsa-miR-518c-3p	-1.31967	0.561742	0.999169
hsa-miR-3691-5p	-6.40952	0.000389889	0.00111923					hsa-let-7c-5p	0.955256	0.564284	0.999169
hsa-miR-525-5p	2.23883	0.000415834	0.0011878					hsa-miR-3613-5p	1.05158	0.566289	0.999169
hsa-miR-664a-3p	5.61968	0.000423002	0.00120233					hsa-miR-6724-5p	-1.41099	0.566678	0.999169
hsa-miR-411-3p	6.96212	0.000427904	0.0012103					hsa-miR-99a-5p	1.01421	0.566777	0.999169
hsa-miR-5100	4.42338	0.000444765	0.00125185					hsa-miR-1283	-1.25963	0.568336	0.999169
hsa-miR-654-3p	3.93102	0.000480157	0.00134491					hsa-miR-299-3p	-1.39952	0.568375	0.999169
hsa-miR-320a	-1.82905	0.000492303	0.00137226					hsa-miR-518c-5p	-1.16145	0.568662	0.999169
hsa-miR-16-5p	-3.77352	0.000541989	0.0015035					hsa-miR-135b-3p	-1.54086	0.569144	0.999169
hsa-miR-744-5p	-1.87155	0.00062415	0.00172313					hsa-miR-130b-5p	-0.880625	0.569971	0.999169
hsa-miR-523-3p	3.22703	0.000627844	0.00172508					hsa-miR-515-5p	-1.35488	0.570284	0.999169
hsa-miR-933	-8.13742	0.000642959	0.00175823					hsa-miR-126-3p	-0.840425	0.571424	0.999169
hsa-miR-625-5p	5.97173	0.000734041	0.00199784					hsa-miR-183-5p	-0.899188	0.572224	0.999169
hsa-miR-942-5p	-5.63745	0.000766976	0.00207768					hsa-miR-378g	0.949083	0.57289	0.999169
hsa-miR-181a-5p	2.16689	0.000776668	0.00208808					hsa-miR-3928-3p	-1.06773	0.573981	0.999169
hsa-miR-196a-5p	6.92468	0.000778052	0.00208808					hsa-miR-373-5p	-1.45887	0.575534	0.999169
hsa-miR-542-3p	4.4181	0.000793216	0.00211891					hsa-miR-145-5p	-1.18966	0.576506	0.999169
hsa-miR-519d-3p	3.44663	0.000922131	0.00245193					hsa-miR-339-5p	-1.39597	0.576991	0.999169
hsa-miR-27a-5p	2.34121	0.000971979	0.00257262					hsa-miR-503-3p	-1.35866	0.577397	0.999169
hsa-miR-328-3p	-1.54497	0.000988806	0.00260521					hsa-miR-652-3p	-1.12009	0.579392	0.999169
hsa-miR-425-5p	-4.49814	0.00103253	0.00270805					hsa-miR-1307-3p	0.831466	0.579877	0.999169
hsa-miR-203a-3p	-3.12927	0.00104791	0.00273595					hsa-miR-520h	-1.1296	0.580635	0.999169
hsa-miR-4746-5p	-5.74447	0.00113008	0.0029372					hsa-miR-516a-5p	-1.12211	0.580723	0.999169
hsa-miR-758-3p	6.69814	0.00114427	0.00296075					hsa-miR-202-3p	-2.20445	0.581618	0.999169
hsa-miR-450a-2-3p	6.7047	0.00115463	0.0029742					hsa-miR-1288-3p	-2.20445	0.581618	0.999169
hsa-miR-3942-5p	-8.96048	0.00121403	0.00311332					hsa-miR-3064-5p	1.21015	0.58265	0.999169
hsa-miR-136-3p	4.03516	0.0012355	0.0031439					hsa-miR-140-5p	-1.19762	0.582994	0.999169
hsa-miR-31-5p	6.67282	0.00123686	0.0031439					hsa-miR-185-5p	0.956418	0.584724	0.999169
hsa-miR-423-3p	-2.08395	0.00138497	0.00350495					hsa-miR-519c-3p	-1.32917	0.584853	0.999169
hsa-miR-30a-3p	1.75328	0.00139301	0.00350661					hsa-miR-7110-3p	-1.47412	0.588234	0.999169
hsa-miR-520c-3p	6.68326	0.00139778	0.00350661					hsa-miR-874-3p	-1.12944	0.589565	0.999169
hsa-miR-152-3p	1.52735	0.00141537	0.00353535					hsa-miR-584-3p	-1.31136	0.589742	0.999169
hsa-miR-324-5p	6.68345	0.00142651	0.00354711					hsa-miR-519e-3p	-1.34453	0.589758	0.999169
hsa-miR-4433b-5p	-5.20479	0.00143258	0.00354711					hsa-miR-5010-5p	1.03961	0.589809	0.999169
hsa-miR-99b-5p	2.1206	0.00143852	0.00354711					hsa-miR-6862-5p	-1.08228	0.590399	0.999169
hsa-miR-941	-1.687	0.00151732	0.00372551					hsa-miR-29c-5p	-1.30787	0.590515	0.999169
hsa-miR-520b	6.65599	0.00154112	0.00376791					hsa-miR-6514-3p	-1.32752	0.591697	0.999169
hsa-miR-512-5p	5.79725	0.00172277	0.00419426					hsa-miR-6510-3p	-1.19633	0.594235	0.999169
hsa-miR-6741-3p	-5.96544	0.00175824	0.00426262					hsa-miR-335-3p	-0.990431	0.594443	0.999169
hsa-miR-550a-5p	-5.07654	0.00184064	0.00444372					hsa-miR-106b-5p	0.830362	0.597715	0.999169
hsa-miR-369-3p	5.70863	0.002006	0.00482276					hsa-miR-26a-5p	-0.873969	0.59802	0.999169
hsa-miR-766-3p	6.54058	0.00203776	0.00487878					hsa-miR-138-5p	-1.40759	0.600309	0.999169
hsa-miR-378a-3p	-1.40498	0.00205105	0.00489031					hsa-miR-3679-5p	1.12905	0.600657	0.999169
hsa-miR-668-3p	4.31732	0.00225386	0.00535143					hsa-miR-659-5p	-1.42379	0.601168	0.999169
hsa-miR-548o-3p	-2.27594	0.002263	0.00535143					hsa-miR-423-5p	1.03964	0.603918	0.999169
hsa-miR-186-5p	-2.53629	0.00240177	0.00565642					hsa-miR-224-3p	-1.2781	0.604044	0.999169
hsa-miR-6734-5p	-6.37805	0.00249967	0.00586306					hsa-miR-3138	-1.11599	0.604765	0.999169
hsa-miR-675-5p	3.772	0.00258834	0.00604644					hsa-miR-155-5p	-0.824235	0.605518	0.999169
hsa-miR-30c-2-3p	4.75549	0.00282804	0.00657975					hsa-miR-204-5p	1.28028	0.606054	0.999169
hsa-miR-362-5p	5.58579	0.00292381	0.00677525					hsa-miR-296-5p	-1.26303	0.606841	0.999169
hsa-miR-154-5p	6.42179	0.00321834	0.00742792					hsa-miR-520c-5p	-0.965657	0.608618	0.999169
hsa-miR-3180-3p	-5.19181	0.00341289	0.00784557					hsa-miR-518d-5p	-0.96354	0.609422	0.999169
hsa-miR-5189-5p	-6.0928	0.00431276	0.00983918					hsa-miR-526a	-0.96354	0.609422	0.999169
hsa-miR-412-5p	5.65108	0.00431423	0.00983918					hsa-miR-330-3p	0.766276	0.61026	0.999169
hsa-miR-503-5p	2.33452	0.00487176	0.011067					hsa-miR-181a-5p	-0.89859	0.611709	0.999169
hsa-miR-550a-3-5p	-4.74402	0.00497314	0.0112529					hsa-miR-143-3p	-0.811372	0.613106	0.999169
hsa-miR-382-3p	3.61544	0.0050281	0.0113329					hsa-miR-337-5p	-1.26273	0.613408	0.999169
hsa-miR-338-5p	-2.85902	0.00505376	0.0113464					hsa-miR-6852-5p	-1.28406	0.613612	0.999169
hsa-miR-454-3p	6.25801	0.00556878	0.0124542					hsa-miR-517c-3p	-1.14214	0.614301	0.999169
hsa-let-7e-3p	5.35229	0.00559889	0.0124732					hsa-miR-500a-5p	-1.23767	0.615393	0.999169
hsa-miR-6511b-3p	5.36853	0.00575688	0.0127758					hsa-miR-548j-5p	-1.37214	0.618317	0.999169
hsa-miR-6501-5p	6.22708	0.00640561	0.0141611					hsa-miR-181c-3p	-1.30451	0.619637	0.999169
hsa-miR-519c-3p	6.19451	0.0064653	0.0142385					hsa-miR-377-3p	-1.22612	0.620151	0.999169
hsa-miR-1185-1-3p	4.82811	0.00712373	0.0156289					hsa-miR-520f-5p	-1.21749	0.622193	0.999169
hsa-miR-335-3p	2.47303	0.00727074	0.015891					hsa-miR-320d	0.908817	0.62227	0.999169
hsa-miR-3177-3p	-4.51235	0.00753337	0.0164029					hsa-miR-629-3p	1.07935	0.622943	0.999169
hsa-miR-34a-5p	4.5956	0.00758477	0.0164527					hsa-miR-518f-5p	-1.03048	0.623198	0.999169
hsa-miR-503-3p	6.10766	0.00825156	0.0178299					hsa-miR-937-3p	0.902386	0.624587	0.999169
hsa-miR-7704	1.9222	0.00828146	0.0178299					hsa-miR-4732-3p	0.959251	0.625193	0.999169
hsa-miR-493-3p	2.7143	0.00909604	0.0195108					hsa-miR-370-3p	-0.917331	0.625464	0.999169
hsa-miR-450a-5p	4.19859	0.00956544	0.0204417					hsa-miR-3168	-1.13802	0.625512	0.999169
hsa-miR-1292-5p	-4.18424	0.00974182	0.0207418					hsa-miR-496	-1.28333	0.626173	0.999169
hsa-miR-484	-2.29987	0.0103022	0.0218543					hsa-miR-6775-3p	-1.28333	0.626173	0.999169
hsa-miR-3656	-5.48865	0.0108667	0.0229673					hsa-miR-135b-5p	-1.21889	0.62751	0.999169
hsa-miR-485-5p	-2.44683	0.0112075	0.0236011					hsa-miR-524-3p	-1.18935	0.630548	0.999169
hsa-miR-107	-2.78578	0.0113429	0.0237994					hsa-miR-9-5p	-1.21369	0.631417	0.999169
hsa-miR-509-3p	6.00922	0.01177	0.0246061					hsa-miR-1-3p	-0.733216	0.631589	0.999169
hsa-miR-519b-3p	5.96928	0.012289	0.025515					hsa-miR-767-5p	-1.21465	0.631708	0.999169
hsa-miR-224-3p	4.66677	0.0123339	0.025515					hsa-miR-6810-3p	-1.22784	0.632638	0.999169
hsa-miR-1294	-4.2432	0.0123374	0.025515					hsa-miR-339-3p	-0.799283	0.635356	0.999169
hsa-miR-299-5p	5.97566	0.0127889	0.0263542					hsa-miR-331-5p	0.728133	0.637897	0.999169
hsa-miR-181b-5p	1.17788	0.0130207	0.0267365					hsa-miR-520g-5p	-1.20135	0.638845	0.999169
hsa-miR-374b-5p	3.08512	0.0135242	0.0276719					hsa-miR-6514-5p	-1.15163	0.639267	0.999169
hsa-miR-495-3p	2.27877	0.0141159	0.0287805					hsa-miR-524-5p	-1.09901	0.64198	0.999169
hsa-miR-191-3p	-4.35145	0.0152777	0.0309769					hsa-miR-455-3p	-0.993455	0.64416	0.999169
hsa-miR-525-3p	5.02093	0.0153006	0.0309769					hsa-miR-508-3p	-1.19155	0.64425	0.999169
hsa-miR-1247-3p	4.10418	0.0157153	0.0317053					hsa-miR-299-5p	-1.12287	0.644397	0.999169
hsa-miR-379-3p	5.85746	0.0168919	0.0339603					hsa-miR-342-3p	0.725047	0.644685	0.999169
hsa-let-7g-5p	-1.09228	0.0179543	0.035971					hsa-miR-15b-5p	-0.752127	0.644864	0.999169
hsa-miR-140-3p	-2.05265	0.0181847	0.0363064					hsa-miR-23b-3p	-0.89146	0.645053	0.999169
hsa-miR-143-3p	0.989305	0.0183246	0.0364596					hsa-miR-30d-5p	-0.691085	0.646547	0.999169
hsa-miR-200b-3p	4.47781	0.0195162	0.038697					hsa-miR-576-5p	0.87004	0.647064	0.999169
hsa-miR-191-5p	0.92354	0.020079	0.0396767					hsa-miR-542-5p	-1.15861	0.647251	0.999169
hsa-miR-200a-3p	-4.03941	0.0202761	0.0399293					hsa-miR-6726-3p	1.20287	0.647599	0.999169
hsa-miR-1248	-2.40095	0.0204774	0.0401886					hsa-miR-139-3p	0.812221	0.647675	0.999169
hsa-miR-483-5p	-1.32979	0.0208536	0.0407107					hsa-miR-485-5p	0.709993	0.651052	0.999169
hsa-miR-376c-3p	4.84886	0.0208845	0.0407107					hsa-miR-664b-5p	0.985406	0.651384	0.999169
hsa-miR-30b-3p	3.30774	0.0216019	0.0419673					hsa-miR-654-3p	-0.950403	0.652138	0.999169
hsa-miR-1238-3p	-7.4337	0.0221273	0.0428437					hsa-miR-361-5p	-0.80752	0.652321	0.999169
hsa-miR-6806-3p	-3.93901	0.0231086	0.0445943					hsa-miR-371a-3p	-1.03782	0.654027	0.999169
hsa-miR-618	5.77537	0.0232161	0.0446522					hsa-miR-5701	-1.12091	0.654398	0.999169
hsa-miR-136-5p	4.14064	0.0245713	0.0471018					hsa-miR-215-5p	0.963187	0.655454	0.999169
hsa-miR-106b-5p	-3.52072	0.0246542	0.0471042					hsa-miR-126-5p	-0.676197	0.656011	0.999169
hsa-miR-539-5p	5.68608	0.0250353	0.0476745					hsa-miR-1306-5p	0.850534	0.656899	0.999169
hsa-miR-29c-5p	5.70477	0.0256059	0.0486006					hsa-miR-224-5p	-0.839874	0.658762	0.999169
hsa-miR-532-5p	-1.4535	0.0262728	0.0497029					hsa-miR-30e-3p	-0.647515	0.658865	0.999169
hsa-miR-937-3p	-3.50439	0.0273502	0.0515721					hsa-miR-30c-5p	-0.786281	0.658878	0.999169
hsa-miR-4443	-2.24463	0.0275528	0.0517849					hsa-miR-520c-3p	-0.983462	0.662664	0.999169
hsa-miR-455-5p	1.91672	0.0282396	0.0529034					hsa-miR-509-3-5p	-1.07127	0.663043	0.999169
hsa-miR-3180	-4.88665	0.0283648	0.0529659					hsa-miR-143-5p	-1.01855	0.663618	0.999169
hsa-miR-520d-5p	4.07844	0.0285407	0.0531225					hsa-miR-93-5p	-0.716507	0.663746	0.999169
hsa-miR-6511a-3p	5.57983	0.0313574	0.0580727					hsa-miR-493-3p	-0.824276	0.663791	0.999169
hsa-miR-1910-5p	5.64033	0.0314015	0.0580727					hsa-miR-144-3p	-0.661445	0.663804	0.999169
hsa-miR-3909	2.39313	0.0321219	0.0591965					hsa-miR-152-5p	-1.21061	0.663924	0.999169
hsa-miR-106b-3p	-1.29999	0.0322314	0.0591965					hsa-miR-6721-5p	-1.21061	0.663924	0.999169
hsa-miR-135b-5p	3.83486	0.032317	0.0591965					hsa-miR-6756-3p	-1.12201	0.664149	0.999169
hsa-miR-181d-5p	2.94483	0.0342717	0.0625784					hsa-miR-6881-3p	-1.12201	0.664149	0.999169
hsa-miR-377-5p	3.70307	0.0354128	0.0644581					hsa-miR-574-3p	-0.700007	0.665843	0.999169
hsa-miR-370-5p	4.59923	0.0357193	0.0647992					hsa-miR-376c-3p	-1.04338	0.668182	0.999169
hsa-miR-501-5p	4.59209	0.0358249	0.0647992					hsa-miR-3609	-1.06932	0.6702	0.999169
hsa-miR-6715b-3p	5.92146	0.0361508	0.0651843					hsa-miR-520b	-0.951904	0.672774	0.999169
hsa-miR-487a-3p	4.59063	0.0363853	0.0654028					hsa-miR-4446-3p	0.952062	0.672865	0.999169
hsa-miR-125b-2-3p	3.15137	0.0379793	0.068056					hsa-miR-485-3p	-0.889968	0.674106	0.999169
hsa-miR-877-3p	5.49599	0.0389953	0.0695884					hsa-miR-30c-2-3p	-0.819932	0.675387	0.999169
hsa-miR-1271-5p	5.48111	0.0390756	0.0695884					hsa-miR-518e-5p	-0.781384	0.676161	0.999169
hsa-miR-369-5p	5.47795	0.0400504	0.0711049					hsa-miR-519b-5p	-0.781384	0.676161	0.999169
hsa-miR-652-3p	1.84157	0.0402453	0.0712317					hsa-miR-519c-5p	-0.781384	0.676161	0.999169
hsa-miR-98-5p	-1.95512	0.0411656	0.0726378					hsa-miR-523-5p	-0.781384	0.676161	0.999169
hsa-miR-526b-3p	5.50771	0.0418554	0.0736298					hsa-miR-522-5p	-0.781384	0.676161	0.999169
hsa-miR-194-3p	5.43497	0.0429618	0.0753464					hsa-miR-125b-5p	-0.726507	0.677024	0.999169
hsa-miR-21-3p	5.42013	0.0434655	0.0759988					hsa-miR-452-5p	-1.08107	0.678103	0.999169
hsa-miR-1254	5.43291	0.0439375	0.0765919					hsa-miR-26b-5p	-0.72392	0.678289	0.999169
hsa-miR-3940-3p	4.51596	0.0441028	0.0766485					hsa-miR-30b-5p	-0.845555	0.679183	0.999169
hsa-miR-126-3p	-1.0847	0.044482	0.0770754					hsa-miR-191-5p	-0.634155	0.679274	0.999169
hsa-miR-324-3p	3.84298	0.0461922	0.0797992					hsa-miR-204-3p	0.979785	0.679349	0.999169
hsa-miR-509-3-5p	5.48889	0.0465863	0.0802397					hsa-miR-548l	0.954376	0.679564	0.999169
hsa-miR-3605-3p	-3.09368	0.0487596	0.0837329					hsa-miR-365a-3p	-0.740858	0.680554	0.999169
hsa-miR-524-3p	2.90522	0.0497466	0.0851745					hsa-miR-365b-3p	-0.740858	0.680554	0.999169
hsa-miR-5009-5p	-6.91107	0.0515625	0.0878511					hsa-let-7d-5p	0.66635	0.681188	0.999169
hsa-miR-361-5p	2.50329	0.0516388	0.0878511					hsa-miR-23c	-0.888837	0.682393	0.999169
hsa-miR-487b-5p	4.44245	0.0517667	0.0878511					hsa-miR-212-5p	-0.906483	0.68253	0.999169
hsa-miR-521	3.53313	0.0525824	0.0889737					hsa-miR-944	-1.02515	0.683566	0.999169
hsa-miR-4306	-5.88648	0.0528451	0.0891568					hsa-miR-100-5p	-0.730328	0.684888	0.999169
hsa-miR-24-3p	0.743038	0.0540998	0.0910075					hsa-miR-423-3p	0.610578	0.685237	0.999169
hsa-miR-378d	-1.96721	0.0551119	0.0924406					hsa-miR-26b-3p	-0.996204	0.68579	0.999169
hsa-miR-4646-5p	-7.48924	0.0555431	0.0928336					hsa-miR-411-5p	-0.968057	0.685851	0.999169
hsa-miR-125b-1-3p	2.45128	0.055714	0.0928336					hsa-miR-551b-5p	-1.04896	0.688162	0.999169
hsa-miR-6747-3p	-3.03406	0.0558289	0.0928336					hsa-miR-34c-3p	-1.1247	0.688737	0.999169
hsa-miR-19b-3p	-3.06642	0.0570494	0.0945906					hsa-miR-519a-5p	-0.752276	0.689565	0.999169
hsa-miR-18a-3p	-3.13158	0.0579946	0.0958822					hsa-miR-521	-0.991676	0.690923	0.999169
hsa-miR-25-5p	-2.94558	0.0593657	0.0978309					hsa-miR-379-3p	-0.967561	0.691163	0.999169
hsa-miR-490-3p	5.3613	0.0595124	0.0978309					hsa-miR-585-3p	1.49285	0.692405	0.999169
hsa-miR-139-5p	0.867088	0.0602452	0.0987543					hsa-miR-323b-3p	0.758653	0.6934	0.999169
hsa-miR-214-5p	2.54873	0.0641494	0.104856					hsa-let-7e-3p	-0.960782	0.694274	0.999169
hsa-miR-219a-1-3p	-5.47974	0.0648723	0.105738					hsa-miR-543	-0.651508	0.696305	0.999169
hsa-miR-409-3p	-0.845896	0.0675048	0.109719					hsa-miR-7109-3p	-1.28375	0.69875	0.999169
hsa-miR-370-3p	1.80775	0.0687933	0.111499					hsa-miR-181c-5p	-0.985712	0.699404	0.999169
hsa-miR-6894-3p	5.16402	0.0693376	0.112067					hsa-miR-99b-3p	-0.726521	0.699746	0.999169
hsa-miR-514a-3p	5.21038	0.0699508	0.112742					hsa-miR-30a-3p	-0.601299	0.700266	0.999169
hsa-miR-6805-5p	-6.58291	0.0705139	0.113333					hsa-miR-943	1.02602	0.700806	0.999169
hsa-miR-1226-3p	3.38083	0.0708975	0.113556					hsa-miR-766-3p	-0.603927	0.704314	0.999169
hsa-let-7i-3p	-5.60432	0.0710464	0.113556					hsa-miR-22-3p	0.596911	0.706061	0.999169
hsa-miR-520f-5p	4.20748	0.0718055	0.114452					hsa-miR-379-5p	-0.760118	0.709347	0.999169
hsa-miR-27a-3p	0.741458	0.0724714	0.115196					hsa-miR-3188	-0.949788	0.710522	0.999169
hsa-miR-3065-5p	5.12876	0.073981	0.117272					hsa-miR-6803-3p	-0.965577	0.711427	0.999169
hsa-miR-202-3p	-6.52739	0.0746756	0.118006					hsa-miR-3675-5p	-1.49777	0.711927	0.999169
hsa-miR-10a-3p	5.12135	0.0748529	0.118006					hsa-miR-324-5p	-0.910216	0.712442	0.999169
hsa-miR-23c	3.58222	0.0758053	0.118764					hsa-miR-509-3p	0.784032	0.71572	0.999169
hsa-miR-3675-5p	-6.94586	0.0759513	0.118764					hsa-miR-3620-3p	-1.02842	0.715827	0.999169
hsa-miR-6780a-5p	-6.94586	0.0759513	0.118764					hsa-miR-518b	-0.744643	0.716002	0.999169
hsa-miR-6514-5p	4.15904	0.0775059	0.120867					hsa-miR-151a-5p	-0.693823	0.716094	0.999169
hsa-miR-651-5p	-4.45824	0.0779249	0.121193					hsa-miR-374b-5p	-0.675613	0.716398	0.999169
hsa-miR-2116-3p	5.09059	0.0792149	0.122868					hsa-miR-372-3p	-0.680378	0.716519	0.999169
hsa-miR-130b-3p	-2.78636	0.0822652	0.127257					hsa-miR-6501-5p	-0.712132	0.71747	0.999169
hsa-miR-3150b-3p	-4.69395	0.0851099	0.131306					hsa-miR-675-5p	-0.830664	0.718346	0.999169
hsa-miR-636	-4.38233	0.0897032	0.138023					hsa-let-7d-3p	0.679734	0.719135	0.999169
hsa-miR-3187-3p	-4.45743	0.0935753	0.143391					hsa-miR-519d-5p	-0.823009	0.719354	0.999169
hsa-miR-378i	-1.63629	0.0936885	0.143391					hsa-miR-28-5p	-0.534019	0.721325	0.999169
hsa-miR-28-5p	-1.46855	0.0943244	0.143982					hsa-miR-6784-3p	-1.24563	0.721354	0.999169
hsa-miR-1468-5p	-4.22912	0.0982457	0.149572					hsa-miR-506-3p	-0.963192	0.722199	0.999169
hsa-miR-3173-5p	-2.72192	0.0989764	0.150037					hsa-miR-331-3p	-0.722895	0.723591	0.999169
hsa-miR-4504	-6.46012	0.0990715	0.150037					hsa-miR-30e-5p	0.556053	0.723779	0.999169
hsa-miR-5187-5p	-6.21242	0.101442	0.153226					hsa-miR-329-5p	1.11946	0.723887	0.999169
hsa-miR-664b-5p	-2.80723	0.103965	0.156626					hsa-miR-378d	0.535734	0.726316	0.999169
hsa-miR-500a-5p	4.88999	0.107244	0.161146					hsa-miR-942-5p	-0.723192	0.72666	0.999169
hsa-miR-331-3p	2.39554	0.108764	0.163005					hsa-miR-378a-3p	0.527951	0.727225	0.999169
hsa-miR-3150a-5p	-6.27555	0.109224	0.163269					hsa-miR-708-3p	0.909459	0.727778	0.999169
hsa-miR-34b-5p	4.85243	0.112119	0.167164					hsa-miR-1271-5p	0.657759	0.730492	0.999169
hsa-miR-4708-3p	4.86205	0.113489	0.168771					hsa-miR-1254	0.732811	0.734297	0.999169
hsa-miR-1343-3p	4.89229	0.114311	0.169556					hsa-miR-96-5p	-0.651907	0.734382	0.999169
hsa-miR-148b-5p	3.04597	0.115591	0.171015					hsa-let-7g-5p	-0.522967	0.734976	0.999169
hsa-miR-656-3p	3.91803	0.116055	0.171263					hsa-miR-370-5p	-0.816939	0.737711	0.999169
hsa-miR-3609	4.82272	0.119953	0.176563					hsa-miR-378c	0.512239	0.738545	0.999169
hsa-miR-346	4.84894	0.121564	0.178479					hsa-miR-1284	-1.17375	0.73936	0.999169
hsa-miR-4664-3p	4.7939	0.122411	0.179085					hsa-miR-7-5p	0.542652	0.742874	0.999169
hsa-miR-379-5p	1.91588	0.122597	0.179085					hsa-miR-664b-3p	-0.842591	0.743185	0.999169
hsa-miR-452-5p	1.39944	0.12299	0.179205					hsa-miR-214-3p	-0.724409	0.743845	0.999169
hsa-miR-330-5p	2.17108	0.126079	0.183243					hsa-miR-519b-3p	-0.798703	0.744146	0.999169
hsa-miR-548k	4.72033	0.137194	0.198897					hsa-miR-425-5p	0.526466	0.744418	0.999169
hsa-miR-3918	4.71235	0.137603	0.198989					hsa-miR-4466	-0.825906	0.745916	0.999169
hsa-miR-1284	-4.68818	0.13818	0.199325					hsa-miR-92a-3p	0.527796	0.746395	0.999169
hsa-miR-3613-5p	-4.36527	0.138757	0.199658					hsa-miR-17-5p	-0.48057	0.746451	0.999169
hsa-miR-184	1.48064	0.139391	0.200071					hsa-miR-377-5p	-0.808331	0.746551	0.999169
hsa-miR-4728-3p	2.46442	0.141563	0.202685					hsa-miR-199a-5p	-0.602056	0.747614	0.999169
hsa-miR-6862-5p	-4.65162	0.142556	0.203432					hsa-miR-103a-3p	-0.509759	0.7487	0.999169
hsa-miR-6501-3p	4.68626	0.142873	0.203432					hsa-miR-3150a-5p	0.747838	0.749924	0.999169
hsa-miR-671-5p	4.69205	0.143143	0.203432					hsa-miR-337-3p	-0.768281	0.753774	0.999169
hsa-miR-519e-3p	4.67696	0.144025	0.204183					hsa-miR-466	-0.893553	0.754572	0.999169
hsa-miR-1278	-3.97765	0.146346	0.206795					hsa-miR-2277-5p	-0.768307	0.75508	0.999169
hsa-miR-655-3p	4.65366	0.146616	0.206795					hsa-miR-24-2-5p	-0.512901	0.755586	0.999169
hsa-miR-6724-5p	4.64691	0.146942	0.206795					hsa-miR-486-5p	0.643828	0.757149	0.999169
hsa-miR-296-3p	2.6235	0.148354	0.208273					hsa-miR-30a-5p	-0.488922	0.757819	0.999169
hsa-miR-3138	-4.80948	0.150498	0.21077					hsa-miR-504-5p	-0.64636	0.759608	0.999169
hsa-miR-29b-2-5p	4.57585	0.160403	0.223826					hsa-miR-3918	-0.671102	0.75969	0.999169
hsa-miR-197-5p	-3.78326	0.160596	0.223826					hsa-miR-146b-3p	0.487954	0.760332	0.999169
hsa-miR-34b-3p	4.56788	0.164285	0.228415					hsa-miR-20a-5p	-0.454188	0.761525	0.999169
hsa-miR-664b-3p	4.57379	0.165575	0.229656					hsa-miR-514a-3p	-0.670223	0.761913	0.999169
hsa-miR-1185-2-3p	3.2487	0.167199	0.231352					hsa-miR-6741-3p	0.618385	0.763433	0.999169
hsa-miR-148b-3p	1.10878	0.168799	0.233007					hsa-miR-5010-3p	-0.738672	0.76417	0.999169
hsa-miR-409-5p	1.84329	0.1705	0.234793					hsa-miR-211-5p	-0.856855	0.764315	0.999169
hsa-miR-323a-5p	-2.83757	0.173664	0.238581					hsa-miR-671-5p	-0.64943	0.764824	0.999169
hsa-miR-3131	-5.27433	0.179504	0.246019					hsa-miR-4746-5p	0.601529	0.765914	0.999169
hsa-miR-6721-5p	-3.54256	0.18172	0.248125					hsa-miR-4732-5p	0.643154	0.772431	0.999169
hsa-miR-330-3p	-1.06963	0.182105	0.248125					hsa-miR-141-5p	-0.747648	0.772457	0.999169
hsa-miR-6756-3p	4.46397	0.182331	0.248125					hsa-miR-6783-3p	-0.907359	0.773139	0.999169
hsa-miR-6514-3p	4.4467	0.186476	0.252552					hsa-miR-4640-3p	-0.907359	0.773139	0.999169
hsa-miR-103a-3p	1.21264	0.186745	0.252552					hsa-miR-6833-3p	0.626078	0.774479	0.999169
hsa-miR-323a-3p	1.44439	0.186897	0.252552					hsa-miR-144-5p	0.547948	0.774653	0.999169
hsa-miR-1288-3p	-5.05848	0.191766	0.258525					hsa-miR-412-5p	-0.718979	0.774734	0.999169
hsa-miR-629-3p	4.39208	0.196627	0.264398					hsa-miR-19a-3p	-0.593076	0.776024	0.999169
hsa-miR-497-5p	4.4288	0.197038	0.264398					hsa-miR-34a-5p	-0.620587	0.77795	0.999169
hsa-miR-515-3p	2.65459	0.200271	0.268112					hsa-miR-4521	-0.96361	0.778206	0.999169
hsa-miR-1301-3p	0.862821	0.20139	0.268409					hsa-miR-6808-3p	-0.96361	0.778206	0.999169
hsa-miR-576-5p	-2.31477	0.201423	0.268409					hsa-miR-92a-1-5p	-0.610277	0.778349	0.999169
hsa-miR-378c	-1.33107	0.202191	0.268811					hsa-miR-550a-5p	0.525776	0.778615	0.999169
hsa-miR-363-5p	-3.14031	0.20266	0.268816					hsa-miR-27a-5p	-0.428584	0.778839	0.999169
hsa-miR-125a-3p	1.36993	0.204509	0.270646					hsa-miR-410-3p	-0.705789	0.78019	0.999169
hsa-miR-4661-5p	2.5502	0.209388	0.276469					hsa-miR-29b-2-5p	-0.70452	0.78023	0.999169
hsa-miR-1295a	4.32188	0.212144	0.279349					hsa-miR-362-5p	-0.686793	0.781105	0.999169
hsa-miR-1270	-3.12446	0.212538	0.279349					hsa-miR-136-5p	-0.620781	0.782847	0.999169
hsa-miR-299-3p	4.34169	0.214291	0.280741					hsa-let-7b-3p	0.466243	0.783492	0.999169
hsa-miR-3154	4.32087	0.21457	0.280741					hsa-miR-431-3p	-0.720117	0.783915	0.999169
hsa-miR-548e-3p	-3.49372	0.218144	0.28396					hsa-miR-18b-3p	1.11575	0.784517	0.999169
hsa-miR-130b-5p	1.77366	0.218286	0.28396					hsa-miR-6806-3p	-0.853921	0.785959	0.999169
hsa-miR-6881-3p	4.2983	0.218506	0.28396					hsa-miR-328-3p	0.399747	0.78664	0.999169
hsa-miR-6803-3p	4.26011	0.225935	0.292953					hsa-miR-371a-5p	-0.600968	0.78827	0.999169
hsa-miR-889-3p	2.38318	0.231464	0.29945					hsa-miR-3158-3p	0.492911	0.790392	0.999169
hsa-miR-4755-5p	-4.661	0.234968	0.303304					hsa-miR-374a-3p	-0.649371	0.790887	0.999169
hsa-miR-490-5p	4.26581	0.235783	0.303676					hsa-miR-128-3p	0.491014	0.790903	0.999169
hsa-miR-5010-3p	2.39047	0.240779	0.30942					hsa-miR-29a-3p	-0.39367	0.791852	0.999169
hsa-miR-204-3p	-2.29051	0.241704	0.309918					hsa-miR-664a-3p	-0.660955	0.792109	0.999169
hsa-miR-628-3p	-3.45806	0.246284	0.31509					hsa-miR-1180-3p	0.421089	0.794445	0.999169
hsa-miR-133a-3p	2.2701	0.251583	0.321159					hsa-miR-494-3p	-0.537675	0.794859	0.999169
hsa-miR-376a-3p	3.19872	0.253033	0.322296					hsa-miR-4504	0.548194	0.795751	0.999169
hsa-miR-151b	-2.03575	0.256472	0.325399					hsa-miR-495-3p	-0.457558	0.799477	0.999169
hsa-miR-508-3p	3.19049	0.257154	0.325399					hsa-miR-29b-3p	-0.434971	0.799715	0.999169
hsa-miR-499a-5p	-3.01248	0.257161	0.325399					hsa-miR-373-3p	-0.639707	0.79992	0.999169
hsa-miR-96-5p	4.09987	0.262283	0.329654					hsa-miR-4708-3p	-0.638482	0.800701	0.999169
hsa-miR-615-3p	1.17978	0.262747	0.329654					hsa-miR-2115-3p	-0.79912	0.801631	0.999169
hsa-miR-6852-5p	4.08997	0.262773	0.329654					hsa-miR-301a-5p	-0.683919	0.80348	0.999169
hsa-miR-19a-3p	-2.89998	0.262809	0.329654					hsa-miR-450a-1-3p	-0.683919	0.80348	0.999169
hsa-miR-190b	4.08	0.264697	0.33073					hsa-miR-214-5p	-0.582143	0.805233	0.999169
hsa-miR-29c-3p	4.10104	0.264814	0.33073					hsa-miR-154-5p	-0.602979	0.806435	0.999169
hsa-miR-500a-3p	1.56652	0.267439	0.333288					hsa-miR-487b-3p	-0.591599	0.806509	0.999169
hsa-miR-6833-3p	4.07473	0.273774	0.340448					hsa-miR-668-3p	-0.606472	0.808256	0.999169
hsa-miR-944	4.05865	0.274642	0.340793					hsa-miR-19b-3p	0.485525	0.808774	0.999169
hsa-miR-326	1.71993	0.275339	0.340924					hsa-miR-132-3p	-0.392278	0.810216	0.999169
hsa-miR-3927-3p	4.26428	0.276744	0.34193					hsa-miR-21-5p	-0.34672	0.812985	0.999169
hsa-miR-4685-3p	-2.6471	0.277463	0.342085					hsa-miR-758-3p	-0.584275	0.814135	0.999169
hsa-miR-675-3p	1.84858	0.278502	0.342635					hsa-miR-873-3p	0.657928	0.815889	0.999169
hsa-miR-4677-3p	-3.2772	0.279247	0.34282					hsa-miR-450a-5p	-0.536721	0.816171	0.999169
hsa-miR-342-3p	1.27806	0.281798	0.345218					hsa-miR-4728-3p	-0.567897	0.816403	0.999169
hsa-miR-551b-5p	3.97347	0.293361	0.358621					hsa-miR-151a-3p	0.400013	0.816549	0.999169
hsa-miR-539-3p	3.92675	0.303611	0.370367					hsa-miR-130a-3p	-0.358301	0.81838	0.999169
hsa-miR-6787-3p	3.93783	0.304296	0.37042					hsa-miR-1295a	-0.582927	0.820984	0.999169
hsa-miR-542-5p	3.90702	0.30633	0.37211					hsa-miR-4758-3p	0.912433	0.821793	0.999169
hsa-miR-3614-5p	1.40479	0.313539	0.379686					hsa-miR-135a-5p	0.912433	0.821793	0.999169
hsa-miR-454-5p	-2.86994	0.313882	0.379686					hsa-miR-3653-3p	-0.661312	0.822137	0.999169
hsa-miR-377-3p	2.93538	0.319507	0.384912					hsa-miR-185-3p	0.354635	0.822869	0.999169
hsa-miR-3679-5p	-1.72217	0.319537	0.384912					hsa-miR-186-5p	0.342371	0.82324	0.999169
hsa-miR-485-3p	1.43695	0.326077	0.391971					hsa-miR-450a-2-3p	-0.481304	0.824358	0.999169
hsa-miR-4638-5p	-2.59457	0.33205	0.39772					hsa-miR-425-3p	0.329615	0.82487	0.999169
hsa-miR-6808-3p	-2.69244	0.332238	0.39772					hsa-miR-1303	0.79897	0.825179	0.999169
hsa-miR-561-5p	2.85911	0.338604	0.404502					hsa-miR-642a-5p	0.79897	0.825179	0.999169
hsa-miR-138-5p	2.84732	0.339933	0.405251					hsa-miR-421	-0.471287	0.827509	0.999169
hsa-miR-195-5p	-2.29779	0.341799	0.406635					hsa-miR-454-3p	-0.532309	0.827924	0.999169
hsa-miR-30d-3p	1.94502	0.372142	0.441823					hsa-miR-455-5p	-0.440506	0.82868	0.999169
hsa-miR-204-5p	-1.13714	0.377275	0.446997					hsa-miR-3605-3p	0.350315	0.829409	0.999169
hsa-miR-6735-5p	-2.66959	0.378586	0.447631					hsa-miR-149-3p	0.709725	0.830004	0.999169
hsa-miR-144-5p	-1.40748	0.384048	0.453013					hsa-miR-3614-5p	-0.42083	0.830859	0.999169
hsa-miR-144-3p	-1.48176	0.384708	0.453013					hsa-miR-502-3p	0.318035	0.83149	0.999169
hsa-miR-340-5p	-0.888851	0.405718	0.47605					hsa-miR-6737-3p	-0.569112	0.831702	0.999169
hsa-miR-93-5p	0.804203	0.405921	0.47605					hsa-miR-32-3p	-0.554104	0.832371	0.999169
hsa-miR-4516	-1.76985	0.420674	0.491468					hsa-miR-433-5p	-0.618251	0.832535	0.999169
hsa-miR-6749-3p	-3.02007	0.420772	0.491468					hsa-miR-765	-0.618251	0.832535	0.999169
hsa-miR-151a-5p	0.614649	0.422973	0.493041					hsa-miR-346	-0.529367	0.833142	0.999169
hsa-miR-30e-3p	-0.556818	0.423913	0.49314					hsa-miR-629-5p	0.360202	0.83854	0.999169
hsa-miR-532-3p	1.59223	0.427388	0.496183					hsa-miR-130b-3p	-0.382602	0.841353	0.999169
hsa-miR-4659a-3p	-2.32146	0.43526	0.504307					hsa-miR-340-3p	0.371852	0.841748	0.999169
hsa-miR-126-5p	1.19587	0.44693	0.516791					hsa-miR-148b-3p	-0.321118	0.842828	0.999169
hsa-miR-345-5p	-1.32583	0.449151	0.518321					hsa-miR-24-3p	-0.292815	0.843296	0.999169
hsa-miR-181a-3p	1.12727	0.466388	0.537137					hsa-miR-525-3p	-0.482796	0.84397	0.999169
hsa-miR-4492	-1.49063	0.480674	0.552488					hsa-miR-181d-5p	-0.373928	0.84609	0.999169
hsa-miR-6515-5p	-2.07316	0.482242	0.553188					hsa-miR-145-3p	-0.293415	0.847643	0.999169
hsa-miR-337-3p	1.48319	0.500594	0.5731					hsa-miR-3614-3p	-0.512566	0.848535	0.999169
hsa-miR-24-2-5p	-0.58782	0.505491	0.577561					hsa-miR-15a-5p	0.576918	0.849399	0.999169
hsa-miR-4742-3p	-1.79279	0.508772	0.580161					hsa-miR-6511a-3p	0.408041	0.849725	0.999169
hsa-miR-335-5p	0.450888	0.511483	0.581709					hsa-miR-196a-5p	-0.41761	0.851416	0.999169
hsa-miR-18b-3p	-2.48127	0.512146	0.581709					hsa-miR-10a-5p	0.313547	0.852625	0.999169
hsa-miR-4750-5p	-1.77861	0.515929	0.584855					hsa-miR-151b	-0.353195	0.852644	0.999169
hsa-miR-374a-3p	-1.52584	0.517298	0.585257					hsa-miR-491-5p	-0.520295	0.853778	0.999169
hsa-miR-6877-5p	-1.59265	0.541979	0.61198					hsa-miR-34b-3p	-0.483584	0.857895	0.999169
hsa-miR-185-3p	-0.920193	0.562792	0.63424					hsa-miR-342-5p	-0.351915	0.858254	0.999169
hsa-miR-20a-5p	0.873131	0.575557	0.647361					hsa-miR-487a-3p	-0.437752	0.858301	0.999169
hsa-miR-296-5p	-1.3306	0.586815	0.657318					hsa-miR-6842-3p	0.328471	0.860019	0.999169
hsa-miR-195-3p	-0.492808	0.587284	0.657318					hsa-miR-625-5p	-0.431374	0.860679	0.999169
hsa-miR-664a-5p	-0.895991	0.587827	0.657318					hsa-miR-542-3p	-0.390118	0.861897	0.999169
hsa-miR-93-3p	-1.30093	0.59025	0.65875					hsa-miR-210-5p	-0.447882	0.863825	0.999169
hsa-miR-196b-5p	0.817656	0.591706	0.659101					hsa-miR-221-3p	-0.299725	0.866683	0.999169
hsa-miR-378g	-1.0017	0.59686	0.663487					hsa-miR-561-5p	-0.423833	0.866935	0.999169
hsa-miR-339-5p	0.838008	0.597943	0.663487					hsa-miR-148b-5p	-0.407493	0.868439	0.999169
hsa-miR-1287-5p	-0.89568	0.605779	0.670891					hsa-miR-877-5p	0.246307	0.872078	0.999169
hsa-miR-1249-3p	-1.33342	0.615394	0.680234					hsa-miR-1343-3p	-0.343595	0.874901	0.999169
hsa-miR-877-5p	-0.796127	0.619448	0.683406					hsa-miR-889-3p	-0.390909	0.875133	0.999169
hsa-miR-15a-5p	-1.2824	0.630735	0.694531					hsa-miR-23b-5p	0.232451	0.876744	0.999169
hsa-miR-6716-3p	-1.35957	0.640789	0.704258					hsa-miR-941	0.23186	0.877202	0.999169
hsa-miR-21-5p	-0.178914	0.659047	0.722946					hsa-miR-411-3p	-0.379275	0.877655	0.999169
hsa-miR-589-5p	-0.656601	0.662622	0.724474					hsa-miR-92b-5p	0.291164	0.87767	0.999169
hsa-miR-660-5p	0.926512	0.66295	0.724474					hsa-miR-487b-5p	-0.375904	0.878028	0.999169
hsa-miR-3179	-1.10944	0.664658	0.724637					hsa-miR-655-3p	-0.391992	0.878553	0.999169
hsa-miR-1237-3p	-1.149	0.666771	0.724637					hsa-miR-1976	-0.291772	0.878926	0.999169
hsa-miR-146b-3p	0.971225	0.666867	0.724637					hsa-miR-3605-5p	-0.300707	0.880289	0.999169
hsa-miR-132-5p	-1.02077	0.669609	0.726249					hsa-miR-769-5p	0.228047	0.880542	0.999169
hsa-miR-23a-5p	-0.750707	0.679882	0.736007					hsa-miR-1247-5p	-0.302364	0.882386	0.999169
hsa-miR-2277-5p	0.951098	0.702343	0.758898					hsa-miR-323a-5p	-0.380338	0.883145	0.999169
hsa-miR-218-5p	0.599504	0.707693	0.76325					hsa-miR-1226-3p	-0.319135	0.883842	0.999169
hsa-miR-28-3p	-0.258901	0.716249	0.771036					hsa-miR-197-5p	-0.478942	0.884235	0.999169
hsa-miR-130a-3p	-0.527715	0.729825	0.784188					hsa-miR-4750-5p	0.347623	0.884267	0.999169
hsa-miR-323b-3p	-0.516775	0.733732	0.786921					hsa-miR-221-5p	0.332624	0.886179	0.999169
hsa-miR-1229-3p	1.03306	0.735418	0.787265					hsa-miR-363-3p	-0.225117	0.887513	0.999169
hsa-miR-331-5p	-0.728229	0.744329	0.795329					hsa-miR-675-3p	0.318706	0.888628	0.999169
hsa-miR-378a-5p	0.691463	0.752941	0.803045					hsa-miR-589-5p	0.271363	0.889324	0.999169
hsa-miR-3064-5p	-0.801465	0.755231	0.804					hsa-miR-140-3p	0.2132	0.88959	0.999169
hsa-miR-106a-5p	0.726003	0.762202	0.809927					hsa-miR-4492	0.325936	0.89155	0.999169
hsa-miR-181a-2-3p	0.338921	0.779487	0.826772					hsa-miR-656-3p	-0.334264	0.892387	0.999169
hsa-miR-95-3p	0.635819	0.785275	0.830043					hsa-miR-376a-5p	-0.365849	0.892601	0.999169
hsa-miR-29b-3p	-0.44018	0.785448	0.830043					hsa-miR-4709-5p	-0.363972	0.892616	0.999169
hsa-miR-374a-5p	-0.423307	0.787732	0.830935					hsa-miR-1301-3p	0.213096	0.893144	0.999169
hsa-miR-20b-5p	0.566823	0.800564	0.842929					hsa-miR-16-5p	-0.232445	0.893479	0.999169
hsa-miR-541-3p	-0.70545	0.802381	0.843304					hsa-miR-4324	0.212271	0.895748	0.999169
hsa-miR-365a-5p	0.416862	0.815631	0.855043					hsa-miR-505-5p	0.241011	0.89584	0.999169
hsa-let-7a-5p	-0.0740494	0.816514	0.855043					hsa-miR-584-5p	-0.197129	0.896317	0.999169
hsa-miR-142-3p	-0.532129	0.823508	0.860804					hsa-miR-10b-3p	-0.274299	0.897037	0.999169
hsa-miR-140-5p	0.481653	0.827279	0.862166					hsa-miR-10b-5p	-0.259246	0.898027	0.999169
hsa-miR-769-3p	-0.638461	0.827799	0.862166					hsa-miR-450b-5p	-0.197551	0.900446	0.999169
hsa-miR-30d-5p	0.0896542	0.82955	0.862433					hsa-miR-1294	-0.227548	0.900934	0.999169
hsa-miR-222-3p	0.129208	0.833472	0.864952					hsa-miR-378a-5p	-0.272483	0.901534	0.999169
hsa-miR-92a-1-5p	-0.328294	0.835623	0.865627					hsa-miR-133a-3p	-0.279782	0.901753	0.999169
hsa-miR-382-5p	-0.0983842	0.8424	0.870685					hsa-miR-190b	-0.408611	0.901844	0.999169
hsa-miR-26b-3p	-0.464251	0.843523	0.870685					hsa-miR-4728-5p	-0.408611	0.901844	0.999169
hsa-miR-210-3p	-0.262652	0.848357	0.872748					hsa-miR-16-2-3p	-0.242741	0.902145	0.999169
hsa-miR-4324	0.368149	0.848547	0.872748					hsa-miR-4433b-5p	-0.221792	0.903604	0.999169
hsa-miR-148a-5p	-0.428844	0.850259	0.872952					hsa-miR-199b-3p	-0.21442	0.904665	0.999169
hsa-miR-432-5p	-0.162349	0.862848	0.884304					hsa-miR-487a-5p	-0.302862	0.905037	0.999169
hsa-miR-584-5p	0.11746	0.864732	0.884664					hsa-miR-218-5p	0.210038	0.906129	0.999169
hsa-miR-502-3p	0.242405	0.867174	0.885592					hsa-miR-187-3p	-0.386063	0.906565	0.999169
hsa-miR-1306-5p	-0.339224	0.878085	0.895151					hsa-let-7b-5p	-0.219663	0.906766	0.999169
hsa-miR-17-5p	-0.220325	0.882778	0.898347					hsa-miR-199a-3p	-0.206233	0.90837	0.999169
hsa-miR-671-3p	0.168375	0.909743	0.924158					hsa-miR-3154	-0.294359	0.908652	0.999169
hsa-miR-145-3p	-0.0683582	0.911642	0.92446					hsa-miR-625-3p	0.18624	0.910222	0.999169
hsa-miR-361-3p	-0.0888584	0.915705	0.92695					hsa-miR-20b-5p	0.179209	0.910437	0.999169
hsa-miR-223-3p	0.133466	0.932462	0.94226					hsa-miR-541-3p	-0.301233	0.912087	0.999169
hsa-miR-15b-5p	0.129782	0.935656	0.943835					hsa-miR-142-5p	0.223781	0.91252	0.999169
hsa-miR-3188	-0.162285	0.957411	0.964094					hsa-miR-154-3p	-0.331092	0.912717	0.999169
hsa-miR-3074-5p	0.0769612	0.9798	0.984921					hsa-miR-1291	0.233915	0.913468	0.999169
hsa-miR-3928-3p	0.0458394	0.984878	0.988303					hsa-miR-203a-3p	-0.240974	0.913473	0.999169
hsa-miR-32-5p	0.0268686	0.990892	0.99146					hsa-miR-615-3p	0.184268	0.915318	0.999169
hsa-miR-584-3p	0.0275297	0.99146	0.99146					hsa-miR-98-5p	-0.171772	0.915504	0.999169
								hsa-miR-376a-3p	-0.272867	0.915625	0.999169
								hsa-miR-4508	0.205166	0.915681	0.999169
								hsa-miR-34c-5p	-0.228607	0.916375	0.999169
								hsa-miR-409-3p	0.161822	0.917252	0.999169
								hsa-miR-30c-1-3p	0.19038	0.918431	0.999169
								hsa-miR-532-5p	0.145727	0.920705	0.999169
								hsa-miR-32-5p	-0.21224	0.921944	0.999169
								hsa-miR-382-3p	0.212491	0.923294	0.999169
								hsa-miR-141-3p	-0.211384	0.925229	0.999169
								hsa-miR-92b-3p	-0.142095	0.925719	0.999169
								hsa-miR-182-5p	0.147388	0.926698	0.999169
								hsa-miR-181a-3p	-0.175772	0.926956	0.999169
								hsa-let-7i-3p	-0.334004	0.927026	0.999169
								hsa-miR-146a-5p	-0.152096	0.929661	0.999169
								hsa-miR-25-3p	0.150258	0.932403	0.999169
								hsa-miR-106b-3p	-0.120529	0.93431	0.999169
								hsa-miR-136-3p	-0.160797	0.93564	0.999169
								hsa-miR-106a-5p	0.156357	0.935758	0.999169
								hsa-miR-7704	0.134389	0.93688	0.999169
								hsa-miR-5189-5p	-0.172173	0.937874	0.999169
								hsa-miR-28-3p	0.111329	0.9392	0.999169
								hsa-miR-382-5p	-0.115175	0.94015	0.999169
								hsa-miR-125b-1-3p	-0.142444	0.94229	0.999169
								hsa-miR-107	0.109473	0.943923	0.999169
								hsa-miR-3074-5p	0.242357	0.944126	0.999169
								hsa-miR-6511b-3p	-0.16474	0.9466	0.999169
								hsa-let-7e-5p	-0.126	0.947395	0.999169
								hsa-miR-432-5p	-0.106102	0.948205	0.999169
								hsa-miR-27a-3p	-0.0917593	0.950841	0.999169
								hsa-miR-184	-0.10327	0.952437	0.999169
								hsa-miR-1197	-0.164974	0.953985	0.999169
								hsa-miR-6735-3p	-0.164974	0.953985	0.999169
								hsa-miR-501-5p	-0.139035	0.954814	0.999169
								hsa-let-7f-5p	0.0913284	0.955971	0.999169
								hsa-miR-1224-5p	0.132141	0.956266	0.999169
								hsa-let-7i-5p	-0.0878744	0.958314	0.999169
								hsa-miR-199b-5p	-0.0994527	0.958505	0.999169
								hsa-miR-484	-0.0694469	0.962148	0.999169
								hsa-miR-146b-5p	-0.0781725	0.962466	0.999169
								hsa-let-7a-5p	0.0689832	0.962772	0.999169
								hsa-miR-526b-3p	-0.101619	0.963495	0.999169
								hsa-miR-618	0.112678	0.963541	0.999169
								hsa-miR-4638-5p	0.131706	0.964093	0.999169
								hsa-miR-1287-5p	0.0830901	0.964817	0.999169
								hsa-miR-125a-3p	0.0649607	0.965748	0.999169
								hsa-miR-27b-5p	-0.0874345	0.968159	0.999169
								hsa-miR-196b-5p	-0.076294	0.968269	0.999169
								hsa-miR-590-3p	0.133095	0.969797	0.999169
								hsa-miR-4652-5p	0.133095	0.969797	0.999169
								hsa-miR-933	0.153974	0.969899	0.999169
								hsa-miR-18a-3p	-0.0632534	0.973343	0.999169
								hsa-miR-6515-5p	0.097764	0.97509	0.999169
								hsa-miR-222-3p	-0.0476845	0.975453	0.999169
								hsa-miR-1247-3p	0.0691629	0.975564	0.999169
								hsa-miR-323a-3p	0.0530638	0.975942	0.999169
								hsa-miR-3690	0.0649389	0.976498	0.999169
								hsa-miR-30d-3p	-0.0573421	0.978813	0.999169
								hsa-miR-369-3p	0.0619025	0.980048	0.999169
								hsa-miR-605-5p	-0.0725186	0.981781	0.999169
								hsa-miR-27b-3p	0.0282917	0.984669	0.999169
								hsa-miR-6747-3p	0.0280339	0.985465	0.999169
								hsa-miR-939-5p	-0.0333493	0.986889	0.999169
								hsa-miR-200b-3p	0.0350691	0.987057	0.999169
								hsa-miR-654-5p	-0.0250965	0.987423	0.999169
								hsa-miR-539-3p	-0.0410084	0.987868	0.999169
								hsa-miR-152-3p	0.0233536	0.988394	0.999169
								hsa-miR-877-3p	-0.0269357	0.990162	0.999169
								hsa-miR-4800-3p	-0.0321007	0.990281	0.999169
								hsa-miR-532-3p	-0.017238	0.991703	0.999169
								hsa-miR-329-3p	0.0127284	0.994849	0.999169
								hsa-miR-369-5p	0.0139955	0.995456	0.999169
								hsa-miR-361-3p	-0.00522031	0.997264	0.999169
								hsa-miR-326	-0.00247143	0.998729	0.999169
								hsa-miR-2682-5p	-0.00311925	0.999061	0.999169
								hsa-miR-197-3p	-0.00166703	0.999169	0.999169
								hsa-miR-451a	0.116452	0.999169	0.999169

## Sheet: Sheet 2
Differentially expressed miRNAs in the placenta from patients with early-onset PE compared with the norm group (delivery time up to 34 weeks)
up-regulated:
	baseMean	log2FoldChange	lfcSE	stat	pvalue	padj
hsa-miR-371a-3p	44.7129	7.76766	1.70463	4.55681	5.19355e-06	4.85486e-05
hsa-miR-193b-3p	325.759	7.31487	1.23638	5.91639	3.29089e-09	4.00886e-07
hsa-miR-31-5p	30.3273	7.0152	1.7028	4.11981	3.79189e-05	0.000232047
hsa-miR-365a-3p	159.028	6.86878	1.24883	5.50017	3.79431e-08	1.64323e-06
hsa-miR-365b-3p	159.028	6.86878	1.24883	5.50017	3.79431e-08	1.64323e-06
hsa-miR-766-3p	21.6763	6.73307	1.50759	4.46612	7.96512e-06	6.49907e-05
hsa-miR-934	42.6762	6.72561	1.64157	4.09707	4.18407e-05	0.000247961
hsa-miR-519d-5p	33.1292	6.64328	1.66355	3.99344	6.51207e-05	0.000349208
hsa-miR-455-3p	335.722	6.54461	1.28487	5.09361	3.51303e-07	7.60705e-06
hsa-miR-34c-5p	31.5116	6.51399	1.61929	4.02275	5.75226e-05	0.000317502
hsa-miR-105-5p	22.4944	6.49742	1.65943	3.91547	9.02299e-05	0.000457652
hsa-miR-515-5p	99.3274	6.48291	1.54516	4.19564	2.72106e-05	0.00017213
hsa-miR-503-3p	15.4541	6.44215	1.65293	3.89741	9.72259e-05	0.000484409
hsa-miR-431-3p	114.723	6.37597	1.50465	4.2375	2.2602e-05	0.000147965
hsa-miR-411-5p	86.0299	6.27181	1.56774	4.00054	6.31984e-05	0.000345444
hsa-miR-6501-5p	17.6693	6.26847	1.64834	3.8029	0.000143014	0.000649329
hsa-miR-520c-3p	22.5546	6.259	1.65309	3.78625	0.00015294	0.000683373
hsa-miR-520b	22.0449	6.22575	1.65265	3.76713	0.000165136	0.000720709
hsa-miR-758-3p	18.6282	6.17335	1.69116	3.65036	0.00026187	0.000991656
hsa-miR-520f-3p	52.4512	6.04285	1.56738	3.85539	0.000115544	0.000555992
hsa-miR-518f-3p	120.34	6.00831	1.3115	4.58125	4.62207e-06	4.41055e-05
hsa-miR-493-5p	1934.15	5.95532	1.15948	5.1362	2.80349e-07	6.84318e-06
hsa-miR-373-3p	29.8279	5.90643	1.59063	3.71326	0.000204606	0.000822808
hsa-miR-29c-5p	10.1552	5.87257	1.62356	3.61708	0.000297942	0.00110356
hsa-miR-324-5p	26.6592	5.85762	1.73763	3.37104	0.000748855	0.00220736
hsa-miR-372-3p	512.058	5.84799	1.14195	5.12103	3.03871e-07	6.84318e-06
hsa-miR-450b-5p	37.1974	5.80225	1.61738	3.58744	0.000333938	0.00119182
hsa-miR-141-3p	71.1984	5.79257	1.48029	3.91313	9.11081e-05	0.000457981
hsa-miR-490-3p	10.1985	5.77031	1.6608	3.47442	0.000511961	0.00161929
hsa-miR-205-5p	1472.66	5.76808	1.28136	4.50151	6.7472e-06	5.66966e-05
hsa-miR-524-5p	190.064	5.76624	1.46459	3.93711	8.24704e-05	0.000425971
hsa-miR-1254	9.50365	5.76423	1.61889	3.5606	0.000370014	0.00125493
hsa-miR-9-5p	34.6535	5.74443	1.57962	3.63659	0.000276271	0.00103007
hsa-miR-411-3p	17.2618	5.74149	1.67314	3.43156	0.000600128	0.00183626
hsa-miR-132-3p	32.5467	5.68871	1.64848	3.45088	0.000558758	0.00173801
hsa-miR-520g-3p	1940.17	5.67578	1.16135	4.88721	1.02276e-06	1.60104e-05
hsa-miR-498	899.578	5.65444	1.30083	4.3468	1.3814e-05	0.000101481
hsa-miR-424-5p	122.201	5.60077	1.40329	3.99117	6.57478e-05	0.000349208
hsa-miR-512-5p	24.9211	5.59613	1.50869	3.70925	0.000207873	0.000830018
hsa-miR-518c-3p	341.529	5.59138	1.38819	4.02781	5.62984e-05	0.000313822
hsa-miR-618	13.2602	5.57464	1.68469	3.30899	0.000936327	0.00255899
hsa-miR-520h	1058.54	5.54482	1.18143	4.69333	2.68793e-06	3.06294e-05
hsa-miR-154-5p	14.5956	5.53739	1.68731	3.28179	0.0010315	0.00274156
hsa-miR-519b-3p	12.9387	5.53183	1.64994	3.35275	0.000800133	0.0023011
hsa-miR-410-3p	33.0185	5.51281	1.57962	3.48996	0.000483094	0.00154785
hsa-miR-210-5p	6.81551	5.48095	1.70798	3.20903	0.00133182	0.00336239
hsa-miR-483-3p	3647.42	5.45763	1.14731	4.75691	1.96583e-06	2.51536e-05
hsa-miR-487a-5p	41.9188	5.42532	1.51539	3.58014	0.000343408	0.00119182
hsa-miR-127-5p	31.0963	5.41574	1.55036	3.49322	0.000477237	0.00154416
hsa-miR-21-3p	12.279	5.41501	1.67302	3.23667	0.00120931	0.00308996
hsa-miR-517c-3p	340.709	5.41132	1.43333	3.77534	0.000159792	0.00070837
hsa-miR-574-3p	478.675	5.39278	0.962579	5.60243	2.11368e-08	1.19e-06
hsa-miR-1269a	332.525	5.37583	1.24178	4.32913	1.49702e-05	0.000105353
hsa-miR-450a-2-3p	12.4061	5.3717	1.6395	3.27642	0.00105134	0.00277888
hsa-miR-517-5p	151.875	5.35484	1.49584	3.57982	0.000343835	0.00119182
hsa-miR-526b-3p	9.68776	5.33968	1.63624	3.26338	0.00110092	0.00288287
hsa-miR-519c-3p	11.7741	5.33729	1.64869	3.23729	0.00120672	0.00308996
hsa-miR-520g-5p	65.7379	5.30569	1.7227	3.07987	0.00207089	0.00479798
hsa-miR-6715b-3p	10.9849	5.30326	1.74515	3.03886	0.00237476	0.00534797
hsa-miR-4664-3p	9.69246	5.29044	1.64246	3.22104	0.00127727	0.00323919
hsa-miR-518b	4951.06	5.28052	1.1234	4.70046	2.59571e-06	3.06294e-05
hsa-miR-518e-3p	1182.97	5.28004	1.14322	4.61855	3.86427e-06	3.94898e-05
hsa-miR-23b-3p	1981.43	5.26217	1.14082	4.61261	3.97647e-06	3.94898e-05
hsa-miR-490-5p	4.4034	5.24899	1.6538	3.1739	0.00150406	0.00366573
hsa-miR-539-5p	8.7633	5.22636	1.63559	3.19539	0.00139642	0.00346997
hsa-miR-371a-5p	172.557	5.22032	1.44649	3.60895	0.000307441	0.0011167
hsa-miR-149-5p	1891.61	5.18741	1.23584	4.19746	2.69921e-05	0.00017213
hsa-miR-381-3p	879.721	5.1799	1.24416	4.16337	3.13579e-05	0.000196161
hsa-miR-194-3p	9.63536	5.16172	1.63392	3.1591	0.00158256	0.00382396
hsa-miR-431-5p	88.8276	5.15662	1.32532	3.89084	9.98958e-05	0.000493345
hsa-miR-377-5p	32.8453	5.13648	1.47197	3.48953	0.000483875	0.00154785
hsa-miR-519a-3p	127.045	5.08942	1.34037	3.79701	0.000146449	0.000659609
hsa-miR-1296-5p	66.0128	5.07913	1.36696	3.71565	0.000202684	0.000820944
hsa-miR-299-5p	8.62406	5.07081	1.62104	3.12811	0.00175932	0.00419702
hsa-miR-1247-5p	268.562	5.06918	1.30967	3.87059	0.000108573	0.000526953
hsa-miR-329-3p	65.7199	5.0444	1.23323	4.09039	4.30652e-05	0.000249956
hsa-miR-1185-1-3p	30.0339	5.03605	1.48502	3.39124	0.000695776	0.00209477
hsa-miR-514a-3p	8.38084	5.0226	1.60787	3.12376	0.00178554	0.0042416
hsa-miR-200c-3p	13163.6	4.98952	1.0962	4.55165	5.3226e-06	4.85486e-05
hsa-miR-5100	41.7956	4.97985	1.18314	4.20901	2.56488e-05	0.00016598
hsa-miR-454-3p	12.6191	4.93557	1.71154	2.8837	0.00393038	0.00802878
hsa-miR-767-5p	42.5342	4.93161	1.46807	3.35925	0.000781549	0.0022681
hsa-miR-362-5p	17.2025	4.92875	1.48264	3.32432	0.000886359	0.00248269
hsa-miR-221-5p	61.2146	4.91273	1.50069	3.27364	0.0010617	0.00279317
hsa-miR-412-5p	16.1619	4.90409	1.58266	3.09865	0.00194407	0.00456047
hsa-miR-145-5p	1072.63	4.89232	1.27965	3.82316	0.000131754	0.000618145
hsa-miR-143-5p	82.9171	4.89213	1.36584	3.58177	0.000341281	0.00119182
hsa-miR-6894-3p	8.18547	4.87159	1.61378	3.01873	0.00253834	0.00564104
hsa-miR-664a-3p	30.0821	4.86572	1.47127	3.30715	0.000942489	0.00256339
hsa-miR-520a-5p	279.035	4.85467	1.32977	3.65077	0.000261451	0.000991656
hsa-miR-675-5p	83.9254	4.83258	1.31941	3.66269	0.000249577	0.000962411
hsa-miR-30b-5p	551.826	4.82992	1.31842	3.66341	0.000248877	0.000962411
hsa-miR-30c-2-3p	170.468	4.82394	1.28139	3.7646	0.000166814	0.000722434
hsa-miR-526b-5p	5339.52	4.81947	1.13367	4.25121	2.12619e-05	0.000142505
hsa-miR-23b-5p	56.5573	4.79652	1.20157	3.99189	6.55488e-05	0.000349208
hsa-miR-6511b-3p	13.895	4.79333	1.45599	3.29214	0.000994277	0.00267836
hsa-miR-1226-3p	21.7202	4.72789	1.37066	3.44935	0.000561938	0.0017383
hsa-miR-509-3p	9.09839	4.72629	1.63922	2.88325	0.00393596	0.00802878
hsa-miR-525-3p	13.2534	4.72557	1.46039	3.23582	0.00121293	0.00308996
hsa-miR-518f-5p	633.782	4.72191	1.01425	4.65557	3.23091e-06	3.56667e-05
hsa-miR-512-3p	3558.9	4.71388	1.0177	4.63187	3.62377e-06	3.92343e-05
hsa-miR-34a-5p	29.4708	4.71349	1.33889	3.52046	0.000430804	0.00144371
hsa-miR-520c-5p	638.278	4.69395	0.976952	4.80469	1.54992e-06	2.08682e-05
hsa-miR-518d-5p	638.161	4.69318	0.976971	4.80381	1.55677e-06	2.08682e-05
hsa-miR-526a	638.161	4.69318	0.976971	4.80381	1.55677e-06	2.08682e-05
hsa-miR-504-5p	862.985	4.68729	1.30208	3.59985	0.000318402	0.0011491
hsa-miR-199b-5p	180.649	4.67471	1.24781	3.74633	0.00017944	0.000748332
hsa-miR-136-3p	54.6582	4.62405	1.22742	3.76729	0.000165026	0.000720709
hsa-miR-522-3p	1408.1	4.61127	1.03773	4.44361	8.8461e-06	7.01459e-05
hsa-miR-487b-3p	123.803	4.60709	1.3701	3.36258	0.000772164	0.00225402
hsa-miR-1247-3p	30.6991	4.58502	1.43692	3.19088	0.00141841	0.00350249
hsa-miR-521	30.0336	4.58066	1.48178	3.09133	0.00199259	0.00463565
hsa-miR-509-3-5p	9.19295	4.56722	1.72622	2.64579	0.00815004	0.0147894
hsa-miR-625-5p	21.0666	4.54031	1.4401	3.15277	0.00161727	0.00388002
hsa-miR-224-3p	19.8273	4.53874	1.42673	3.18122	0.00146655	0.00360552
hsa-miR-501-5p	10.3959	4.53476	1.51185	2.99947	0.00270448	0.00592461
hsa-miR-23a-3p	5032.48	4.52738	1.00322	4.51286	6.39588e-06	5.66966e-05
hsa-miR-505-3p	55.1256	4.52353	1.30879	3.45626	0.000547731	0.00171318
hsa-miR-668-3p	26.4835	4.51705	1.41386	3.19484	0.00139908	0.00346997
hsa-miR-214-3p	409.838	4.51481	1.22487	3.68596	0.000227842	0.00089703
hsa-miR-519d-3p	2122.63	4.50593	1.20926	3.72619	0.000194395	0.000797096
hsa-miR-1323	26899.8	4.47713	1.0309	4.34293	1.40596e-05	0.000101481
hsa-miR-196a-5p	11.8368	4.46252	1.67586	2.66283	0.0077487	0.0142102
hsa-miR-520d-5p	29.671	4.45523	1.43144	3.11241	0.00185564	0.00438961
hsa-miR-524-3p	33.0703	4.36175	1.46207	2.98328	0.00285174	0.00617511
hsa-miR-27b-5p	22.6598	4.34625	1.62377	2.67664	0.00743635	0.0137268
hsa-miR-1343-3p	17.0414	4.32069	1.67997	2.57188	0.0101147	0.0177401
hsa-miR-520a-3p	2156.72	4.31744	1.06709	4.04599	5.2103e-05	0.000299326
hsa-miR-369-3p	16.2899	4.31336	1.5068	2.86259	0.00420193	0.00850966
hsa-miR-10a-3p	5.43232	4.29479	1.63274	2.63041	0.00852807	0.0153396
hsa-miR-515-3p	15.3829	4.28794	1.39796	3.06729	0.00216008	0.0049436
hsa-miR-520d-3p	1093.25	4.26524	1.27589	3.34296	0.000828902	0.00235693
hsa-miR-523-3p	487.758	4.25301	1.30411	3.26124	0.00110925	0.00289123
hsa-miR-450a-5p	68.0453	4.25181	1.44058	2.95146	0.00316274	0.00669408
hsa-miR-6803-3p	5.55989	4.24712	1.70632	2.48905	0.0128085	0.0221201
hsa-miR-324-3p	23.3653	4.24627	1.33934	3.17041	0.00152225	0.00369408
hsa-miR-517a-3p	7167.41	4.24248	1.12975	3.75525	0.00017317	0.000733044
hsa-miR-517b-3p	7167.41	4.24248	1.12975	3.75525	0.00017317	0.000733044
hsa-miR-369-5p	10.5943	4.17299	1.74951	2.38524	0.0170682	0.0282629
hsa-miR-376c-3p	9.77999	4.16572	1.40725	2.96018	0.00307462	0.00653211
hsa-miR-125b-2-3p	50.7464	4.1562	1.39801	2.97295	0.00294953	0.00633812
hsa-miR-1283	361.938	4.15178	1.36028	3.05215	0.00227206	0.00517883
hsa-miR-518a-3p	826.637	4.12817	1.20667	3.42113	0.000623609	0.00189779
hsa-miR-433-3p	1318.18	4.1054	0.968745	4.23785	2.25672e-05	0.000147965
hsa-miR-200b-3p	18.6586	4.09227	1.35598	3.01794	0.00254498	0.00564104
hsa-miR-136-5p	18.6382	4.08689	1.41256	2.89325	0.00381277	0.00786296
hsa-miR-654-3p	156.7	4.07911	1.20955	3.37241	0.000745141	0.00220736
hsa-miR-135b-5p	31.9872	4.04726	1.54726	2.61575	0.00890311	0.0159632
hsa-miR-125b-5p	5582.95	4.04565	0.804267	5.03023	4.89897e-07	9.51076e-06
hsa-miR-494-3p	64.8437	4.03736	1.19436	3.38035	0.000723932	0.00216795
hsa-miR-138-5p	5.17694	4.02961	1.44083	2.79674	0.00516212	0.0100912
hsa-miR-497-5p	6.3817	4.01259	1.7137	2.34148	0.0192073	0.031074
hsa-miR-671-5p	7.10874	3.97723	1.669	2.383	0.0171723	0.0282779
hsa-miR-6810-3p	4.59939	3.92568	1.68915	2.32406	0.0201224	0.0319161
hsa-miR-296-3p	14.3468	3.92299	1.15368	3.40041	0.000672844	0.00203662
hsa-miR-493-3p	479.78	3.91825	1.18913	3.29505	0.000984031	0.00266351
hsa-let-7e-3p	14.5661	3.88575	1.61306	2.40893	0.0159992	0.0268081
hsa-miR-424-3p	4564.03	3.86834	0.82365	4.69658	2.64553e-06	3.06294e-05
hsa-miR-641	4.82874	3.85055	1.65685	2.32401	0.0201247	0.0319161
hsa-miR-199a-5p	1476.51	3.82682	1.03611	3.69346	0.000221219	0.000877087
hsa-miR-125a-5p	32451.6	3.81173	0.968809	3.93445	8.33884e-05	0.000426797
hsa-miR-127-3p	584.272	3.77838	1.04679	3.60951	0.00030678	0.0011167
hsa-miR-27a-5p	201.117	3.77488	0.76891	4.90939	9.13616e-07	1.51284e-05
hsa-miR-542-3p	33.3707	3.74633	1.4764	2.53748	0.0111652	0.0194614
hsa-miR-3909	173.11	3.74036	1.37849	2.71336	0.00666038	0.0125979
hsa-miR-455-5p	265.168	3.72034	1.20213	3.09479	0.00196954	0.00460105
hsa-miR-3940-3p	13.3188	3.6762	1.62333	2.26461	0.0235369	0.0366057
hsa-miR-548k	8.02267	3.62793	1.67007	2.17232	0.0298314	0.0452697
hsa-miR-181a-5p	20449.3	3.57662	0.823247	4.34453	1.39575e-05	0.000101481
hsa-miR-29a-3p	774.172	3.50892	0.580249	6.04726	1.47332e-09	4.00886e-07
hsa-miR-100-5p	21212	3.5087	0.917598	3.82378	0.00013142	0.000618145
hsa-miR-1185-2-3p	8.81305	3.48378	1.28252	2.71636	0.00660046	0.0125543
hsa-miR-370-3p	2012	3.48091	1.19308	2.9176	0.00352741	0.0073553
hsa-miR-30b-3p	119.254	3.45421	1.49987	2.303	0.0212789	0.0335574
hsa-miR-125b-1-3p	126.636	3.44216	1.21482	2.83348	0.00460441	0.00925816
hsa-let-7e-5p	2640	3.44164	0.980021	3.5118	0.000445088	0.00146378
hsa-miR-148b-5p	20.4081	3.43852	1.5661	2.1956	0.0281207	0.0432567
hsa-miR-331-3p	78.085	3.41731	1.27669	2.67668	0.00743551	0.0137268
hsa-miR-516a-5p	2981.81	3.40894	1.21415	2.80768	0.00498995	0.00978866
hsa-miR-518e-5p	6198.23	3.40616	0.952581	3.57572	0.000349271	0.00119182
hsa-miR-519b-5p	6198.23	3.40616	0.952581	3.57572	0.000349271	0.00119182
hsa-miR-519c-5p	6198.23	3.40616	0.952581	3.57572	0.000349271	0.00119182
hsa-miR-523-5p	6198.23	3.40616	0.952581	3.57572	0.000349271	0.00119182
hsa-miR-522-5p	6198.18	3.40616	0.952584	3.5757	0.000349289	0.00119182
hsa-miR-30a-5p	4415.8	3.39958	0.600823	5.65821	1.52957e-08	1.07644e-06
hsa-miR-503-5p	450.687	3.38338	0.962432	3.51545	0.000439006	0.00146249
hsa-miR-519a-5p	6749.65	3.34008	0.964955	3.46138	0.000537413	0.0016903
hsa-miR-382-3p	35.3729	3.33594	1.15991	2.87602	0.00402719	0.00818523
hsa-miR-4728-3p	11.553	3.29936	1.27402	2.58972	0.00960548	0.0169956
hsa-miR-518c-5p	809.986	3.29567	1.1737	2.80794	0.00498598	0.00978866
hsa-miR-181d-5p	58.3177	3.27405	1.02406	3.19712	0.0013881	0.00346997
hsa-miR-26a-5p	20732.9	3.26575	0.734235	4.44783	8.6742e-06	6.97653e-05
hsa-miR-326	41.0679	3.11427	1.05061	2.96425	0.0030342	0.00647067
hsa-miR-99b-3p	776.172	3.09847	1.05991	2.92333	0.00346312	0.00724809
hsa-miR-26b-5p	5129.8	3.04208	0.811524	3.74859	0.000177828	0.000747144
hsa-miR-330-5p	57.0758	3.01697	1.312	2.29952	0.0214756	0.033773
hsa-miR-365a-5p	164.925	2.98984	1.24105	2.40912	0.015991	0.0268081
hsa-miR-874-3p	121.228	2.98409	1.18903	2.50969	0.0120836	0.0209971
hsa-miR-652-3p	187.233	2.93079	1.22822	2.38621	0.0170228	0.0282629
hsa-miR-199a-3p	3589.93	2.90823	0.869422	3.34501	0.000822793	0.00235143
hsa-miR-221-3p	3402.61	2.90661	0.875257	3.32086	0.000897409	0.00248887
hsa-miR-516b-5p	32843.1	2.89241	0.973522	2.97108	0.00296753	0.00635254
hsa-miR-224-5p	2162.76	2.87088	1.11804	2.56778	0.0102351	0.0178955
hsa-miR-199b-3p	3408.2	2.85422	0.869776	3.28156	0.00103235	0.00274156
hsa-miR-495-3p	305.57	2.84813	1.07725	2.64389	0.00819592	0.0147894
hsa-miR-210-3p	88.5724	2.83744	1.1887	2.38701	0.016986	0.0282629
hsa-miR-543	2032.68	2.81959	0.807018	3.49383	0.000476138	0.00154416
hsa-miR-23c	9.76258	2.81924	1.16996	2.4097	0.0159656	0.0268081
hsa-miR-146b-3p	22.4248	2.81873	1.15702	2.43621	0.0148421	0.025245
hsa-miR-525-5p	623.251	2.78684	1.22211	2.28036	0.0225864	0.035421
hsa-miR-335-3p	310.566	2.74465	1.17997	2.32604	0.0200162	0.0319161
hsa-miR-197-3p	784.461	2.68252	0.65521	4.09413	4.23749e-05	0.000248511
hsa-miR-99b-5p	11609.7	2.67293	0.806587	3.31388	0.00092012	0.00252696
hsa-miR-7704	78.426	2.64739	1.06449	2.48701	0.0128823	0.0221796
hsa-miR-4661-5p	21.2309	2.62233	0.940096	2.78943	0.00528003	0.010286
hsa-miR-30c-5p	1742.58	2.52231	0.892671	2.82557	0.00471966	0.00945611
hsa-miR-130b-5p	172.828	2.46369	1.131	2.17834	0.029381	0.0447068
hsa-miR-95-3p	21.7318	2.31297	0.985821	2.34624	0.0189638	0.0307683
hsa-miR-139-5p	623.459	2.31166	0.474557	4.87119	1.10928e-06	1.68791e-05
hsa-miR-532-3p	62.7174	2.25941	1.05418	2.14329	0.03209	0.0484362
hsa-miR-181b-5p	1341.18	2.17149	0.788714	2.7532	0.00590153	0.0113786
hsa-miR-30a-3p	1485.01	2.17006	0.649547	3.34088	0.000835137	0.00236272
hsa-miR-125a-3p	184.407	2.06458	0.764835	2.69938	0.00694696	0.0129838
hsa-miR-27b-3p	9881.83	2.05596	0.378355	5.43394	5.51222e-08	2.04494e-06
hsa-miR-148b-3p	4244.74	2.00859	0.729544	2.75322	0.00590129	0.0113786
hsa-miR-152-3p	390.888	1.74723	0.757581	2.30632	0.0210925	0.033357
hsa-miR-126-5p	97.2727	1.72709	0.74242	2.3263	0.0200027	0.0319161
hsa-miR-103a-3p	2264.85	1.663	0.747657	2.22428	0.0261298	0.040415
hsa-miR-27a-3p	6427.75	1.62817	0.410799	3.96343	7.38798e-05	0.000386982
hsa-miR-143-3p	14455.2	1.62615	0.691399	2.35197	0.0186743	0.0303862
hsa-miR-24-3p	7117.63	1.42207	0.428671	3.31739	0.00090864	0.00250767
hsa-miR-30d-5p	54476	1.34382	0.445922	3.01357	0.00258197	0.00570059
down-regulated
	baseMean	log2FoldChange	lfcSE	stat	pvalue	padj
hsa-miR-1307-3p	3894.39	-1.10339	0.382376	-2.88561	0.0039066	0.00802707
hsa-miR-92b-3p	839.408	-1.11324	0.420989	-2.64435	0.0081849	0.0147894
hsa-miR-320a	29735	-1.47814	0.570966	-2.58885	0.00962984	0.0169956
hsa-miR-7706	347.061	-1.6625	0.536511	-3.09873	0.00194352	0.00456047
hsa-miR-1180-3p	703.139	-1.82175	0.668018	-2.72709	0.00638947	0.0122356
hsa-let-7f-5p	3878.21	-1.83577	0.622864	-2.94731	0.00320557	0.0067593
hsa-miR-485-5p	269.374	-1.84397	0.758547	-2.43093	0.0150603	0.0255389
hsa-miR-548o-3p	29.8331	-1.85914	0.655817	-2.83485	0.00458478	0.00925173
hsa-miR-92a-3p	76594.5	-1.87448	0.614682	-3.04952	0.00229206	0.00520335
hsa-let-7c-5p	3992.31	-1.89127	0.649124	-2.91358	0.00357312	0.00742311
hsa-miR-146b-5p	846.022	-1.93818	0.715138	-2.71022	0.00672391	0.0126607
hsa-miR-107	376.388	-1.95521	0.751524	-2.60166	0.0092775	0.0165292
hsa-miR-186-5p	736.713	-1.96719	0.614847	-3.19947	0.00137679	0.00346041
hsa-miR-576-5p	9.01757	-2.04527	0.92282	-2.21633	0.0266692	0.0411363
hsa-miR-150-5p	223.919	-2.08033	0.951631	-2.18607	0.0288106	0.0441972
hsa-miR-338-5p	38.3282	-2.08508	0.897064	-2.32434	0.0201074	0.0319161
hsa-miR-182-5p	241.331	-2.10954	0.751157	-2.80839	0.004979	0.00978866
hsa-miR-511-5p	152.226	-2.12039	0.710071	-2.98617	0.00282496	0.00614075
hsa-miR-22-5p	130.253	-2.16181	0.715561	-3.02115	0.0025182	0.00563059
hsa-miR-625-3p	550.137	-2.37693	0.638116	-3.72492	0.000195381	0.000797096
hsa-miR-22-3p	6466.11	-2.39626	0.526568	-4.55072	5.34638e-06	4.85486e-05
hsa-miR-183-5p	932.857	-2.40116	0.689998	-3.47995	0.000501504	0.00159518
hsa-let-7b-3p	104.009	-2.43363	0.874523	-2.78281	0.00538906	0.0104622
hsa-miR-3605-3p	48.1025	-2.45143	1.04945	-2.33592	0.0194956	0.03145
hsa-miR-6842-3p	59.2254	-2.54712	0.98863	-2.57642	0.00998306	0.0175639
hsa-let-7i-5p	16020.8	-2.55903	0.645845	-3.96229	7.42346e-05	0.000386982
hsa-miR-203a-3p	127.379	-2.5635	1.17427	-2.18306	0.0290313	0.0443493
hsa-miR-30e-5p	772.566	-2.58526	0.603912	-4.28086	1.86175e-05	0.000129403
hsa-let-7a-3p	25.6998	-2.59956	1.14644	-2.26751	0.0233588	0.0364294
hsa-miR-363-3p	1089.47	-2.64668	0.643817	-4.11092	3.9408e-05	0.000238567
hsa-miR-1292-5p	33.8336	-2.65555	0.8353	-3.17916	0.00147701	0.00361545
hsa-miR-7-5p	727.06	-2.6949	0.668107	-4.03363	5.49217e-05	0.000309209
hsa-miR-3177-3p	25.548	-2.85582	1.19646	-2.38689	0.0169915	0.0282629
hsa-miR-1294	58.3798	-2.89422	1.06333	-2.72183	0.00649206	0.0123899
hsa-miR-766-5p	27.8929	-2.8997	1.2034	-2.40958	0.015971	0.0268081
hsa-miR-146a-5p	952.284	-2.91046	0.799049	-3.6424	0.000270105	0.00101379
hsa-miR-19b-3p	28.8474	-2.93121	1.24379	-2.35667	0.0184398	0.0300917
hsa-miR-212-5p	6.10993	-2.97727	1.26072	-2.36157	0.0181979	0.0297832
hsa-miR-1307-5p	36.3651	-3.02672	0.896175	-3.37737	0.000731821	0.00217997
hsa-miR-6806-3p	9.71664	-3.05501	1.16931	-2.61266	0.00898414	0.0160574
hsa-miR-425-5p	605.842	-3.11227	0.947872	-3.28343	0.00102552	0.00274156
hsa-miR-16-5p	727.166	-3.11425	0.906109	-3.43695	0.000588299	0.0018099
hsa-miR-1468-5p	34.9127	-3.14071	1.45096	-2.16457	0.0304206	0.0460398
hsa-miR-10a-5p	3468.46	-3.17347	0.704389	-4.50527	6.62882e-06	5.66966e-05
hsa-miR-4429	13.0491	-3.22187	1.11102	-2.89992	0.00373259	0.00772591
hsa-miR-200a-3p	40.5915	-3.22273	1.21654	-2.64909	0.00807097	0.0147531
hsa-miR-4677-3p	4.10734	-3.27786	1.43981	-2.27658	0.0228112	0.0356742
hsa-miR-15b-3p	30.2111	-3.30844	1.47532	-2.24253	0.0249273	0.0386614
hsa-miR-4746-5p	33.7462	-3.32527	1.39548	-2.38288	0.0171777	0.0282779
hsa-miR-760	111.53	-3.35072	0.926988	-3.61463	0.000300774	0.00110677
hsa-miR-99a-5p	10948.5	-3.35244	0.765459	-4.37965	1.18869e-05	9.16758e-05
hsa-miR-3656	10.7671	-3.37891	1.30116	-2.59684	0.00940856	0.0167098
hsa-miR-7976	40.3456	-3.38201	1.2505	-2.70452	0.0068403	0.012837
hsa-miR-3180	9.39225	-3.41986	1.29181	-2.64733	0.00811291	0.0147818
hsa-let-7d-3p	2373.92	-3.42687	0.912349	-3.7561	0.000172583	0.000733044
hsa-miR-320b	4155.63	-3.43636	0.76416	-4.49692	6.8945e-06	5.70824e-05
hsa-miR-194-5p	473.458	-3.45332	0.89659	-3.85162	0.000117341	0.000559856
hsa-miR-339-3p	119.974	-3.47363	0.860885	-4.03495	5.46136e-05	0.000309209
hsa-miR-101-3p	3585.87	-3.5122	0.920272	-3.81648	0.00013537	0.000624697
hsa-miR-148a-3p	64213	-3.5577	0.867529	-4.10095	4.1145e-05	0.000246432
hsa-miR-550a-3-5p	51.0316	-3.56831	1.1005	-3.24245	0.00118505	0.00306049
hsa-miR-2110	532.432	-3.60983	0.729405	-4.94901	7.45928e-07	1.35232e-05
hsa-miR-219a-1-3p	10.1101	-3.61944	1.65833	-2.18257	0.0290673	0.0443493
hsa-miR-320c	2745.69	-3.69275	0.801322	-4.60832	4.05942e-06	3.94898e-05
hsa-miR-151a-3p	10853.2	-3.69686	0.681511	-5.4245	5.81157e-08	2.04494e-06
hsa-miR-4433b-5p	32.5623	-3.70016	1.38564	-2.67037	0.00757675	0.0139402
hsa-miR-191-3p	26.1999	-3.7309	1.3752	-2.71298	0.00666816	0.0125979
hsa-miR-185-5p	2455.29	-3.7452	0.776566	-4.82276	1.41583e-06	2.08682e-05
hsa-miR-375	4297.52	-3.74675	1.22018	-3.07065	0.00213595	0.00490833
hsa-miR-550a-5p	107.571	-3.76854	1.12079	-3.3624	0.000772691	0.00225402
hsa-miR-192-5p	2508.84	-3.78932	0.995048	-3.80818	0.000139993	0.00064078
hsa-miR-1976	34.2331	-3.81704	1.41672	-2.69427	0.0070542	0.0131073
hsa-miR-6805-5p	15.6744	-3.84129	1.55799	-2.46555	0.0136804	0.0234105
hsa-miR-629-5p	2330.64	-3.84669	0.83481	-4.60787	4.06822e-06	3.94898e-05
hsa-miR-1288-3p	2.74846	-3.92261	1.66041	-2.36243	0.0181554	0.0297832
hsa-miR-10b-3p	19.2041	-3.96655	1.70491	-2.32655	0.0199894	0.0319161
hsa-miR-6741-3p	24.8733	-4.14803	1.34993	-3.07277	0.00212085	0.00489359
hsa-miR-4665-5p	7.13484	-4.16998	1.24387	-3.35242	0.000801094	0.0023011
hsa-miR-25-3p	12260.4	-4.18487	0.827107	-5.05965	4.20018e-07	8.75816e-06
hsa-miR-3187-3p	9.02978	-4.19592	1.39652	-3.00455	0.00265977	0.00584941
hsa-miR-10b-5p	5665.96	-4.2238	1.08782	-3.88282	0.000103253	0.000505493
hsa-miR-139-3p	353.079	-4.22706	0.901122	-4.69089	2.72019e-06	3.06294e-05
hsa-miR-320d	449.353	-4.24129	0.882184	-4.80772	1.52665e-06	2.08682e-05
hsa-miR-3158-3p	485.22	-4.24263	0.957896	-4.42911	9.46211e-06	7.39884e-05
hsa-let-7b-5p	78508.6	-4.35391	0.880794	-4.94317	7.68637e-07	1.35232e-05
hsa-miR-5010-5p	23.6878	-4.37886	1.43888	-3.04324	0.00234047	0.00529191
hsa-miR-1306-3p	33.1972	-4.43477	1.48428	-2.98782	0.00280976	0.00613137
hsa-miR-6734-5p	10.7333	-4.45889	1.37411	-3.24494	0.00117476	0.00304788
hsa-miR-3124-5p	17.2157	-4.59486	1.30888	-3.51054	0.000447193	0.00146378
hsa-miR-320e	88.2451	-4.61477	1.0001	-4.61429	3.94442e-06	3.94898e-05
hsa-miR-3615	6328.29	-4.6504	1.0325	-4.50402	6.66812e-06	5.66966e-05
hsa-miR-128-3p	4274.77	-4.68849	0.835825	-5.60941	2.03018e-08	1.19e-06
hsa-miR-5187-5p	3.32185	-4.69409	1.90985	-2.45783	0.0139781	0.0238475
hsa-miR-6780a-5p	4.45932	-4.70594	1.58059	-2.97734	0.00290764	0.00627203
hsa-miR-5009-5p	8.066	-4.7915	1.75403	-2.73171	0.00630062	0.0121066
hsa-miR-342-5p	389.214	-4.79727	1.00198	-4.78777	1.68647e-06	2.2081e-05
hsa-miR-202-3p	2.84065	-4.82746	1.3156	-3.6694	0.000243124	0.000950549
hsa-miR-942-5p	31.4452	-4.89209	1.34037	-3.6498	0.000262445	0.000991656
hsa-miR-4306	19.047	-4.89402	1.81359	-2.69853	0.00696468	0.0129838
hsa-miR-1304-5p	39.8315	-4.96981	1.13773	-4.36817	1.25294e-05	9.53254e-05
hsa-miR-616-3p	11.99	-4.99465	1.65337	-3.0209	0.00252027	0.00563059
hsa-miR-3913-5p	29.0365	-5.10973	1.62092	-3.15236	0.00161955	0.00388002
hsa-miR-129-5p	26.5203	-5.18864	1.38682	-3.74138	0.000183009	0.000757603
hsa-miR-92b-5p	268.978	-5.28512	1.02015	-5.18071	2.2104e-07	5.92597e-06
hsa-miR-505-5p	78.4154	-5.32416	0.972247	-5.47613	4.34717e-08	1.74818e-06
hsa-miR-933	7.38021	-5.35354	1.61117	-3.32276	0.00089132	0.00248422
hsa-miR-142-5p	1839.18	-5.37214	1.09224	-4.91847	8.7223e-07	1.48808e-05
hsa-miR-4467	15.6817	-5.39444	2.16002	-2.4974	0.0125109	0.0216727
hsa-miR-4745-5p	11.776	-5.40387	1.41474	-3.81969	0.000133618	0.000621709
hsa-miR-3942-5p	6.27313	-5.48735	2.22037	-2.47137	0.0134598	0.0231033
hsa-miR-3605-5p	31.4324	-5.59932	1.29201	-4.33382	1.46543e-05	0.000104435
hsa-miR-885-3p	198.944	-5.65495	2.01224	-2.81027	0.00495001	0.00978866
hsa-miR-1246	256.459	-5.66142	1.15846	-4.88702	1.02376e-06	1.60104e-05
hsa-miR-150-3p	140.495	-5.72204	1.27083	-4.50259	6.71292e-06	5.66966e-05
hsa-miR-5189-5p	15.3159	-5.73669	1.72036	-3.33459	0.000854238	0.00240468
hsa-miR-4646-5p	2.24108	-5.78562	1.97506	-2.92933	0.00339691	0.00713604
hsa-miR-6741-5p	25.1918	-5.83201	1.37097	-4.25394	2.1004e-05	0.000142473
hsa-miR-3691-5p	13.9353	-5.83564	1.37044	-4.25824	2.06046e-05	0.000141468
hsa-miR-486-3p	2062.27	-5.85919	1.13468	-5.16372	2.4209e-07	6.19529e-06
hsa-miR-1183	14.0711	-5.86752	2.08413	-2.81533	0.00487266	0.009695
hsa-miR-215-5p	142.532	-5.90808	1.25452	-4.70942	2.48426e-06	3.04052e-05
hsa-miR-6850-5p	7.16416	-6.01737	2.13739	-2.81529	0.00487333	0.009695
hsa-miR-4732-3p	318.583	-6.05333	1.03714	-5.83658	5.32822e-09	4.28541e-07
hsa-miR-16-2-3p	1995.02	-6.06638	1.03283	-5.87352	4.2663e-09	4.00886e-07
hsa-miR-939-5p	44.378	-6.09458	1.21631	-5.01072	5.42269e-07	1.01766e-05
hsa-miR-486-5p	455163	-6.18822	1.20714	-5.12636	2.95404e-07	6.84318e-06
hsa-miR-423-5p	125075	-6.20538	1.03804	-5.978	2.25895e-09	4.00886e-07
hsa-miR-1224-5p	32.3945	-6.25132	1.77993	-3.51211	0.000444556	0.00146378
hsa-miR-451a	147573	-6.68086	1.20468	-5.54578	2.92645e-08	1.49781e-06
hsa-miR-1238-3p	8.6643	-6.69397	1.88329	-3.5544	0.000378848	0.00127719
hsa-miR-4466	15.8628	-6.7606	1.63795	-4.12747	3.66781e-05	0.00022692
hsa-miR-4732-5p	451.317	-6.78246	1.29038	-5.25617	1.47085e-07	4.14044e-06
hsa-miR-3168	27.343	-7.02937	1.51955	-4.62595	3.72884e-06	3.94898e-05
hsa-miR-1908-5p	234.046	-7.04264	1.33468	-5.27664	1.31573e-07	3.89872e-06
hsa-miR-223-5p	1003.19	-7.0978	1.20849	-5.87329	4.27232e-09	4.00886e-07
hsa-miR-4433b-3p	159.239	-7.55992	1.59768	-4.73181	2.22527e-06	2.78406e-05
hsa-miR-1228-5p	315.911	-7.63218	1.44591	-5.27845	1.30283e-07	3.89872e-06
hsa-miR-4446-3p	97.7776	-7.75479	1.53607	-5.04845	4.45408e-07	8.95589e-06
hsa-miR-658	39.2493	-8.00007	1.83625	-4.35675	1.3201e-05	9.90954e-05
hsa-miR-122-5p	612114	-8.7905	1.64354	-5.34852	8.86747e-08	2.9367e-06
hsa-miR-206	254.027	-10.9353	1.66221	-6.57875	4.74416e-11	2.67096e-08

## Sheet: Sheet 3
Differentially expressed miRNAs in the placenta from patients with late-onset PE compared with the norm group (delivery after 34 weeks)
up-regulated:
	baseMean	log2FoldChange	lfcSE	stat	pvalue	padj
hsa-miR-206	254.027	10.4029	1.5536	6.69602	2.14179e-11	1.20583e-08
hsa-miR-122-5p	612114	9.57992	1.64353	5.82889	5.57982e-09	3.27342e-07
hsa-miR-4433b-3p	159.239	7.74728	1.58029	4.90243	9.46578e-07	1.38324e-05
hsa-miR-4446-3p	97.7776	7.35182	1.52106	4.83336	1.3425e-06	1.7996e-05
hsa-miR-1228-5p	315.911	7.0863	1.44617	4.90003	9.58196e-07	1.38324e-05
hsa-miR-5009-5p	8.066	6.90842	1.81822	3.79956	0.000144954	0.000578166
hsa-miR-1908-5p	234.046	6.67881	1.32166	5.05335	4.34122e-07	8.72895e-06
hsa-miR-1238-3p	8.6643	6.49795	1.6782	3.87198	0.000107956	0.000465627
hsa-miR-3168	27.343	6.44571	1.49068	4.32402	1.53209e-05	0.000110585
hsa-miR-150-3p	140.495	6.38242	1.27093	5.02183	5.11814e-07	9.93626e-06
hsa-miR-223-5p	1003.19	6.37086	1.1955	5.32905	9.87271e-08	3.26961e-06
hsa-miR-1246	256.459	6.20354	1.15622	5.36536	8.07884e-08	3.17189e-06
hsa-miR-885-3p	198.944	6.18367	2.00333	3.0867	0.00202394	0.00480793
hsa-miR-4504	6.40511	6.04632	2.06973	2.9213	0.0034857	0.00746178
hsa-miR-4732-5p	451.317	5.97833	1.28528	4.6514	3.2969e-06	3.50218e-05
hsa-miR-658	39.2493	5.94938	1.74061	3.41798	0.00063088	0.00182146
hsa-miR-1224-5p	32.3945	5.90638	1.77536	3.32686	0.000878303	0.00236595
hsa-miR-486-3p	2062.27	5.73945	1.1337	5.06256	4.13655e-07	8.62547e-06
hsa-miR-1183	14.0711	5.50508	2.08272	2.64322	0.00821215	0.0159429
hsa-miR-451a	147573	5.50308	1.20467	4.56813	4.92104e-06	4.61757e-05
hsa-miR-10b-5p	5665.96	5.37413	1.08783	4.94023	7.80299e-07	1.29312e-05
hsa-miR-215-5p	142.532	5.36969	1.24326	4.31904	1.56712e-05	0.000111682
hsa-miR-3150a-5p	7.08754	5.21584	1.71744	3.03699	0.00238955	0.00551359
hsa-miR-129-5p	26.5203	5.20304	1.37216	3.79186	0.000149521	0.000588673
hsa-miR-4755-5p	6.79992	5.14286	1.25205	4.10756	3.99863e-05	0.000232086
hsa-miR-486-5p	455163	5.06438	1.20714	4.19537	2.72428e-05	0.000170419
hsa-miR-628-3p	13.4479	5.01489	1.18388	4.23597	2.27564e-05	0.000147263
hsa-miR-4732-3p	318.583	4.96475	1.03065	4.81711	1.45651e-06	1.86367e-05
hsa-miR-142-5p	1839.18	4.83568	1.09138	4.43079	9.38881e-06	7.77338e-05
hsa-miR-1304-5p	39.8315	4.71	1.11576	4.22132	2.42877e-05	0.000155386
hsa-miR-939-5p	44.378	4.68805	1.20536	3.88934	0.000100519	0.000449145
hsa-miR-423-5p	125075	4.66087	1.03802	4.49016	7.11697e-06	6.56861e-05
hsa-miR-6741-5p	25.1918	4.62126	1.33339	3.46581	0.000528644	0.00160879
hsa-miR-3138	11.9597	4.60294	1.60246	2.87242	0.0040734	0.00849684
hsa-miR-1306-3p	33.1972	4.57102	1.48776	3.07241	0.00212338	0.0049196
hsa-miR-16-2-3p	1995.02	4.55177	1.03179	4.41153	1.02645e-05	8.14347e-05
hsa-miR-6805-5p	15.6744	4.48897	1.5604	2.8768	0.00401725	0.00843923
hsa-let-7b-5p	78508.6	4.40283	0.880782	4.99877	5.7697e-07	1.04785e-05
hsa-miR-375	4297.52	4.36552	1.21935	3.58021	0.000343324	0.00113036
hsa-miR-6741-3p	24.8733	4.35057	1.33145	3.26755	0.00108482	0.00281454
hsa-miR-1468-5p	34.9127	4.34734	1.41054	3.08203	0.00205591	0.00484299
hsa-miR-4306	19.047	4.31651	1.74929	2.46758	0.0136031	0.0254438
hsa-miR-4746-5p	33.7462	4.29339	1.39187	3.08462	0.00203809	0.0048212
hsa-miR-582-3p	23.1565	4.15513	1.13331	3.66638	0.000246011	0.000876608
hsa-miR-2355-3p	4.18879	4.13271	1.46347	2.82391	0.00474423	0.00960791
hsa-miR-3158-3p	485.22	4.06083	0.957957	4.23905	2.24469e-05	0.000147263
hsa-miR-3615	6328.29	4.02878	1.03248	3.90204	9.53848e-05	0.000433078
hsa-miR-92b-5p	268.978	3.98028	1.01678	3.9146	9.05549e-05	0.000424854
hsa-miR-1284	9.87263	3.96697	1.57351	2.52109	0.0116991	0.022252
hsa-miR-342-5p	389.214	3.84937	0.999297	3.85208	0.000117119	0.000488429
hsa-miR-4665-5p	7.13484	3.83294	1.20182	3.18928	0.0014263	0.00358541
hsa-miR-320d	449.353	3.79561	0.880072	4.31284	1.6117e-05	0.00011336
hsa-miR-616-3p	11.99	3.79129	1.62691	2.33035	0.0197875	0.0353661
hsa-miR-219a-1-3p	10.1101	3.78811	1.63603	2.31543	0.0205893	0.0365671
hsa-miR-4466	15.8628	3.7858	1.61081	2.35024	0.0187613	0.0337463
hsa-miR-942-5p	31.4452	3.75261	1.32027	2.84231	0.00447886	0.00923385
hsa-miR-550a-5p	107.571	3.75197	1.11623	3.3613	0.000775758	0.00217289
hsa-miR-505-5p	78.4154	3.72879	0.957723	3.89339	9.88535e-05	0.000445236
hsa-let-7d-3p	2373.92	3.69759	0.91209	4.05398	5.0354e-05	0.00026916
hsa-miR-3180	9.39225	3.67459	1.26161	2.91263	0.003584	0.00764316
hsa-miR-139-3p	353.079	3.63658	0.900168	4.03989	5.34764e-05	0.000273702
hsa-miR-4429	13.0491	3.62772	1.08629	3.33956	0.000839124	0.00230452
hsa-miR-3691-5p	13.9353	3.61038	1.32258	2.72979	0.00633744	0.0125584
hsa-miR-192-5p	2508.84	3.56292	0.994429	3.58288	0.000339829	0.0011273
hsa-miR-1294	58.3798	3.48603	1.05464	3.30541	0.000948373	0.00251856
hsa-miR-128-3p	4274.77	3.46493	0.835459	4.14733	3.36368e-05	0.000199342
hsa-miR-200a-3p	40.5915	3.45296	1.19462	2.89042	0.00384729	0.00817367
hsa-miR-550a-3-5p	51.0316	3.42065	1.09055	3.13662	0.00170906	0.00414742
hsa-miR-193b-5p	610.536	3.41552	0.905523	3.77188	0.000162023	0.00062545
hsa-miR-101-3p	3585.87	3.38192	0.920094	3.67563	0.000237267	0.00085629
hsa-miR-6842-3p	59.2254	3.37852	0.989425	3.41463	0.00063868	0.00183458
hsa-miR-320e	88.2451	3.31864	0.983436	3.37454	0.000739401	0.00209187
hsa-miR-148a-3p	64213	3.30856	0.867511	3.81385	0.000136817	0.000558172
hsa-miR-766-5p	27.8929	3.2687	1.17623	2.77896	0.0054534	0.0108875
hsa-miR-3177-3p	25.548	3.21659	1.18819	2.70714	0.00678652	0.0133129
hsa-miR-4433b-5p	32.5623	3.18475	1.38158	2.30515	0.021158	0.0371994
hsa-miR-6734-5p	10.7333	3.1725	1.36551	2.32331	0.0201623	0.0359221
hsa-miR-185-5p	2455.29	3.16647	0.776089	4.08003	4.50296e-05	0.000253517
hsa-miR-151a-3p	10853.2	3.15206	0.681427	4.62568	3.73378e-06	3.82203e-05
hsa-miR-5010-5p	23.6878	3.13632	1.41479	2.21681	0.0266362	0.0460005
hsa-miR-320c	2745.69	3.13369	0.800959	3.91242	9.13769e-05	0.000425167
hsa-miR-3605-5p	31.4324	3.07192	1.28838	2.38433	0.01711	0.0312758
hsa-miR-99a-5p	10948.5	3.05369	0.765375	3.9898	6.61293e-05	0.000326586
hsa-miR-3688-3p	3.45746	3.03228	1.27127	2.38524	0.0170681	0.0312758
hsa-miR-202-3p	2.84065	3.02114	1.36829	2.20796	0.0272469	0.0467684
hsa-miR-2110	532.432	2.96683	0.728393	4.07312	4.63877e-05	0.000258577
hsa-miR-3180-3p	16.8575	2.88106	1.32125	2.18055	0.0292164	0.0492009
hsa-miR-10a-5p	3468.46	2.85557	0.703933	4.0566	4.9793e-05	0.00026916
hsa-miR-320b	4155.63	2.79418	0.763915	3.65772	0.000254472	0.00088986
hsa-miR-760	111.53	2.78025	0.926267	3.00156	0.00268599	0.00604885
hsa-miR-6806-3p	9.71664	2.60017	1.14928	2.26244	0.02367	0.0410037
hsa-let-7a-3p	25.6998	2.57621	1.12552	2.28891	0.0220846	0.0386137
hsa-let-7i-5p	16020.8	2.57123	0.64578	3.98158	6.84575e-05	0.000335144
hsa-miR-146a-5p	952.284	2.54293	0.798192	3.18586	0.00144322	0.00361126
hsa-miR-194-5p	473.458	2.53713	0.894947	2.83495	0.00458326	0.00938319
hsa-miR-338-5p	38.3282	2.50598	0.877804	2.85482	0.00430606	0.0089458
hsa-miR-7-5p	727.06	2.46689	0.666779	3.69972	0.000215837	0.000804431
hsa-miR-511-5p	152.226	2.43227	0.703584	3.45697	0.000546289	0.00164471
hsa-let-7c-5p	3992.31	2.39206	0.64882	3.68678	0.000227108	0.000824915
hsa-miR-25-3p	12260.4	2.38419	0.827036	2.88281	0.00394151	0.00831112
hsa-miR-629-5p	2330.64	2.33119	0.834571	2.79328	0.0052177	0.0104913
hsa-miR-16-5p	727.166	2.20773	0.905443	2.43829	0.0147571	0.02742
hsa-miR-30e-5p	772.566	2.15684	0.603405	3.57444	0.000350978	0.00114884
hsa-miR-146b-5p	846.022	2.03049	0.714481	2.8419	0.0044845	0.00923385
hsa-miR-1292-5p	33.8336	1.99809	0.841484	2.37448	0.0175736	0.0319159
hsa-miR-183-5p	932.857	1.95312	0.689418	2.83299	0.00461144	0.00940667
hsa-miR-664a-5p	66.5452	1.94586	0.894701	2.17488	0.0296393	0.0496635
hsa-miR-625-3p	550.137	1.90328	0.637847	2.98391	0.00284591	0.00638344
hsa-miR-1180-3p	703.139	1.89828	0.668117	2.84124	0.00449392	0.00923385
hsa-miR-22-5p	130.253	1.81209	0.712186	2.5444	0.0109466	0.0208912
hsa-miR-92a-3p	76594.5	1.71115	0.614674	2.78384	0.00537197	0.0107631
hsa-miR-98-5p	105.359	1.66365	0.705232	2.35901	0.0183237	0.0331713
hsa-miR-363-3p	1089.47	1.65698	0.643635	2.57441	0.010041	0.0192939
hsa-let-7d-5p	700.161	1.55799	0.621334	2.5075	0.012159	0.0230488
hsa-miR-22-3p	6466.11	1.28978	0.526575	2.44938	0.0143103	0.0266779
hsa-miR-92b-3p	839.408	1.17717	0.420101	2.8021	0.00507712	0.0102452
hsa-miR-1307-3p	3894.39	0.842063	0.382484	2.20156	0.0276962	0.0472513
down-regulated
	baseMean	log2FoldChange	lfcSE	stat	pvalue	padj
hsa-miR-27a-3p	6427.75	-1.08299	0.41009	-2.64086	0.00826962	0.0159993
hsa-miR-30d-5p	54476	-1.31109	0.445906	-2.94029	0.00327905	0.00707321
hsa-miR-24-3p	7117.63	-1.3518	0.42826	-3.1565	0.00159677	0.00392569
hsa-miR-29a-3p	774.172	-1.39826	0.56589	-2.47089	0.0134776	0.0252929
hsa-miR-197-3p	784.461	-1.48347	0.649796	-2.28297	0.0224321	0.0390999
hsa-miR-143-3p	14455.2	-1.5224	0.691252	-2.20238	0.0276383	0.0472513
hsa-miR-382-5p	409.05	-1.99543	0.648739	-3.07586	0.00209894	0.00488307
hsa-miR-27b-3p	9881.83	-2.0006	0.377761	-5.29595	1.18398e-07	3.70322e-06
hsa-miR-503-5p	450.687	-2.24541	0.953695	-2.35443	0.0185511	0.0334751
hsa-miR-152-3p	390.888	-2.32196	0.75404	-3.07936	0.00207447	0.00486635
hsa-miR-516b-5p	32843.1	-2.36526	0.97341	-2.42987	0.0151043	0.0279728
hsa-miR-30a-3p	1485.01	-2.37343	0.647815	-3.66375	0.000248548	0.00088008
hsa-miR-148b-3p	4244.74	-2.40264	0.729415	-3.29393	0.000987979	0.00259922
hsa-miR-191-5p	4003.22	-2.50003	0.518255	-4.82393	1.40756e-06	1.84292e-05
hsa-miR-184	176.167	-2.5074	0.98216	-2.55295	0.0106815	0.0204547
hsa-miR-425-3p	96.5571	-2.59828	1.17358	-2.21397	0.0268309	0.0461951
hsa-miR-181a-2-3p	289.067	-2.64224	1.10627	-2.38844	0.0169202	0.0312331
hsa-miR-1287-5p	19.9263	-2.65004	1.20766	-2.19435	0.0282101	0.0478382
hsa-miR-1301-3p	293.79	-2.67069	0.823458	-3.24326	0.00118169	0.00302404
hsa-miR-99b-5p	11609.7	-2.70072	0.806379	-3.34919	0.000810492	0.00225616
hsa-miR-3614-5p	87.6725	-2.71277	1.23521	-2.19621	0.0280771	0.0477566
hsa-miR-455-5p	265.168	-2.72424	1.19835	-2.27332	0.0230068	0.0399779
hsa-miR-519a-5p	6749.65	-2.81788	0.964512	-2.92157	0.00348276	0.00746178
hsa-miR-30a-5p	4415.8	-2.82008	0.598831	-4.7093	2.48565e-06	2.79884e-05
hsa-miR-522-5p	6198.18	-2.82533	0.952052	-2.96762	0.00300115	0.00654901
hsa-miR-518e-5p	6198.23	-2.82533	0.952048	-2.96764	0.00300099	0.00654901
hsa-miR-519b-5p	6198.23	-2.82533	0.952048	-2.96764	0.00300099	0.00654901
hsa-miR-519c-5p	6198.23	-2.82533	0.952048	-2.96764	0.00300099	0.00654901
hsa-miR-523-5p	6198.23	-2.82533	0.952048	-2.96764	0.00300099	0.00654901
hsa-miR-103a-3p	2264.85	-2.8866	0.747876	-3.85973	0.000113511	0.000476916
hsa-miR-7704	78.426	-2.91282	1.05758	-2.75424	0.00588292	0.0117035
hsa-miR-181b-5p	1341.18	-2.9989	0.789584	-3.79807	0.000145825	0.000578166
hsa-miR-361-5p	103.478	-3.04909	1.2806	-2.38099	0.0172663	0.0314593
hsa-miR-520a-3p	2156.72	-3.05852	1.06483	-2.87231	0.00407486	0.00849684
hsa-miR-518c-3p	341.529	-3.08894	1.33643	-2.31134	0.020814	0.03685
hsa-miR-26a-5p	20732.9	-3.16367	0.733993	-4.31022	1.63093e-05	0.00011336
hsa-miR-543	2032.68	-3.22694	0.806517	-4.00109	6.30526e-05	0.000316952
hsa-miR-372-3p	512.058	-3.26982	1.10821	-2.95053	0.00317229	0.00686923
hsa-miR-199b-3p	3408.2	-3.27661	0.868754	-3.77161	0.000162195	0.00062545
hsa-miR-196a-5p	11.8368	-3.29346	1.22465	-2.68931	0.00715991	0.0139966
hsa-miR-374b-5p	138.645	-3.3517	1.3391	-2.50294	0.0123167	0.0232694
hsa-miR-199a-3p	3589.93	-3.36013	0.868419	-3.86925	0.00010917	0.000465627
hsa-miR-34c-5p	31.5116	-3.44201	1.19198	-2.88764	0.00388141	0.00821517
hsa-miR-30d-3p	19.5617	-3.48618	1.51295	-2.30423	0.0212096	0.0371994
hsa-let-7e-5p	2640	-3.51251	0.977749	-3.59244	0.000327592	0.0011044
hsa-miR-522-3p	1408.1	-3.56824	1.03029	-3.46334	0.000533514	0.00161488
hsa-miR-518c-5p	809.986	-3.61241	1.1742	-3.07647	0.00209465	0.00488307
hsa-miR-151a-5p	68.6126	-3.64132	1.05429	-3.45381	0.000552727	0.00164648
hsa-miR-641	4.82874	-3.66887	1.68316	-2.17975	0.0292758	0.0492009
hsa-miR-99b-3p	776.172	-3.68114	1.06018	-3.47219	0.000516235	0.0015882
hsa-miR-125b-5p	5582.95	-3.69949	0.803354	-4.60506	4.1235e-06	4.00264e-05
hsa-miR-874-3p	121.228	-3.72597	1.19571	-3.1161	0.00183258	0.00437178
hsa-miR-652-3p	187.233	-3.73545	1.23697	-3.01983	0.00252918	0.00578833
hsa-miR-1262	4.88133	-3.76474	1.71736	-2.19217	0.0283672	0.0479601
hsa-miR-30c-5p	1742.58	-3.78274	0.892482	-4.23845	2.25073e-05	0.000147263
hsa-miR-517c-3p	340.709	-3.78879	1.38846	-2.72876	0.00635725	0.0125584
hsa-miR-221-3p	3402.61	-3.91599	0.874597	-4.47748	7.55294e-06	6.7966e-05
hsa-miR-424-3p	4564.03	-3.9474	0.823484	-4.79353	1.63869e-06	2.00136e-05
hsa-miR-26b-5p	5129.8	-3.98772	0.811031	-4.91685	8.79491e-07	1.37543e-05
hsa-miR-296-5p	10.9283	-4.08775	1.76958	-2.31001	0.0208876	0.0368644
hsa-miR-195-5p	11.2145	-4.0883	1.74471	-2.34326	0.0191161	0.0342751
hsa-miR-106b-5p	41.0431	-4.08933	1.51018	-2.70784	0.00677225	0.0133129
hsa-miR-6803-3p	5.55989	-4.12111	1.72641	-2.38711	0.0169816	0.0312439
hsa-miR-181a-5p	20449.3	-4.12519	0.823424	-5.0098	5.44853e-07	1.02251e-05
hsa-miR-125a-5p	32451.6	-4.12948	0.968696	-4.26293	2.01767e-05	0.000135232
hsa-miR-224-5p	2162.76	-4.13737	1.11689	-3.70436	0.000211924	0.000795421
hsa-miR-1323	26899.8	-4.15102	1.03059	-4.02781	5.62981e-05	0.000285548
hsa-miR-493-3p	479.78	-4.17549	1.19162	-3.50404	0.000458255	0.00144942
hsa-miR-381-3p	879.721	-4.24485	1.23458	-3.43829	0.000585411	0.0017166
hsa-miR-30b-5p	551.826	-4.30713	1.3009	-3.3109	0.000929966	0.00248138
hsa-miR-1291	12.4675	-4.32861	1.73243	-2.49858	0.0124692	0.0234788
hsa-miR-542-3p	33.3707	-4.37046	1.44701	-3.02034	0.00252491	0.00578833
hsa-miR-520a-5p	279.035	-4.38341	1.3151	-3.33313	0.000858735	0.00234693
hsa-miR-299-5p	8.62406	-4.39918	1.35238	-3.25291	0.0011423	0.00295006
hsa-miR-517a-3p	7167.41	-4.40774	1.12925	-3.90326	9.49056e-05	0.000433078
hsa-miR-517b-3p	7167.41	-4.40774	1.12925	-3.90326	9.49056e-05	0.000433078
hsa-miR-523-3p	487.758	-4.417	1.30481	-3.38517	0.000711339	0.00202265
hsa-miR-524-5p	190.064	-4.42005	1.39133	-3.17686	0.00148881	0.00370885
hsa-miR-490-5p	4.4034	-4.42861	1.68903	-2.62199	0.00874187	0.016855
hsa-miR-4664-3p	9.69246	-4.46533	1.66531	-2.68138	0.00733199	0.0142834
hsa-miR-324-3p	23.3653	-4.46678	1.42313	-3.1387	0.00169697	0.00413591
hsa-miR-1283	361.938	-4.48994	1.35352	-3.31722	0.000909167	0.00243743
hsa-miR-214-3p	409.838	-4.50356	1.21779	-3.69814	0.000217182	0.000804431
hsa-miR-512-3p	3558.9	-4.50737	1.01625	-4.43529	9.19464e-06	7.77338e-05
hsa-miR-323a-3p	158.891	-4.54669	1.14467	-3.97205	7.12565e-05	0.000342884
hsa-miR-127-3p	584.272	-4.59165	1.05093	-4.36915	1.2473e-05	9.36303e-05
hsa-miR-576-5p	9.01757	-4.6121	1.63198	-2.82608	0.00471215	0.00957741
hsa-miR-574-3p	478.675	-4.6333	0.943492	-4.9108	9.07064e-07	1.38021e-05
hsa-miR-525-5p	623.251	-4.68045	1.22974	-3.80603	0.000141214	0.000567881
hsa-miR-362-5p	17.2025	-4.73218	1.44538	-3.274	0.00106035	0.00276379
hsa-miR-433-3p	1318.18	-4.7347	0.969463	-4.88383	1.04044e-06	1.4287e-05
hsa-miR-3928-3p	9.43056	-4.74658	1.60233	-2.96229	0.00305363	0.00663781
hsa-miR-371a-5p	172.557	-4.75109	1.42168	-3.34187	0.00083215	0.00229657
hsa-miR-526b-5p	5339.52	-4.75409	1.13288	-4.19648	2.71098e-05	0.000170419
hsa-miR-518e-3p	1182.97	-4.76024	1.1356	-4.19184	2.76705e-05	0.000171192
hsa-miR-548o-3p	29.8331	-4.80181	1.18678	-4.04607	5.20838e-05	0.000271511
hsa-miR-411-3p	17.2618	-4.8784	1.42663	-3.41953	0.000627299	0.00182046
hsa-miR-3679-5p	10.6379	-4.94607	1.66356	-2.97319	0.00294724	0.00654901
hsa-miR-1185-2-3p	8.81305	-4.96847	1.65081	-3.00972	0.00261491	0.00591243
hsa-miR-516a-5p	2981.81	-4.97241	1.21542	-4.09111	4.29309e-05	0.000246633
hsa-miR-149-5p	1891.61	-5.00287	1.23303	-4.05737	4.96292e-05	0.00026916
hsa-miR-501-5p	10.3959	-5.0365	1.68873	-2.98242	0.00285979	0.00638914
hsa-miR-490-3p	10.1985	-5.08149	1.68612	-3.01372	0.00258066	0.00585852
hsa-miR-4661-5p	21.2309	-5.09523	1.25862	-4.04825	5.16022e-05	0.000271511
hsa-miR-6894-3p	8.18547	-5.11669	1.64004	-3.11985	0.00180944	0.00435337
hsa-miR-199a-5p	1476.51	-5.13164	1.03878	-4.94008	7.80924e-07	1.29312e-05
hsa-miR-10a-3p	5.43232	-5.15985	1.65454	-3.1186	0.00181713	0.00435337
hsa-miR-296-3p	14.3468	-5.16457	1.59176	-3.24457	0.0011763	0.003024
hsa-miR-3065-5p	4.82748	-5.20508	1.72566	-3.01628	0.00255898	0.00583282
hsa-miR-9-5p	34.6535	-5.2051	1.49866	-3.47317	0.000514358	0.0015882
hsa-miR-194-3p	9.63536	-5.24608	1.65926	-3.16169	0.00156854	0.0038732
hsa-miR-1254	9.50365	-5.25325	1.64718	-3.18923	0.00142652	0.00358541
hsa-miR-483-3p	3647.42	-5.29916	1.14553	-4.62595	3.7289e-06	3.82203e-05
hsa-miR-526b-3p	9.68776	-5.3213	1.66189	-3.20196	0.00136498	0.00346164
hsa-miR-370-3p	2012	-5.35157	1.20096	-4.45607	8.34755e-06	7.34323e-05
hsa-miR-519d-3p	2122.63	-5.37589	1.21283	-4.43252	9.31388e-06	7.77338e-05
hsa-miR-618	13.2602	-5.41056	1.70565	-3.17214	0.00151319	0.00375297
hsa-miR-539-5p	8.7633	-5.45535	1.65996	-3.28644	0.00101463	0.00265692
hsa-miR-934	42.6762	-5.52253	1.46641	-3.76602	0.000165873	0.000635281
hsa-miR-29c-5p	10.1552	-5.52852	1.65121	-3.34816	0.000813499	0.00225616
hsa-miR-664a-3p	30.0821	-5.53505	1.50037	-3.68912	0.000225029	0.000822669
hsa-miR-6715b-3p	10.9849	-5.53813	1.76303	-3.14127	0.00168219	0.00411772
hsa-miR-379-5p	217.581	-5.54447	1.29027	-4.29715	1.73009e-05	0.000118786
hsa-miR-376c-3p	9.77999	-5.55925	1.65352	-3.36207	0.000773615	0.00217289
hsa-miR-519b-3p	12.9387	-5.55972	1.67024	-3.3287	0.000872536	0.00236172
hsa-miR-525-3p	13.2534	-5.5674	1.67221	-3.32937	0.000870431	0.00236172
hsa-miR-337-3p	12.2784	-5.5749	1.68887	-3.30098	0.00096349	0.00254669
hsa-miR-148b-5p	20.4081	-5.58261	1.74199	-3.20473	0.00135191	0.00344399
hsa-miR-503-3p	15.4541	-5.69953	1.67572	-3.40123	0.000670825	0.00191713
hsa-miR-515-3p	15.3829	-5.74409	1.67634	-3.42657	0.000611247	0.00178307
hsa-miR-221-5p	61.2146	-5.77418	1.48686	-3.88346	0.000102982	0.000455728
hsa-miR-409-5p	40.1363	-5.77906	1.47231	-3.92516	8.66727e-05	0.000410057
hsa-miR-6501-5p	17.6693	-5.79171	1.66798	-3.47229	0.000516035	0.0015882
hsa-miR-495-3p	305.57	-5.79634	1.12827	-5.13737	2.78617e-07	6.27446e-06
hsa-miR-520d-5p	29.671	-5.80165	1.68436	-3.44442	0.000572284	0.00168689
hsa-miR-136-3p	54.6582	-5.80268	1.32757	-4.37091	1.23731e-05	9.36303e-05
hsa-miR-5010-3p	16.5789	-5.8164	1.68354	-3.45486	0.000550583	0.00164648
hsa-miR-23c	9.76258	-5.82302	1.62425	-3.58504	0.000337023	0.0011273
hsa-miR-509-3p	9.09839	-5.82446	1.66102	-3.50655	0.000453948	0.00144391
hsa-miR-520f-3p	52.4512	-5.83603	1.51834	-3.84368	0.000121202	0.000501741
hsa-miR-518b	4951.06	-5.83893	1.1244	-5.19293	2.07009e-07	4.90618e-06
hsa-miR-431-3p	114.723	-5.83979	1.5091	-3.86971	0.000108966	0.000465627
hsa-miR-154-5p	14.5956	-5.86362	1.701	-3.44717	0.00056649	0.0016786
hsa-miR-519c-3p	11.7741	-5.86445	1.6718	-3.50786	0.000451726	0.00144391
hsa-miR-4728-3p	11.553	-5.86446	1.65816	-3.53672	0.000405127	0.00131084
hsa-miR-335-3p	310.566	-5.88096	1.22424	-4.80375	1.55724e-06	1.94828e-05
hsa-miR-6511b-3p	13.895	-5.88123	1.66633	-3.52945	0.000416421	0.00133968
hsa-miR-339-5p	35.264	-5.88714	1.68362	-3.49671	0.00047103	0.00148151
hsa-miR-494-3p	64.8437	-5.90047	1.25912	-4.6862	2.7832e-06	3.07243e-05
hsa-miR-1185-1-3p	30.0339	-5.90565	1.69072	-3.49297	0.000477684	0.00149409
hsa-miR-31-5p	30.3273	-5.9294	1.70845	-3.47062	0.000519253	0.0015888
hsa-miR-23a-3p	5032.48	-5.93271	1.00386	-5.9099	3.42313e-09	2.65252e-07
hsa-miR-205-5p	1472.66	-5.93776	1.27528	-4.65604	3.22343e-06	3.48998e-05
hsa-miR-224-3p	19.8273	-5.94976	1.6786	-3.54448	0.000393382	0.0012802
hsa-miR-498	899.578	-5.98151	1.30362	-4.5884	4.46646e-06	4.26207e-05
hsa-miR-136-5p	18.6382	-6.00626	1.6594	-3.61954	0.000295126	0.00101315
hsa-miR-767-5p	42.5342	-6.0887	1.52294	-3.998	6.38798e-05	0.000318268
hsa-miR-369-3p	16.2899	-6.09255	1.68722	-3.611	0.000305021	0.0010345
hsa-miR-520b	22.0449	-6.0989	1.66726	-3.65804	0.00025415	0.00088986
hsa-miR-758-3p	18.6282	-6.10535	1.70424	-3.58245	0.000340392	0.0011273
hsa-miR-512-5p	24.9211	-6.1066	1.67708	-3.6412	0.000271368	0.000937303
hsa-miR-520c-3p	22.5546	-6.11575	1.66728	-3.66811	0.000244351	0.000876238
hsa-miR-889-3p	24.9622	-6.13295	1.69545	-3.61729	0.000297699	0.00101579
hsa-miR-218-5p	61.8007	-6.15878	1.3961	-4.41141	1.02697e-05	8.14347e-05
hsa-miR-521	30.0336	-6.17428	1.68885	-3.65592	0.000256261	0.000890585
hsa-miR-660-5p	37.9838	-6.19841	1.53388	-4.04101	5.32215e-05	0.000273702
hsa-miR-675-3p	67.537	-6.2213	1.50583	-4.13148	3.6044e-05	0.000211383
hsa-miR-766-3p	21.6763	-6.23567	1.53873	-4.05248	5.06766e-05	0.00026916
hsa-miR-127-5p	31.0963	-6.29723	1.69016	-3.72581	0.000194687	0.000735631
hsa-miR-1269b	17.9528	-6.31569	2.01835	-3.12914	0.00175318	0.00423622
hsa-miR-675-5p	83.9254	-6.34989	1.45858	-4.35347	1.33999e-05	9.92652e-05
hsa-miR-1226-3p	21.7202	-6.35149	1.6428	-3.86626	0.000110517	0.000467829
hsa-miR-34a-5p	29.4708	-6.35318	1.63658	-3.88198	0.000103611	0.000455728
hsa-miR-450a-2-3p	12.4061	-6.36498	1.66253	-3.82849	0.000128932	0.000529846
hsa-miR-668-3p	26.4835	-6.37585	1.67511	-3.80622	0.000141107	0.000567881
hsa-miR-410-3p	33.0185	-6.38065	1.70461	-3.74317	0.000181716	0.000691256
hsa-miR-377-5p	32.8453	-6.38837	1.69031	-3.77942	0.000157196	0.000614592
hsa-miR-135b-5p	31.9872	-6.41015	1.73647	-3.69149	0.000222946	0.000820385
hsa-miR-504-5p	862.985	-6.51007	1.32186	-4.92494	8.43872e-07	1.35743e-05
hsa-miR-371a-3p	44.7129	-6.61041	1.70386	-3.87967	0.000104597	0.000456497
hsa-miR-105-5p	22.4944	-6.65641	1.67336	-3.97788	6.95328e-05	0.000337474
hsa-miR-515-5p	99.3274	-6.70862	1.5093	-4.44484	8.79562e-06	7.61836e-05
hsa-miR-30b-3p	119.254	-6.72224	1.61438	-4.16397	3.12763e-05	0.000187325
hsa-miR-450b-5p	37.1974	-6.72312	1.61309	-4.16785	3.07486e-05	0.000186145
hsa-miR-23b-3p	1981.43	-6.74412	1.14423	-5.89402	3.76912e-09	2.65252e-07
hsa-miR-519a-3p	127.045	-6.77358	1.46894	-4.61121	4.00323e-06	4.00264e-05
hsa-miR-373-3p	29.8279	-6.78074	1.71786	-3.94721	7.90684e-05	0.00037725
hsa-miR-193b-3p	325.759	-6.78965	1.29705	-5.23468	1.6527e-07	4.2294e-06
hsa-miR-5100	41.7956	-6.81897	1.55083	-4.39697	1.09773e-05	8.46608e-05
hsa-miR-1247-3p	30.6991	-6.82019	1.67031	-4.08319	4.44219e-05	0.000252622
hsa-miR-520d-3p	1093.25	-6.83923	1.29871	-5.26618	1.39294e-07	3.92113e-06
hsa-miR-487a-5p	41.9188	-6.87214	1.69195	-4.06167	4.87232e-05	0.000268933
hsa-miR-382-3p	35.3729	-6.88842	1.58737	-4.33953	1.42791e-05	0.000104404
hsa-miR-200c-3p	13163.6	-6.90797	1.09835	-6.28938	3.18744e-10	4.48632e-08
hsa-miR-518f-3p	120.34	-6.9504	1.39725	-4.97433	6.54736e-07	1.15193e-05
hsa-miR-1269a	332.525	-6.97142	1.30373	-5.34728	8.92846e-08	3.17189e-06
hsa-miR-519d-5p	33.1292	-6.97693	1.67002	-4.17776	2.944e-05	0.00018016
hsa-miR-1296-5p	66.0128	-7.02646	1.64812	-4.26332	2.01408e-05	0.000135232
hsa-miR-331-3p	78.085	-7.04402	1.59913	-4.40491	1.05826e-05	8.27498e-05
hsa-miR-487b-3p	123.803	-7.14683	1.5066	-4.74369	2.09865e-06	2.4113e-05
hsa-miR-455-3p	335.722	-7.1991	1.38684	-5.19102	2.09144e-07	4.90618e-06
hsa-miR-199b-5p	180.649	-7.30028	1.3562	-5.38289	7.32993e-08	3.17189e-06
hsa-miR-654-3p	156.7	-7.32825	1.39051	-5.27019	1.36284e-07	3.92113e-06
hsa-miR-143-5p	82.9171	-7.35495	1.6432	-4.476	7.60543e-06	6.7966e-05
hsa-miR-520h	1058.54	-7.3565	1.21275	-6.06598	1.31151e-09	1.23064e-07
hsa-miR-450a-5p	68.0453	-7.39022	1.66964	-4.42623	9.58946e-06	7.82445e-05
hsa-miR-532-3p	62.7174	-7.40558	1.54635	-4.78906	1.6756e-06	2.00136e-05
hsa-miR-493-5p	1934.15	-7.51479	1.17624	-6.38882	1.67176e-10	3.13733e-08
hsa-miR-520g-3p	1940.17	-7.59126	1.18496	-6.40633	1.49062e-10	3.13733e-08
hsa-miR-30c-2-3p	170.468	-7.6039	1.44908	-5.24738	1.54276e-07	4.13607e-06
hsa-miR-145-5p	1072.63	-7.62892	1.31036	-5.82201	5.81424e-09	3.27342e-07
hsa-miR-431-5p	88.8276	-7.65674	1.60001	-4.78542	1.70631e-06	2.00136e-05
hsa-miR-411-5p	86.0299	-7.6791	1.66715	-4.60613	4.10238e-06	4.00264e-05
hsa-miR-1247-5p	268.562	-7.86107	1.47058	-5.34555	9.01424e-08	3.17189e-06
hsa-miR-424-5p	122.201	-7.92573	1.62058	-4.89067	1.00493e-06	1.41444e-05
hsa-miR-329-3p	65.7199	-7.93831	1.56198	-5.08222	3.7305e-07	8.07797e-06
hsa-miR-518a-3p	826.637	-8.17298	1.31286	-6.22531	4.80606e-10	5.41163e-08
hsa-miR-365a-3p	159.028	-8.40374	1.5207	-5.52622	3.27211e-08	1.53517e-06
hsa-miR-365b-3p	159.028	-8.40374	1.5207	-5.52622	3.27211e-08	1.53517e-06

## Sheet: Sheet 4
Differentially expressed miRNAs in the plasma from patients with early-onset PE compared with the norm group (delivery time up to 34 weeks)
up-regulated:
absent
down-regulated:
	baseMean	log2FoldChange	lfcSE	stat	pvalue	padj
hsa-miR-148a-3p	64213	-2.84181	0.867523	-3.27578	0.00105371	0.0247183
hsa-let-7b-5p	78508.6	-2.9662	0.880792	-3.36765	0.000758116	0.0203247
hsa-miR-18a-5p	2.9607	-3.23165	0.982036	-3.29076	0.00099917	0.0244579
hsa-miR-128-3p	4274.77	-3.23642	0.835685	-3.87278	0.000107603	0.00610457
hsa-miR-4732-3p	318.583	-3.29523	1.03507	-3.18359	0.0014546	0.0303311
hsa-miR-423-5p	125075	-3.34338	1.03802	-3.2209	0.00127788	0.0276709
hsa-miR-142-5p	1839.18	-3.94436	1.09146	-3.61384	0.0003017	0.0113772
hsa-miR-342-5p	389.214	-3.99965	1.00029	-3.99849	6.37467e-05	0.00512706
hsa-miR-939-5p	44.378	-4.00643	1.21487	-3.29784	0.00097432	0.0244579
hsa-miR-1246	256.459	-4.09555	1.15777	-3.53744	0.000404033	0.0131059
hsa-miR-486-3p	2062.27	-4.1951	1.1345	-3.69775	0.00021752	0.0102053
hsa-miR-451a	147573	-4.2303	1.20467	-3.51159	0.00044544	0.0131059
hsa-miR-486-5p	455163	-4.25349	1.20714	-3.52361	0.000425711	0.0131059
hsa-miR-16-2-3p	1995.02	-4.29083	1.03247	-4.1559	3.24016e-05	0.00364842
hsa-miR-215-5p	142.532	-4.48484	1.24144	-3.61262	0.000303123	0.0113772
hsa-miR-3605-5p	31.4324	-4.50985	1.2886	-3.49982	0.000465575	0.0131059
hsa-miR-1908-5p	234.046	-4.97998	1.34103	-3.71355	0.000204373	0.0102053
hsa-miR-375	4297.52	-5.00175	1.22052	-4.09805	4.16653e-05	0.0039096
hsa-miR-3168	27.343	-5.46285	1.5494	-3.52579	0.000422218	0.0131059
hsa-miR-4732-5p	451.317	-5.51471	1.28974	-4.27583	1.90425e-05	0.00268023
hsa-miR-658	39.2493	-5.89861	1.82889	-3.22524	0.00125867	0.0276709
hsa-miR-4466	15.8628	-6.08064	1.66765	-3.64624	0.000266102	0.0113772
hsa-miR-206	254.027	-6.08773	1.55454	-3.9161	8.99933e-05	0.00610457
hsa-miR-4433b-3p	159.239	-6.0891	1.57304	-3.87091	0.000108429	0.00610457
hsa-miR-223-5p	1003.19	-6.49155	1.2021	-5.40017	6.65773e-08	3.7483e-05
hsa-miR-1228-5p	315.911	-7.57969	1.46425	-5.17651	2.2607e-07	4.61014e-05
hsa-miR-122-5p	612114	-8.48211	1.64351	-5.16098	2.45656e-07	4.61014e-05

## Sheet: Sheet 5
Differentially expressed miRNAs in the plasma from patients with late-onset PE compared with the norm group (delivery after 34 weeks)
up-regulated:
	baseMean	log2FoldChange	lfcSE	stat	pvalue	padj
hsa-miR-1284	9.87263	4.71331	1.69646	2.77831	0.00546416	0.0210803
hsa-miR-206	254.027	4.20076	1.46765	2.86223	0.00420669	0.0179422
hsa-miR-6808-3p	4.96856	4.03962	1.55718	2.59419	0.00948145	0.032157
hsa-miR-6515-5p	5.52123	3.91515	1.30707	2.99536	0.00274125	0.0136436
hsa-miR-548j-5p	7.76605	3.88658	1.60254	2.42526	0.0152976	0.045569
hsa-miR-181c-3p	3.97336	2.7922	0.978504	2.85354	0.00432354	0.0181653
hsa-miR-6783-3p	2.51409	2.7894	1.00705	2.76988	0.00560768	0.021477
hsa-miR-1248	27.2115	2.72839	1.13543	2.40296	0.0162628	0.0477298
hsa-miR-183-5p	932.857	2.1176	0.69075	3.06565	0.00217194	0.0119568
hsa-miR-92b-3p	839.408	1.07927	0.421288	2.56183	0.0104122	0.0348934
down-reulated:
	baseMean	log2FoldChange	lfcSE	stat	pvalue	padj
hsa-miR-27a-3p	6427.75	-1.37745	0.410601	-3.35473	0.000794438	0.00648215
hsa-miR-30a-5p	4415.8	-1.84519	0.599209	-3.07938	0.00207431	0.0118614
hsa-miR-27b-3p	9881.83	-1.85598	0.378044	-4.90943	9.13e-07	0.000128566
hsa-miR-125a-3p	184.407	-1.90805	0.766125	-2.49051	0.0127559	0.0408042
hsa-miR-543	2032.68	-1.95054	0.806893	-2.41734	0.0156344	0.0463271
hsa-miR-181b-5p	1341.18	-2.24309	0.792497	-2.83041	0.00464887	0.0189661
hsa-miR-197-3p	784.461	-2.32374	0.658	-3.53152	0.000413173	0.00430771
hsa-miR-125b-5p	5582.95	-2.35817	0.803665	-2.93428	0.00334325	0.0156854
hsa-miR-103a-3p	2264.85	-2.40343	0.749584	-3.20635	0.00134431	0.00934378
hsa-miR-193a-5p	886.408	-2.40623	0.829969	-2.89918	0.00374138	0.0165858
hsa-miR-125a-5p	32451.6	-2.41468	0.968731	-2.49262	0.0126804	0.0408042
hsa-miR-26b-5p	5129.8	-2.4472	0.811418	-3.01596	0.00256167	0.0132411
hsa-miR-23b-5p	56.5573	-2.45027	0.994943	-2.46272	0.0137886	0.0425693
hsa-miR-1323	26899.8	-2.50166	1.03073	-2.42707	0.0152213	0.045569
hsa-miR-100-5p	21212	-2.52871	0.917552	-2.75593	0.0058525	0.0218209
hsa-miR-424-3p	4564.03	-2.5931	0.823949	-3.14716	0.00164866	0.0103223
hsa-miR-199b-3p	3408.2	-2.66499	0.869909	-3.06352	0.00218747	0.0119568
hsa-miR-199a-3p	3589.93	-2.73359	0.869554	-3.14367	0.00166843	0.0103223
hsa-miR-522-3p	1408.1	-2.8833	1.03496	-2.7859	0.00533796	0.0210803
hsa-miR-127-3p	584.272	-2.88942	1.04815	-2.75668	0.00583907	0.0218209
hsa-miR-335-3p	310.566	-2.93081	1.18546	-2.4723	0.0134248	0.0419898
hsa-miR-370-3p	2012	-2.95876	1.19497	-2.47601	0.013286	0.0417877
hsa-miR-221-3p	3402.61	-2.98396	0.875581	-3.40797	0.000654479	0.00549958
hsa-miR-181a-5p	20449.3	-2.98772	0.823535	-3.62792	0.000285712	0.00342582
hsa-miR-379-5p	217.581	-3.12	1.267	-2.4625	0.013797	0.0425693
hsa-miR-323b-3p	47.4931	-3.13024	1.24725	-2.50972	0.0120828	0.0393215
hsa-miR-372-3p	512.058	-3.14163	1.12111	-2.80225	0.00507472	0.0204076
hsa-miR-30b-5p	551.826	-3.23834	1.30688	-2.47791	0.0132153	0.0417877
hsa-miR-520a-5p	279.035	-3.30036	1.32458	-2.49162	0.0127163	0.0408042
hsa-miR-934	42.6762	-3.35765	1.36585	-2.45829	0.0139602	0.0427152
hsa-miR-5100	41.7956	-3.38757	1.22564	-2.76391	0.00571128	0.0215802
hsa-miR-518a-3p	826.637	-3.43341	1.21676	-2.82177	0.00477598	0.0193445
hsa-miR-381-3p	879.721	-3.46723	1.23871	-2.79907	0.00512495	0.0204635
hsa-miR-493-3p	479.78	-3.4695	1.19608	-2.90072	0.00372305	0.0165858
hsa-let-7e-5p	2640	-3.48017	0.980496	-3.5494	0.000386112	0.00418041
hsa-miR-331-5p	29.2306	-3.55778	1.15597	-3.07774	0.00208576	0.0118614
hsa-miR-1283	361.938	-3.58258	1.36319	-2.62808	0.00858688	0.0302151
hsa-miR-7704	78.426	-3.59982	1.13572	-3.16964	0.00152625	0.0102485
hsa-miR-675-3p	67.537	-3.60389	1.38171	-2.60828	0.00909998	0.0312396
hsa-miR-512-3p	3558.9	-3.6442	1.01866	-3.57746	0.000346948	0.00383004
hsa-miR-362-5p	17.2025	-3.66323	1.45276	-2.52157	0.0116832	0.0383675
hsa-miR-99b-3p	776.172	-3.68549	1.07139	-3.43992	0.00058189	0.00549958
hsa-miR-200b-3p	18.6586	-3.78796	1.42719	-2.65414	0.00795118	0.0283581
hsa-miR-433-3p	1318.18	-3.80869	0.972503	-3.91638	8.99e-05	0.00146492
hsa-miR-485-3p	201.485	-4.01759	1.38029	-2.91068	0.00360648	0.0163746
hsa-miR-299-5p	8.62406	-4.08911	1.67887	-2.43564	0.0148655	0.0449962
hsa-miR-518c-5p	809.986	-4.0931	1.19106	-3.43651	0.000589254	0.00549958
hsa-miR-1185-2-3p	8.81305	-4.12499	1.68162	-2.45299	0.0141674	0.0431147
hsa-miR-376c-3p	9.77999	-4.14787	1.68512	-2.46147	0.0138369	0.0425693
hsa-miR-518f-3p	120.34	-4.14808	1.27438	-3.25499	0.00113398	0.00840042
hsa-miR-526b-5p	5339.52	-4.18779	1.13475	-3.6905	0.000223817	0.00286384
hsa-miR-4661-5p	21.2309	-4.19211	1.26737	-3.30771	0.00094061	0.0073629
hsa-miR-518e-3p	1182.97	-4.21825	1.14759	-3.67576	0.000237142	0.00296691
hsa-miR-1291	12.4675	-4.227	1.75932	-2.40264	0.0162773	0.0477298
hsa-miR-767-5p	42.5342	-4.23063	1.52281	-2.77817	0.00546665	0.0210803
hsa-miR-515-3p	15.3829	-4.24364	1.70834	-2.48407	0.012989	0.0413154
hsa-miR-454-3p	12.6191	-4.24686	1.7461	-2.4322	0.0150074	0.0451828
hsa-miR-23c	9.76258	-4.24725	1.65447	-2.56713	0.0102544	0.0345701
hsa-miR-523-3p	487.758	-4.25526	1.35708	-3.1356	0.00171503	0.0104952
hsa-miR-574-3p	478.675	-4.30011	0.958642	-4.48563	7.27e-06	0.000314842
hsa-miR-512-5p	24.9211	-4.30116	1.70653	-2.52042	0.0117215	0.0383675
hsa-miR-32-5p	12.3611	-4.34106	1.70182	-2.55083	0.0107467	0.0355907
hsa-miR-431-3p	114.723	-4.35331	1.47962	-2.94219	0.00325897	0.0154185
hsa-miR-205-5p	1472.66	-4.35655	1.27803	-3.4088	0.000652486	0.00549958
hsa-miR-23a-5p	17.7755	-4.37763	1.24259	-3.52298	0.000426726	0.00436812
hsa-miR-21-3p	12.279	-4.38043	1.7153	-2.55375	0.0106571	0.0355026
hsa-miR-4728-3p	11.553	-4.40104	1.68593	-2.61045	0.0090422	0.0312317
hsa-miR-520d-3p	1093.25	-4.40266	1.2877	-3.41901	0.000628488	0.00549958
hsa-miR-517-5p	151.875	-4.40691	1.53686	-2.86747	0.00413768	0.0177826
hsa-miR-519c-3p	11.7741	-4.40709	1.69869	-2.59441	0.00947529	0.032157
hsa-miR-517a-3p	7167.41	-4.40963	1.13155	-3.897	9.74e-05	0.00146492
hsa-miR-517b-3p	7167.41	-4.40963	1.13155	-3.897	9.74e-05	0.00146492
hsa-miR-450a-5p	68.0453	-4.45328	1.48581	-2.99721	0.00272459	0.0136436
hsa-miR-503-3p	15.4541	-4.45491	1.70204	-2.61739	0.00886044	0.0309727
hsa-miR-23a-3p	5032.48	-4.46882	1.0057	-4.4435	8.85e-06	0.00033219
hsa-miR-337-3p	12.2784	-4.48845	1.71616	-2.6154	0.00891222	0.0309727
hsa-miR-526b-3p	9.68776	-4.54618	1.68695	-2.69492	0.00704065	0.0254095
hsa-miR-576-5p	9.01757	-4.55078	1.6542	-2.75105	0.00594047	0.0220032
hsa-miR-525-3p	13.2534	-4.59806	1.69667	-2.71005	0.00672721	0.024435
hsa-miR-133a-3p	30.5454	-4.61663	1.75077	-2.63692	0.00836626	0.0296239
hsa-miR-224-3p	19.8273	-4.62768	1.70383	-2.71604	0.00660671	0.0241531
hsa-miR-23b-3p	1981.43	-4.64301	1.14092	-4.06954	4.71e-05	0.000913754
hsa-miR-149-5p	1891.61	-4.64397	1.24099	-3.74216	0.000182446	0.00244564
hsa-miR-515-5p	99.3274	-4.66078	1.47623	-3.15723	0.00159278	0.0103223
hsa-miR-518b	4951.06	-4.67404	1.12622	-4.15022	3.32e-05	0.000719259
hsa-miR-196a-5p	11.8368	-4.67549	1.71284	-2.72967	0.00633969	0.0233284
hsa-miR-6894-3p	8.18547	-4.71848	1.663	-2.83732	0.00454938	0.0189352
hsa-miR-520d-5p	29.671	-4.74644	1.70574	-2.78263	0.00539209	0.0210803
hsa-miR-6877-5p	5.50908	-4.75155	1.79045	-2.65383	0.0079584	0.0283581
hsa-miR-371a-5p	172.557	-4.77738	1.48723	-3.21226	0.00131696	0.0092681
hsa-miR-193b-3p	325.759	-4.78462	1.26176	-3.79201	0.000149432	0.00205195
hsa-miR-31-5p	30.3273	-4.78737	1.72979	-2.76761	0.00564695	0.0214813
hsa-miR-450a-2-3p	12.4061	-4.83474	1.6839	-2.87116	0.00408965	0.0177396
hsa-miR-411-3p	17.2618	-4.84035	1.70878	-2.83263	0.00461669	0.0189661
hsa-miR-6511b-3p	13.895	-4.84768	1.6887	-2.87066	0.00409617	0.0177396
hsa-miR-199a-5p	1476.51	-4.87002	1.04782	-4.64776	3.36e-06	0.000259675
hsa-miR-105-5p	22.4944	-4.87382	1.69724	-2.87162	0.00408372	0.0177396
hsa-miR-6501-5p	17.6693	-4.90604	1.6902	-2.90264	0.0037003	0.0165858
hsa-miR-618	13.2602	-4.92346	1.72402	-2.8558	0.00429291	0.0181653
hsa-miR-889-3p	24.9622	-5.00878	1.71381	-2.92259	0.00347132	0.0160193
hsa-miR-1269a	332.525	-5.01896	1.28723	-3.89906	9.66e-05	0.00146492
hsa-miR-296-3p	14.3468	-5.02504	1.61015	-3.12085	0.00180328	0.0108005
hsa-miR-1296-5p	66.0128	-5.02846	1.66548	-3.01923	0.00253419	0.0132411
hsa-miR-509-3p	9.09839	-5.02974	1.68051	-2.99298	0.00276264	0.0136436
hsa-miR-127-5p	31.0963	-5.03773	1.70914	-2.94752	0.0032033	0.0152835
hsa-miR-758-3p	18.6282	-5.0447	1.7253	-2.92396	0.00345612	0.0160193
hsa-miR-520b	22.0449	-5.04692	1.68909	-2.98795	0.00280854	0.0137497
hsa-miR-1185-1-3p	30.0339	-5.05236	1.70911	-2.95614	0.00311518	0.0149902
hsa-miR-520c-3p	22.5546	-5.06059	1.68888	-2.99641	0.00273178	0.0136436
hsa-miR-3613-5p	9.19159	-5.0762	1.79017	-2.83559	0.00457405	0.0189352
hsa-miR-136-5p	18.6382	-5.08453	1.68084	-3.02499	0.00248643	0.0132411
hsa-miR-3679-5p	10.6379	-5.09946	1.68211	-3.03159	0.00243267	0.0131692
hsa-miR-135b-5p	31.9872	-5.11463	1.75257	-2.91836	0.00351882	0.0161064
hsa-miR-424-5p	122.201	-5.13234	1.48668	-3.45222	0.000556003	0.00539707
hsa-miR-369-3p	16.2899	-5.1453	1.70793	-3.01259	0.00259026	0.0132574
hsa-miR-377-5p	32.8453	-5.1503	1.70781	-3.01574	0.00256356	0.0132411
hsa-miR-200c-3p	13163.6	-5.17178	1.09872	-4.70709	2.51e-06	0.000235781
hsa-miR-548o-3p	29.8331	-5.18223	1.20087	-4.31539	1.59e-05	0.00048597
hsa-miR-519d-5p	33.1292	-5.18301	1.68935	-3.06805	0.00215459	0.0119568
hsa-miR-373-3p	29.8279	-5.23986	1.73479	-3.02045	0.00252397	0.0132411
hsa-miR-1254	9.50365	-5.24213	1.66316	-3.15191	0.00162207	0.0103223
hsa-miR-668-3p	26.4835	-5.26286	1.69286	-3.10885	0.00187819	0.0111307
hsa-miR-9-5p	34.6535	-5.26291	1.71252	-3.0732	0.00211775	0.011923
hsa-miR-29c-3p	8.20152	-5.27978	1.77379	-2.97655	0.00291512	0.0141484
hsa-miR-10a-3p	5.43232	-5.28967	1.67095	-3.16567	0.00154728	0.0102485
hsa-miR-664a-3p	30.0821	-5.29149	1.69077	-3.12964	0.0017502	0.0105953
hsa-miR-483-3p	3647.42	-5.30381	1.15535	-4.59065	4.42e-06	0.000276417
hsa-miR-675-5p	83.9254	-5.30564	1.46475	-3.62223	0.000292077	0.00342582
hsa-miR-519a-3p	127.045	-5.31024	1.46422	-3.62667	0.000287099	0.00342582
hsa-miR-371a-3p	44.7129	-5.31805	1.71993	-3.09201	0.00198803	0.0115388
hsa-miR-520f-3p	52.4512	-5.33972	1.69273	-3.15451	0.0016077	0.0103223
hsa-miR-1226-3p	21.7202	-5.3493	1.66188	-3.21882	0.00128721	0.00918435
hsa-miR-520h	1058.54	-5.39483	1.20836	-4.4646	8.02e-06	0.000322591
hsa-miR-34c-5p	31.5116	-5.40103	1.64075	-3.2918	0.000995481	0.00757373
hsa-miR-34a-5p	29.4708	-5.40652	1.65409	-3.26857	0.00108092	0.00811413
hsa-miR-214-3p	409.838	-5.41069	1.2739	-4.24734	2.16e-05	0.000579963
hsa-miR-24-1-5p	27.238	-5.41649	1.70835	-3.1706	0.00152123	0.0102485
hsa-miR-3150a-5p	7.08754	-5.4446	1.95977	-2.77819	0.00546635	0.0210803
hsa-miR-520g-3p	1940.17	-5.4558	1.17884	-4.62813	3.69e-06	0.000259675
hsa-miR-505-3p	55.1256	-5.49402	1.60482	-3.42345	0.000618326	0.00549958
hsa-miR-6749-3p	3.46175	-5.50332	1.75015	-3.14449	0.00166376	0.0103223
hsa-miR-4755-5p	6.79992	-5.52739	1.78562	-3.09551	0.00196475	0.0115224
hsa-miR-431-5p	88.8276	-5.5311	1.44564	-3.82606	0.000130209	0.0018327
hsa-miR-410-3p	33.0185	-5.54744	1.71918	-3.22679	0.00125185	0.00915316
hsa-let-7a-3p	25.6998	-5.55039	1.63497	-3.3948	0.000686787	0.00568619
hsa-miR-1247-3p	30.6991	-5.55251	1.68614	-3.29302	0.000991163	0.00757373
hsa-miR-365a-3p	159.028	-5.57065	1.34016	-4.15671	3.23e-05	0.000719259
hsa-miR-365b-3p	159.028	-5.57065	1.34016	-4.15671	3.23e-05	0.000719259
hsa-miR-641	4.82874	-5.58675	1.68916	-3.30741	0.000941614	0.0073629
hsa-miR-766-3p	21.6763	-5.61582	1.55331	-3.61539	0.000299891	0.00344568
hsa-miR-409-5p	40.1363	-5.63805	1.64679	-3.42365	0.000617853	0.00549958
hsa-miR-487a-5p	41.9188	-5.69537	1.70544	-3.33953	0.000839209	0.00674964
hsa-miR-194-3p	9.63536	-5.71516	1.67058	-3.42106	0.000623764	0.00549958
hsa-miR-4742-3p	5.12545	-5.83816	1.66678	-3.50266	0.000460636	0.00463104
hsa-miR-487b-3p	123.803	-5.90508	1.51671	-3.89333	9.89e-05	0.00146492
hsa-miR-2355-3p	4.18879	-5.95278	1.87975	-3.1668	0.00154128	0.0102485
hsa-miR-498	899.578	-5.95657	1.38236	-4.30899	1.64e-05	0.00048597
hsa-miR-143-5p	82.9171	-5.96828	1.65461	-3.60706	0.000309689	0.0034871
hsa-miR-1262	4.88133	-6.01172	1.72046	-3.49426	0.000475385	0.00469547
hsa-miR-495-3p	305.57	-6.06489	1.21753	-4.98132	6.32e-07	0.000128566
hsa-miR-181d-5p	58.3177	-6.08615	1.49838	-4.06183	4.87e-05	0.000913754
hsa-miR-504-5p	862.985	-6.09881	1.34477	-4.53519	5.76e-06	0.000297046
hsa-miR-382-3p	35.3729	-6.14472	1.60092	-3.83824	0.000123918	0.00178886
hsa-miR-519d-3p	2122.63	-6.15697	1.24317	-4.95266	7.32e-07	0.000128566
hsa-miR-30c-2-3p	170.468	-6.17619	1.4589	-4.23346	2.3e-05	0.000588911
hsa-miR-411-5p	86.0299	-6.23408	1.67778	-3.71566	0.00020267	0.00265357
hsa-miR-4677-3p	4.10734	-6.30101	1.84568	-3.41392	0.000640354	0.00549958
hsa-miR-455-3p	335.722	-6.32815	1.43843	-4.39934	1.09e-05	0.000359601
hsa-miR-494-3p	64.8437	-6.33954	1.5703	-4.03716	5.41e-05	0.000951867
hsa-miR-145-5p	1072.63	-6.34575	1.33157	-4.7656	1.88e-06	0.000212017
hsa-miR-361-5p	103.478	-6.38438	1.59843	-3.99417	6.49e-05	0.00110762
hsa-miR-218-5p	61.8007	-6.39593	1.58105	-4.04538	5.22e-05	0.000948704
hsa-miR-136-3p	54.6582	-6.4184	1.57598	-4.07265	4.65e-05	0.000913754
hsa-miR-1247-5p	268.562	-6.47194	1.46431	-4.4198	9.88e-06	0.000347627
hsa-miR-4516	11.8578	-6.49236	1.83828	-3.53176	0.000412802	0.00430771
hsa-miR-1269b	17.9528	-6.52072	2.02603	-3.21847	0.00128874	0.00918435
hsa-miR-532-3p	62.7174	-6.53929	1.55738	-4.19891	2.68e-05	0.00065652
hsa-miR-524-5p	190.064	-6.66374	1.63853	-4.0669	4.76e-05	0.000913754
hsa-miR-329-3p	65.7199	-6.73346	1.57297	-4.28072	1.86e-05	0.000524411
hsa-miR-338-5p	38.3282	-6.8913	1.52011	-4.53342	5.8e-06	0.000297046
hsa-miR-493-5p	1934.15	-7.05596	1.19246	-5.91714	3.28e-09	1.84e-06
hsa-miR-517c-3p	340.709	-7.25875	1.61179	-4.50352	6.68e-06	0.000313571
