# Supplementary material for: Prediction of Early- and Late-Onset Pre-Eclampsia in the Preclinical Stage via Placenta-Specific Extracellular miRNA Profiling
Source: Int J Mol Sci. 2023 Apr 28;24(9):8006. doi: 10.3390/ijms24098006 (PMC10178353; doi:10.3390/ijms24098006)
Supplement: Supplementary file 1 [file ijms-24-08006-s001.zip › Table S2.xlsx]

## Sheet: Fold
Biological pathway	Fold enrichment	p-value
NFG and proNGF binds to p75NTR	2.68918	1
D-myo-inositol (1,4,5,6)-tetrakisphosphate biosynthesis	2.68918	1
G2 Phase	2.68918	1
Binding of RNA by Insulin-like Growth Factor-2 mRNA Binding Proteins (IGF2BPs/IMPs/VICKZs)	2.68918	1
Activation of BMF and translocation to mitochondria	2.68918	1
Class IB PI3K non-lipid kinase events	2.68918	1
1D-myo-inositol hexakisphosphate biosynthesis V (from Ins(1,3,4)P3)	2.68918	1
Stimulation of the cell death response by PAK-2p34	2.68918	1
Proteolytic cleavage of SNARE complex proteins	2.68918	1
TWIK related potassium channel (TREK)	2.68918	1
p75NTR negatively regulates cell cycle via SC1	2.68918	1
adenine and adenosine salvage VI	2.68918	1
alanine biosynthesis III	2.68918	1
thiosulfate disproportionation III (rhodanese)	2.68918	1
NADPH regeneration	2.68918	1
Translesion synthesis by HREV1	2.68918	1
Transport of connexins along the secretory pathway	2.68918	1
ascorbate recycling (cytosolic)	2.68918	1
Biotin metabolism	2.68918	1
Microtubule-dependent trafficking of connexons from Golgi to the plasma membrane	2.68918	1
Formation of annular gap junctions	2.68918	1
Regulation of thyroid hormone activity	2.68918	1
Gap junction degradation	2.68918	1
Activation of NOXA and translocation to mitochondria	2.68918	1
glutathione redox reactions II	2.68918	1
Botulinum neurotoxicity	2.68918	1
NGF processing	2.68918	1
Activation of BIM and translocation to mitochondria	2.68918	1
Phosphorylation of proteins involved in G1/S transition by active Cyclin E:Cdk2 complexes	2.68918	1
Mitochondrial ABC transporters	2.68918	1
4-hydroxybenzoate biosynthesis	2.68918	1
NADE modulates death signalling	2.68918	1
Localization of the PINCH-ILK-PARVIN complex to focal adhesions	2.68918	1
Activation of PUMA and translocation to mitochondria	2.68918	1
BoNT Light Chain Types A, C1, E cleave SNAP-25	2.68918	1
N-acetylneuraminate and N-acetylmannosamine degradation	2.68918	1
Assembly of Viral Components at the Budding Site	2.68918	1
spermidine biosynthesis	2.68918	1
D-myo-inositol (3,4,5,6)-tetrakisphosphate biosynthesis	2.68918	1
glutamate biosynthesis II	2.68918	1
Translocation of BoNT Light chain	2.68918	1
FGFR2c ligand binding and activation	2.68918	1
Interactions of Tat with host cellular proteins	2.68918	1
Inhibition of Host mRNA Processing and RNA Silencing	2.68918	1
FGFR3c ligand binding and activation	2.68918	1
Virus Assembly and Release	2.68918	1
Transcriptional activation of p53 responsive genes	2.68918	1
FGFR3 ligand binding and activation	2.68918	1
FGFR1c ligand binding and activation	2.68918	1
Release of apoptotic factors from the mitochondria	2.68918	1
phospho-PLA2 pathway	2.68918	1
FGFR3b ligand binding and activation	2.68918	1
Transcriptional activation of cell cycle inhibitor p21	2.68918	1
BoNT Light Chain Types B, D, and F cleave VAMP/Synaptobrevin	2.68918	1
spermine biosynthesis	2.68918	1
Nef mediated downregulation of CD28 cell surface expression	2.68918	1
glutamate degradation X	2.68918	1
Glutamate Neurotransmitter Release Cycle	2.44493	0.607498
Dopamine Neurotransmitter Release Cycle	2.39071	1
Serotonin Neurotransmitter Release Cycle	2.39071	1
CREB phosphorylation	2.30556	1
RSK activation	2.30556	1
SHC-mediated cascade	2.24173	1
Elevation of cytosolic Ca2+ levels	2.24173	1
chondroitin and dermatan biosynthesis	2.24173	1
Coenzyme A biosynthesis	2.24173	1
CREB phosphorylation through the activation of CaMKK	2.24173	1
Transmission across Electrical Synapses	2.15241	1
Electric Transmission Across Gap Junctions	2.15241	1
Activation of CaMK IV	2.15241	1
RAF activation	2.15241	1
Regulation of gene expression in endocrine-committed (NEUROG3+) progenitor cells	2.15241	1
CaMK IV-mediated phosphorylation of CREB	2.15241	1
AMPK inhibits chREBP transcriptional activation activity	2.15241	1
PLK3 signaling events	2.15241	1
Synthesis of UDP-N-acetyl-glucosamine	2.15241	1
UDP-N-acetyl-D-glucosamine biosynthesis II	2.15241	1
Rap1 signalling	2.15188	1
Signaling by BMP	2.12333	0.41293
Synthesis of very long-chain fatty acyl-CoAs	2.11334	1
Effects of Botulinum toxin	2.09224	1
Vitamin B5 (pantothenate) metabolism	2.09224	1
Nef mediated downregulation of MHC class I complex cell surface expression	2.09224	1
Role of Abl in Robo-Slit signaling	2.09224	1
Neurofascin interactions	2.09224	1
Receptor-ligand binding initiates the second proteolytic cleavage of Notch receptor	2.09224	1
Signaling by TGF beta	2.06907	1
Activation of BH3-only proteins	2.0568	1
PDGFR-alpha signaling pathway	2.0492	0.520738
MAPK targets/ Nuclear events mediated by MAP kinases	2.0492	0.520738
Regulation of Commissural axon pathfinding by Slit and Robo	2.01856	1
Neurophilin interactions with VEGF and VEGFR	2.01856	1
NAD biosynthesis III	2.01856	1
Type I hemidesmosome assembly	2.01772	1
Interleukin-6 signaling	2.01772	1
Activation of Rac	2.01772	1
Notch receptor binds with a ligand	2.01772	1
Inactivation of Cdc42 and Rac	2.01772	1
chondroitin sulfate biosynthesis (late stages)	2.01744	1
SOS-mediated signalling	1.97254	1
Nuclear Events (kinase and transcription factor activation)	1.97254	1
CDP-diacylglycerol biosynthesis I	1.97254	1
Signal attenuation	1.95643	1
Acetylcholine Neurotransmitter Release Cycle	1.95643	1
ALK2 signaling events	1.95643	1
Norepinephrine Neurotransmitter Release Cycle	1.95643	1
Osteopontin-mediated events	1.94759	0.200885
Tie2 Signaling	1.9426	1
NrCAM interactions	1.92194	1
coenzyme A biosynthesis	1.92194	1
Zinc efflux and compartmentalization by the SLC30 family	1.92194	1
Beta-catenin phosphorylation cascade	1.92194	1
RAF phosphorylates MEK	1.92194	1
MEK activation	1.92194	1
Atypical NF-kappaB pathway	1.92139	1
E-cadherin signaling in keratinocytes	1.92121	1
G alpha (12/13) signalling events	1.92121	1
CREB phosphorylation through the activation of Ras	1.92111	0.39746
Trk receptor signaling mediated by PI3K and PLC-gamma	1.92096	5.1358e-05
Intrinsic Pathway for Apoptosis	1.9087	0.224442
TGFBR	1.89324	4.71956e-11
GRB2:SOS provides linkage to MAPK signaling for Intergrins	1.88323	1
Signaling by Robo receptor	1.87109	1
FoxO family signaling	1.86613	0.00741154
SHC-mediated signalling	1.86237	1
S1P2 pathway	1.86206	1
Reelin signaling pathway	1.85489	0.834294
CRMPs in Sema3A signaling	1.84933	1
Platelet calcium homeostasis	1.84933	1
heparan sulfate biosynthesis (late stages)	1.84933	1
SHC-related events	1.84933	1
SHC1 events in EGFR signaling	1.84933	1
phosphatidylglycerol biosynthesis II (non-plastidic)	1.84933	1
Integrins in angiogenesis	1.84894	0.000438153
Signal transduction by L1	1.84425	0.261807
Deadenylation of mRNA	1.83392	1
VEGFR3 signaling in lymphatic endothelium	1.82898	1
ATF-2 transcription factor network	1.82332	0.00270899
G1 Phase	1.82198	0.878698
Cyclin D associated events in G1	1.82198	0.878698
Activation of NMDA receptor upon glutamate binding and postsynaptic events	1.8194	0.491361
Post NMDA receptor activation events	1.8194	0.491361
tetrahydrobiopterin biosynthesis II	1.79576	1
Ceramide signalling	1.79576	1
ERKs are inactivated	1.79576	1
aspartate biosynthesis	1.79576	1
Ephrin A reverse signaling	1.79576	1
tetrahydrobiopterin biosynthesis I	1.79576	1
AKT-mediated inactivation of FOXO1A	1.79576	1
Interconversion of polyamines	1.79576	1
ERK1 activation	1.79576	1
Regulation of Insulin Secretion by Acetylcholine	1.79576	1
NS1 Mediated Effects on Host Pathways	1.79576	1
SHC activation	1.79576	1
BH3-only proteins associate with and inactivate anti-apoptotic BCL-2 members	1.79576	1
Signalling to STAT3	1.79576	1
Autointegration results in viral DNA circles	1.79576	1
5-aminoimidazole ribonucleotide biosynthesis I	1.79576	1
glutamate degradation II	1.79576	1
FGFR1c and Klotho ligand binding and activation	1.79576	1
Cam-PDE 1 activation	1.79576	1
Arachidonate production from DAG	1.79576	1
Progressive trimming of alpha-1,2-linked mannose residues from Man9/8/7GlcNAc2 to produce Man5GlcNAc2	1.79576	1
Release of eIF4E	1.79428	1
fatty acid activation	1.79428	1
cGMP effects	1.79428	1
Regulation of gene expression in late stage (branching morphogenesis) pancreatic bud precursor cells	1.79428	1
Regulation of pyruvate dehydrogenase (PDH) complex	1.79378	1
Activation of Chaperones by ATF6-alpha	1.79378	1
Regulated proteolysis of p75NTR	1.79378	1
a4b7 Integrin signaling	1.79378	1
Adrenoceptors	1.79378	1
Activation of the AP-1 family of transcription factors	1.79378	1
ERK/MAPK targets	1.79353	1
CREB phosphorylation through the activation of CaMKII	1.79338	1
D-myo-inositol (1,3,4)-trisphosphate biosynthesis	1.79338	1
1D-myo-inositol hexakisphosphate biosynthesis II (mammalian)	1.79338	1
GRB2 events in EGFR signaling	1.79338	1
FRS2-mediated cascade	1.79338	1
Fatty Acyl-CoA Biosynthesis	1.79328	1
G0 and Early G1	1.79321	1
Signaling by Notch	1.79321	1
Glutamate Binding, Activation of AMPA Receptors and Synaptic Plasticity	1.79321	1
Trafficking of AMPA receptors	1.79321	1
The role of Nef in HIV-1 replication and disease pathogenesis	1.79312	1
MAP kinase activation in TLR cascade	1.79308	1
Neurotrophic factor-mediated Trk receptor signaling	1.784	3.41737e-06
Signaling mediated by p38-alpha and p38-beta	1.77504	0.0526231
ErbB4 signaling events	1.76506	1
Sphingolipid metabolism	1.76219	1
NCAM1 interactions	1.75422	1
Nef-mediates down modulation of cell surface receptors by recruiting them to clathrin adapters	1.74843	1
EPHB forward signaling	1.7482	0.529666
NCAM signaling for neurite out-growth	1.74577	0.0308842
GABA synthesis, release, reuptake and degradation	1.74061	1
Trk receptor signaling mediated by the MAPK pathway	1.74033	1
Alpha6Beta4Integrin	1.73696	0.169981
S1P4 pathway	1.72944	1
Insulin receptor signalling cascade	1.72893	0.0548773
Nephrin/Neph1 signaling in the kidney podocyte	1.72146	1
IL6-mediated signaling events	1.7167	0.300798
RAF/MAP kinase cascade	1.71218	1
Unblocking of NMDA receptor, glutamate binding and activation	1.71218	1
Retrograde neurotrophin signalling	1.71218	1
Alpha6 beta4 integrin-ligand interactions	1.71218	1
S6K1-mediated signalling	1.71218	1
mTORC1-mediated signalling	1.71218	1
Caspase-mediated cleavage of cytoskeletal proteins	1.71218	1
Frs2-mediated activation	1.69895	1
ErbB2/ErbB3 signaling events	1.69869	1
Presenilin action in Notch and Wnt signaling	1.69557	0.526465
a6b1 and a6b4 Integrin signaling	1.69062	1
Beta3 integrin cell surface interactions	1.68879	0.927478
IRS-mediated signalling	1.68752	0.295597
Regulation of cytoplasmic and nuclear SMAD2/3 signaling	1.68407	4.09434e-17
TGF-beta receptor signaling	1.68407	4.09434e-17
Regulation of nuclear SMAD2/3 signaling	1.68407	4.09434e-17
p75NTR regulates axonogenesis	1.68199	1
Thromboxane signalling through TP receptor	1.68199	1
A third proteolytic cleavage releases NICD	1.68199	1
NRAGE signals death through JNK	1.68199	1
S1P5 pathway	1.68199	1
Nef and signal transduction	1.68199	1
Sema4D mediated inhibition of cell attachment and migration	1.68199	1
Signal amplification	1.68137	1
Regulation of Insulin Secretion by Glucagon-like Peptide-1	1.68137	1
Synthesis and interconversion of nucleotide di- and triphosphates	1.68137	1
Signalling to p38 via RIT and RIN	1.68137	1
Signaling by NODAL	1.68137	1
Circadian rhythm pathway	1.68137	1
Smooth Muscle Contraction	1.68116	1
Netrin-mediated signaling events	1.68105	1
Recycling pathway of L1	1.68105	1
BMP receptor signaling	1.67781	7.87476e-12
ALK1 signaling events	1.67553	1.15695e-17
IRS-related events	1.67458	0.290766
VEGFR1 specific signals	1.6695	1
S1P3 pathway	1.6695	1
Insulin-mediated glucose transport	1.6695	1
ALK1 pathway	1.66832	1.91858e-17
Signalling to RAS	1.66522	1
p38 signaling mediated by MAPKAP kinases	1.66522	1
p38 MAPK signaling pathway	1.66478	3.95349e-09
p75(NTR)-mediated signaling	1.66191	2.14662e-08
EPO signaling pathway	1.66126	1
mRNA 3'-end processing	1.66126	1
Post-Elongation Processing of Intron-Containing pre-mRNA	1.66126	1
N-glycan trimming in the ER and Calnexin/Calreticulin cycle	1.65567	1
D-myo-inositol (1,4,5)-trisphosphate degradation	1.65567	1
Neurotransmitter Release Cycle	1.65528	1
EPHA forward signaling	1.64854	1
Lissencephaly gene (LIS1) in neuronal migration and development	1.64854	1
Degradation of beta catenin	1.64397	1
Growth hormone receptor signaling	1.64397	1
ARMS-mediated activation	1.64397	1
Wnt	1.63987	0.0155201
Regulation of p38-alpha and p38-beta	1.63981	5.60503e-07
heparan sulfate biosynthesis	1.63735	1
Triglyceride Biosynthesis	1.63309	1
Endosomal Sorting Complex Required For Transport (ESCRT)	1.63309	1
Signaling by SCF-KIT	1.62996	0.146543
PI3K Cascade	1.62794	1
EphrinA-EPHA pathway	1.62626	1
p73 transcription factor network	1.62054	0.044606
GABA A receptor activation	1.61565	1
Cytochrome c-mediated apoptotic response	1.61565	1
IRS activation	1.61565	1
ceramide biosynthesis	1.61565	1
SMAC-mediated apoptotic response	1.61565	1
N-glycan trimming and elongation in the cis-Golgi	1.61565	1
Maturation of Notch precursor via proteolytic cleavage	1.61565	1
FasL/ CD95L signaling	1.61565	1
Gap junction trafficking	1.61565	1
Tandem pore domain potassium channels	1.61565	1
SMAC binds to IAPs	1.61565	1
SMAC-mediated dissociation of IAP:caspase complexes	1.61565	1
folate polyglutamylation	1.61565	1
Chk1/Chk2(Cds1) mediated inactivation of Cyclin B:Cdk1 complex	1.61565	1
VEGF ligand-receptor interactions	1.61565	1
Signaling by VEGF	1.61565	1
Cleavage of the damaged pyrimidine	1.61565	1
Activation of caspases through apoptosome-mediated cleavage	1.61565	1
Axonal growth stimulation	1.61565	1
CHL1 interactions	1.61565	1
glycine cleavage complex	1.61565	1
Depyrimidination	1.61565	1
S6K1 signalling	1.61565	1
Recognition and association of DNA glycosylase with site containing an affected pyrimidine	1.61565	1
tetrapyrrole biosynthesis II	1.61565	1
superpathway of N-acetylglucosamine, N-acetylmannosamine and N-acetylneuraminate degradation	1.61565	1
Pyruvate metabolism	1.61458	1
IRAK2 mediated activation of TAK1 complex upon TLR7/8 or 9 stimulation	1.61458	1
p130Cas linkage to MAPK signaling for integrins	1.61458	1
Reduction of cytosolic Ca++ levels	1.61458	1
IRAK1 recruits IKK complex upon TLR7/8 or 9 stimulation	1.61458	1
ADP signalling through P2Y purinoceptor 1	1.61458	1
IRAK1 recruits IKK complex	1.61458	1
Role of second messengers in netrin-1 signaling	1.61458	1
IRAK2 mediated activation of TAK1 complex	1.61458	1
Regulation of Rheb GTPase activity by AMPK	1.61458	1
Sema3A PAK dependent Axon repulsion	1.61422	1
Lysosome Vesicle Biogenesis	1.61422	1
Sumoylation by RanBP2 regulates transcriptional repression	1.61422	1
chondroitin sulfate biosynthesis	1.61404	1
Effects of PIP2 hydrolysis	1.61404	1
superpathway of D-myo-inositol (1,4,5)-trisphosphate metabolism	1.61404	1
Prolonged ERK activation events	1.61404	1
Integrin alphaIIb beta3 signaling	1.61404	1
Signalling to ERKs	1.61386	1
PI3K/AKT activation	1.61386	1
Toll Like Receptor 10 (TLR10) Cascade	1.61368	0.435574
EphrinB-EPHB pathway	1.61368	0.435574
Role of Calcineurin-dependent NFAT signaling in lymphocytes	1.61362	0.0076536
IL1-mediated signaling events	1.60895	1.16248e-09
JNK signaling in the CD4+ TCR pathway	1.60096	1
EGFR1	1.598	0.000117309
Axon guidance	1.59636	1.75488e-08
TRAF6 mediated induction of NFkB and MAP kinases upon TLR7/8 or 9 activation	1.59546	0.71774
MyD88 cascade initiated on plasma membrane	1.59546	0.71774
Ceramide signaling pathway	1.59178	1
IL2-mediated signaling events	1.59022	0.0019842
Sema4D induced cell migration and growth-cone collapse	1.58956	1
Regulation of retinoblastoma protein	1.58923	0.383917
Ras activation uopn Ca2+ infux through NMDA receptor	1.58252	1
CD28 dependent PI3K/Akt signaling	1.58252	1
dermatan sulfate biosynthesis	1.58252	1
Nitric oxide stimulates guanylate cyclase	1.56962	1
stearate biosynthesis I (animals)	1.56962	1
Hormone-sensitive lipase (HSL)-mediated triacylglycerol hydrolysis	1.56962	1
Calnexin/calreticulin cycle	1.56962	1
FGF signaling pathway	1.56892	1
Toll Like Receptor 5 (TLR5) Cascade	1.56887	1
MyD88 dependent cascade initiated on endosome	1.56887	1
L1CAM interactions	1.56599	0.177913
TNF receptor signaling pathway	1.56498	5.91412e-11
Regulation of RAC1 activity	1.56109	9.7485e-07
Regulation of RhoA activity	1.56109	9.7485e-07
RhoA signaling pathway	1.56109	9.7485e-07
RAC1 signaling pathway	1.56109	9.7485e-07
TRAF6 Mediated Induction of proinflammatory cytokines	1.55995	1
Angiopoietin receptor Tie2-mediated signaling	1.55995	1
Signaling events regulated by Ret tyrosine kinase	1.55911	0.562291
EPHA2 forward signaling	1.55749	1
RXR and RAR heterodimerization with other nuclear receptor	1.55189	1
Signaling events mediated by Stem cell factor receptor (c-Kit)	1.55167	1
Hypoxic and oxygen homeostasis regulation of HIF-1-alpha	1.54642	0.269339
N-cadherin signaling events	1.54284	4.71579e-08
FGFR2b ligand binding and activation	1.53832	1
sphingosine and sphingosine-1-phosphate metabolism	1.53832	1
JNK (c-Jun kinases) phosphorylation and activation mediated by activated human TAK1	1.53832	1
Trafficking of GluR2-containing AMPA receptors	1.53832	1
FGFR2 ligand binding and activation	1.53832	1
Nef Mediated CD8 Down-regulation	1.53832	1
Organic anion transporters	1.53832	1
leucine degradation I	1.53832	1
sphingomyelin metabolism	1.53832	1
Nectin/Necl trans heterodimerization	1.53832	1
Axonal growth inhibition (RHOA activation)	1.53832	1
FGFR1 ligand binding and activation	1.53832	1
gamma-linolenate biosynthesis II (animals)	1.53832	1
Apoptotic factor-mediated response	1.53832	1
Interleukin receptor SHC signaling	1.53832	1
inositol pyrophosphates biosynthesis	1.53832	1
NRIF signals cell death from the nucleus	1.53749	1
Cell death signalling via NRAGE, NRIF and NADE	1.53722	1
PKB-mediated events	1.53708	1
Syndecan-2-mediated signaling events	1.53682	0.45081
NGF signalling via TRKA from the plasma membrane	1.53319	0.0349169
IL2 signaling events mediated by PI3K	1.52538	1
Signalling by NGF	1.52332	0.0022915
Syndecan-4-mediated signaling events	1.51835	1.14255e-05
Toll Like Receptor 7/8 (TLR7/8) Cascade	1.51827	1
MyD88:Mal cascade initiated on plasma membrane	1.51827	1
Interleukin-1 signaling	1.51727	1
p75 NTR receptor-mediated signalling	1.51727	1
Spry regulation of FGF signaling	1.5134	1
GAB1 signalosome	1.51303	1
Downstream TCR signaling	1.51303	1
Semaphorin interactions	1.51285	1
Noncanonical Wnt signaling pathway	1.50719	0.000203795
Wnt signaling network	1.506	5.15082e-05
C-MYB transcription factor network	1.5048	0.55218
HIF-2-alpha transcription factor network	1.50312	1
Posttranslational regulation of adherens junction stability and dissassembly	1.5018	5.6983e-06
Glypican 3 network	1.5013	4.25223e-05
RNA Polymerase II Transcription Termination	1.50121	1
Post-Elongation Processing of the Transcript	1.50121	1
Cleavage of Growing Transcript in the Termination Region	1.50121	1
TCR signaling in na&#xef;ve CD4+ T cells	1.49632	0.0157851
Nef Mediated CD4 Down-regulation	1.49531	1
Rapid glucocorticoid signaling	1.49531	1
eNOS activation	1.49531	1
Regulation of KIT signaling	1.49531	1
glycerol degradation I	1.49531	1
Sodium/Calcium exchangers	1.49531	1
Ca2+ activated K+ channels	1.49531	1
COPII (Coat Protein 2) Mediated Vesicle Transport	1.49531	1
p38MAPK events	1.49531	1
Urea cycle	1.49531	1
ER to Golgi Transport	1.49531	1
DARPP-32 events	1.49465	1
mTOR signalling	1.49443	1
Sema4D in semaphorin signaling	1.49443	1
CD28 co-stimulation	1.49432	1
Netrin-1 signaling	1.49425	1
Validated targets of C-MYC transcriptional activation	1.49413	0.907425
Toll Like Receptor 9 (TLR9) Cascade	1.48957	1
TRIF mediated TLR3 signaling	1.48887	1
Toll Like Receptor 3 (TLR3) Cascade	1.48887	1
Calcineurin-regulated NFAT-dependent transcription in lymphocytes	1.48204	1
Signaling by EGFR	1.48191	0.34953
C-MYC pathway	1.48003	0.00934351
Destabilization of mRNA by Butyrate Response Factor 1 (BRF1)	1.47965	1
Platelet homeostasis	1.47935	1
LPA receptor mediated events	1.47917	0.326853
E-cadherin signaling events	1.47909	7.37235e-07
AP-1 transcription factor network	1.47668	3.99093e-18
Integrin-linked kinase signaling	1.47619	2.98596e-19
Ras signaling in the CD4+ TCR pathway	1.47293	1
Validated transcriptional targets of deltaNp63 isoforms	1.47083	1
Toll Like Receptor TLR6:TLR2 Cascade	1.47083	1
Toll Like Receptor TLR1:TLR2 Cascade	1.47083	1
Signaling mediated by p38-gamma and p38-delta	1.46793	1
CDC6 association with the ORC:origin complex	1.46793	1
HIF-1-alpha transcription factor network	1.46701	1
Stabilization and expansion of the E-cadherin adherens junction	1.46687	2.75989e-06
E-cadherin signaling in the nascent adherens junction	1.46687	2.75989e-06
CDC42 signaling events	1.46393	1.10325e-21
Signaling by Insulin receptor	1.46388	1
Regulation of CDC42 activity	1.46015	9.20073e-22
p63 transcription factor network	1.45996	0.401231
Fc-epsilon receptor I signaling in mast cells	1.455	1
Epithelial-to-mesenchymal transition	1.45368	0.00270211
Neurotransmitter Receptor Binding And Downstream Transmission In The Postsynaptic Cell	1.45048	1
NF-kB is activated and signals survival	1.44897	1
Nongenotropic Androgen signaling	1.4485	1
Signaling events mediated by PTP1B	1.44826	1
Toll Like Receptor 2 (TLR2) Cascade	1.44821	1
Signaling by PDGF	1.44818	1
AndrogenReceptor	1.44818	1
BCR signaling pathway	1.44512	1
Transmission across Chemical Synapses	1.4447	0.22779
Validated transcriptional targets of TAp63 isoforms	1.44442	1
NFkB and MAP kinases activation mediated by TLR4 signaling repertoire	1.44442	1
KitReceptor	1.44442	1
Signaling by FGFR	1.44379	1
CXCR4-mediated signaling events	1.44373	0.00324097
Aurora B signaling	1.44328	1
Direct p53 effectors	1.44211	0.086774
Transport to the Golgi and subsequent modification	1.44108	1
MyD88-independent cascade initiated on plasma membrane	1.43753	1
E2F transcription factor network	1.43685	1
PAR4-mediated thrombin signaling events	1.43506	1
Downstream signal transduction	1.43439	1
Regulation of nuclear beta catenin signaling and target gene transcription	1.43432	0.137564
IL4-mediated signaling events	1.43154	1
Retinoic acid receptors-mediated signaling	1.43068	1
Notch-mediated HES/HEY network	1.43055	1
Notch signaling pathway	1.43055	1
Downstream signaling of activated FGFR	1.42627	1
Negative regulation of FGFR signaling	1.42443	1
Energy dependent regulation of mTOR by LKB1-AMPK	1.42443	1
Zinc transporters	1.42443	1
Destabilization of mRNA by Tristetraprolin (TTP)	1.42443	1
Canonical Wnt signaling pathway	1.42274	0.0662309
Beta1 integrin cell surface interactions	1.42041	8.06184e-37
Plasma membrane estrogen receptor signaling	1.41918	8.35536e-35
TRAIL signaling pathway	1.41868	1.11123e-35
ErbB receptor signaling network	1.41861	4.61699e-35
VEGF and VEGFR signaling network	1.41798	1.05162e-34
PDGF receptor signaling network	1.41756	3.02363e-34
Signaling events mediated by Hepatocyte Growth Factor Receptor (c-Met)	1.41756	3.02363e-34
Sphingosine 1-phosphate (S1P) pathway	1.41656	1.04286e-34
Signaling events mediated by VEGFR1 and VEGFR2	1.41635	3.80031e-34
IFN-gamma pathway	1.41635	3.80031e-34
Neuronal System	1.41618	0.0139315
Syndecan-1-mediated signaling events	1.41613	3.00148e-34
Glypican pathway	1.41611	1.38129e-35
3-phosphoinositide degradation	1.41603	1
EGFR-dependent Endothelin signaling events	1.4157	8.59486e-34
Signaling events mediated by HDAC Class II	1.41569	1
LKB1 signaling events	1.41569	1.86979e-34
IGF1 pathway	1.41559	7.64218e-34
NOTCH	1.41558	1
Nectin adhesion pathway	1.41537	6.03993e-34
PAR1-mediated thrombin signaling events	1.41515	4.77151e-34
Glypican 1 network	1.41515	4.77151e-34
Insulin Pathway	1.4147	1.36401e-33
Arf6 signaling events	1.4147	1.36401e-33
Arf6 downstream pathway	1.4147	1.36401e-33
Signaling events mediated by focal adhesion kinase	1.4147	1.36401e-33
S1P1 pathway	1.4147	1.36401e-33
PDGFR-beta signaling pathway	1.4147	1.36401e-33
mTOR signaling pathway	1.4147	1.36401e-33
Internalization of ErbB1	1.4147	1.36401e-33
EGF receptor (ErbB1) signaling pathway	1.4147	1.36401e-33
Class I PI3K signaling events mediated by Akt	1.4147	1.36401e-33
Arf6 trafficking events	1.4147	1.36401e-33
Urokinase-type plasminogen activator (uPA) and uPAR-mediated signaling	1.4147	1.36401e-33
ErbB1 downstream signaling	1.4147	1.36401e-33

## Sheet: Chart
Biological pathway	Percentage of genes	p-value	p = 0.05 reference
Beta1 integrin cell surface interactions	30.4404	36.0936	1.30103
TRAIL signaling pathway	29.8846	34.9542	1.30103
Glypican pathway	30.0556	34.8597	1.30103
Proteoglycan syndecan-mediated signaling events	30.1411	34.5125	1.30103
ErbB receptor signaling network	29.4998	34.3356	1.30103
Plasma membrane estrogen receptor signaling	29.286	34.078	1.30103
Sphingosine 1-phosphate (S1P) pathway	29.457	33.9818	1.30103
VEGF and VEGFR signaling network	29.3288	33.9781	1.30103
Integrin family cell surface interactions	30.6541	33.8087	1.30103
LKB1 signaling events	29.3715	33.7282	1.30103
Syndecan-1-mediated signaling events	29.2005	33.5227	1.30103
Signaling events mediated by Hepatocyte Growth Factor Receptor (c-Met)	29.0723	33.5195	1.30103
PDGF receptor signaling network	29.0723	33.5195	1.30103
IFN-gamma pathway	29.115	33.4202	1.30103
Signaling events mediated by VEGFR1 and VEGFR2	29.115	33.4202	1.30103
Glypican 1 network	29.1578	33.3213	1.30103
PAR1-mediated thrombin signaling events	29.1578	33.3213	1.30103
Nectin adhesion pathway	29.0723	33.219	1.30103
Endothelins	29.286	33.1764	1.30103
Thrombin/protease-activated receptor (PAR) pathway	29.1578	33.1717	1.30103
Alpha9 beta1 integrin signaling events	29.2433	33.125	1.30103
IGF1 pathway	28.9867	33.1168	1.30103
EGFR-dependent Endothelin signaling events	28.944	33.0658	1.30103
Arf6 downstream pathway	28.9012	32.8652	1.30103
Signaling events mediated by focal adhesion kinase	28.9012	32.8652	1.30103
S1P1 pathway	28.9012	32.8652	1.30103
ErbB1 downstream signaling	28.9012	32.8652	1.30103
Insulin Pathway	28.9012	32.8652	1.30103
Class I PI3K signaling events mediated by Akt	28.9012	32.8652	1.30103
Arf6 trafficking events	28.9012	32.8652	1.30103
Urokinase-type plasminogen activator (uPA) and uPAR-mediated signaling	28.9012	32.8652	1.30103
EGF receptor (ErbB1) signaling pathway	28.9012	32.8652	1.30103
PDGFR-beta signaling pathway	28.9012	32.8652	1.30103
mTOR signaling pathway	28.9012	32.8652	1.30103
Internalization of ErbB1	28.9012	32.8652	1.30103
Arf6 signaling events	28.9012	32.8652	1.30103
Class I PI3K signaling events	28.9012	32.8652	1.30103
IL5-mediated signaling events	28.944	32.6182	1.30103
GMCSF-mediated signaling events	28.944	32.6182	1.30103
IL3-mediated signaling events	28.9867	32.5208	1.30103
Regulation of CDC42 activity	17.8281	21.0362	1.30103
CDC42 signaling events	17.5716	20.9573	1.30103
Integrin-linked kinase signaling	15.3484	18.5249	1.30103
AP-1 transcription factor network	14.5789	17.3989	1.30103
ALK1 signaling events	8.55066	16.9367	1.30103
ALK1 pathway	8.59342	16.717	1.30103
Regulation of nuclear SMAD2/3 signaling	8.16588	16.3878	1.30103
TGF-beta receptor signaling	8.16588	16.3878	1.30103
Regulation of cytoplasmic and nuclear SMAD2/3 signaling	8.16588	16.3878	1.30103
BMP receptor signaling	6.02822	11.1038	1.30103
TGFBR	3.76229	10.3261	1.30103
TNF receptor signaling pathway	7.43908	10.2281	1.30103
IL1-mediated signaling events	5.98546	8.93462	1.30103
p38 MAPK signaling pathway	5.00214	8.40302	1.30103
Axon guidance	5.55793	7.75575	1.30103
p75(NTR)-mediated signaling	4.70286	7.66824	1.30103
N-cadherin signaling events	6.15648	7.32645	1.30103
Regulation of p38-alpha and p38-beta	4.27533	6.25142	1.30103
E-cadherin signaling events	6.58401	6.13239	1.30103
Regulation of RhoA activity	5.08764	6.01106	1.30103
RhoA signaling pathway	5.08764	6.01106	1.30103
Regulation of RAC1 activity	5.08764	6.01106	1.30103
RAC1 signaling pathway	5.08764	6.01106	1.30103
E-cadherin signaling in the nascent adherens junction	6.413	5.55911	1.30103
Stabilization and expansion of the E-cadherin adherens junction	6.413	5.55911	1.30103
Neurotrophic factor-mediated Trk receptor signaling	2.86447	5.46631	1.30103
Posttranslational regulation of adherens junction stability and dissassembly	5.51518	5.24425	1.30103
Syndecan-4-mediated signaling events	5.04489	4.94212	1.30103
Glypican 3 network	4.91663	4.37138	1.30103
Trk receptor signaling mediated by PI3K and PLC-gamma	1.9239	4.28939	1.30103
Wnt signaling network	4.78837	4.28812	1.30103
EGFR1	3.50577	3.93067	1.30103
Noncanonical Wnt signaling pathway	4.36084	3.69081	1.30103
Integrins in angiogenesis	1.88115	3.35837	1.30103
IL2-mediated signaling events	2.90723	2.70241	1.30103
Signalling by NGF	3.46302	2.63988	1.30103
Epithelial-to-mesenchymal transition	4.27533	2.5683	1.30103
ATF-2 transcription factor network	1.71013	2.56719	1.30103
CXCR4-mediated signaling events	4.36084	2.48932	1.30103
FoxO family signaling	1.45361	2.13009	1.30103
Role of Calcineurin-dependent NFAT signaling in lymphocytes	2.43694	2.11613	1.30103
C-MYC pathway	3.50577	2.02949	1.30103
Neuronal System	4.23258	1.856	1.30103
Wnt	2.13767	1.80911	1.30103
TCR signaling in na&#xef;ve CD4+ T cells	3.16375	1.80175	1.30103
p53 pathway	4.23258	1.72746	1.30103
Developmental Biology	8.63617	1.58435	1.30103
NCAM signaling for neurite out-growth	1.58187	1.51026	1.30103
NGF signalling via TRKA from the plasma membrane	2.60795	1.45696	1.30103
p73 transcription factor network	2.00941	1.35061	1.30103
Signaling mediated by p38-alpha and p38-beta	1.41086	1.27882	1.30103
Insulin receptor signalling cascade	1.53912	1.26061	1.30103
Canonical Wnt signaling pathway	3.50577	1.17894	1.30103
Direct p53 effectors	3.16375	1.06161	1.30103
Regulation of nuclear beta catenin signaling and target gene transcription	3.07824	0.861495	1.30103
Signaling by SCF-KIT	1.71013	0.834033	1.30103
Alpha6Beta4Integrin	1.32535	0.7696	1.30103
L1CAM interactions	1.96665	0.749793	1.30103
Osteopontin-mediated events	0.89782	0.697052	1.30103
Intrinsic Pathway for Apoptosis	0.940573	0.648895	1.30103
Transmission across Chemical Synapses	2.77897	0.642465	1.30103
Signal transduction by L1	1.02608	0.582019	1.30103
Hypoxic and oxygen homeostasis regulation of HIF-1-alpha	1.96665	0.569701	1.30103
IRS-related events	1.41086	0.536456	1.30103
IRS-mediated signalling	1.36811	0.529299	1.30103
IL6-mediated signaling events	1.2826	0.521725	1.30103
LPA receptor mediated events	2.35143	0.485648	1.30103
Signaling by EGFR	2.30868	0.456515	1.30103
Regulation of retinoblastoma protein	1.66738	0.415763	1.30103
CREB phosphorylation through the activation of Ras	0.855066	0.400706	1.30103
p63 transcription factor network	2.43694	0.396605	1.30103
Signaling by BMP	0.6413	0.384124	1.30103
EphrinB-EPHB pathway	1.53912	0.360938	1.30103
Toll Like Receptor 10 (TLR10) Cascade	1.53912	0.360938	1.30103
Syndecan-2-mediated signaling events	1.88115	0.346006	1.30103
Androgen-mediated signaling	2.90723	0.338253	1.30103
Activation of NMDA receptor upon glutamate binding and postsynaptic events	0.983326	0.308599	1.30103
Post NMDA receptor activation events	0.983326	0.308599	1.30103
MAPK targets/ Nuclear events mediated by MAP kinases	0.684053	0.283381	1.30103
PDGFR-alpha signaling pathway	0.684053	0.283381	1.30103
Presenilin action in Notch and Wnt signaling	1.23985	0.27863	1.30103
EPHB forward signaling	1.11159	0.275998	1.30103
C-MYB transcription factor network	2.00941	0.257919	1.30103
Signaling events regulated by Ret tyrosine kinase	1.71013	0.250039	1.30103
ATM pathway	6.11372	0.236724	1.30103
Glutamate Neurotransmitter Release Cycle	0.427533	0.216455	1.30103
TRAF6 mediated induction of NFkB and MAP kinases upon TLR7/8 or 9 activation	1.49637	0.144033	1.30103
MyD88 cascade initiated on plasma membrane	1.49637	0.144033	1.30103
Reelin signaling pathway	0.855066	0.0786808	1.30103
G1 Phase	0.89782	0.0561606	1.30103
Cyclin D associated events in G1	0.89782	0.0561606	1.30103
Validated targets of C-MYC transcriptional activation	1.9239	0.0421892	1.30103
Beta3 integrin cell surface interactions	1.15434	0.0326962	1.30103
MyD88 dependent cascade initiated on endosome	1.49637	0	1.30103
Toll Like Receptor 5 (TLR5) Cascade	1.49637	0	1.30103
Signaling by FGFR	2.18042	0	1.30103
Polo-like kinase signaling events in the cell cycle	2.43694	0	1.30103
IL2 signaling events mediated by PI3K	1.62463	0	1.30103
Neurotransmitter Receptor Binding And Downstream Transmission In The Postsynaptic Cell	2.05216	0	1.30103
S1P2 pathway	0.76956	0	1.30103
FAS (CD95) signaling pathway	2.82172	0	1.30103
MAP kinase activation in TLR cascade	0.855066	0	1.30103
ErbB2/ErbB3 signaling events	1.02608	0	1.30103
ErbB4 signaling events	0.89782	0	1.30103
Trk receptor signaling mediated by the MAPK pathway	0.940573	0	1.30103
Notch-mediated HES/HEY network	2.13767	0	1.30103
Notch signaling pathway	2.13767	0	1.30103
Activation of BH3-only proteins	0.555793	0	1.30103
Signaling by Insulin receptor	1.83839	0	1.30103
Ceramide signaling pathway	1.23985	0	1.30103
Semaphorin interactions	1.53912	0	1.30103
ATR signaling pathway	4.95938	0	1.30103
E-cadherin signaling in keratinocytes	0.6413	0	1.30103
G alpha (12/13) signalling events	0.6413	0	1.30103
MyD88:Mal cascade initiated on plasma membrane	1.49637	0	1.30103
Toll Like Receptor 7/8 (TLR7/8) Cascade	1.49637	0	1.30103
EphrinA-EPHA pathway	1.11159	0	1.30103
Signaling by Robo receptor	0.684053	0	1.30103
VEGFR3 signaling in lymphatic endothelium	0.726806	0	1.30103
The role of Nef in HIV-1 replication and disease pathogenesis	0.76956	0	1.30103
a6b1 and a6b4 Integrin signaling	0.940573	0	1.30103
Sphingolipid metabolism	0.812313	0	1.30103
Signaling by PDGF	1.79564	0	1.30103
AndrogenReceptor	1.79564	0	1.30103
Synthesis of very long-chain fatty acyl-CoAs	0.470286	0	1.30103
Signaling events mediated by Stem cell factor receptor (c-Kit)	1.2826	0	1.30103
Toll Like Receptor 9 (TLR9) Cascade	1.53912	0	1.30103
Angiopoietin receptor Tie2-mediated signaling	1.23985	0	1.30103
TRAF6 Mediated Induction of proinflammatory cytokines	1.23985	0	1.30103
Serotonin Neurotransmitter Release Cycle	0.342027	0	1.30103
Dopamine Neurotransmitter Release Cycle	0.342027	0	1.30103
Platelet activation, signaling and aggregation	2.90723	0	1.30103
Signaling events mediated by TCPTP	2.05216	0	1.30103
FGF signaling pathway	1.19709	0	1.30103
JNK signaling in the CD4+ TCR pathway	1.06883	0	1.30103
PLK1 signaling events	2.26593	0	1.30103
Tie2 Signaling	0.555793	0	1.30103
PI3K Cascade	0.983326	0	1.30103
HIF-1-alpha transcription factor network	1.53912	0	1.30103
Downstream signal transduction	1.71013	0	1.30103
Membrane Trafficking	1.88115	0	1.30103
Post-Elongation Processing of Intron-Containing pre-mRNA	0.89782	0	1.30103
mRNA 3'-end processing	0.89782	0	1.30103
EPO signaling pathway	0.89782	0	1.30103
Deadenylation of mRNA	0.6413	0	1.30103
Toll Like Receptor TLR6:TLR2 Cascade	1.49637	0	1.30103
Validated transcriptional targets of deltaNp63 isoforms	1.49637	0	1.30103
Toll Like Receptor TLR1:TLR2 Cascade	1.49637	0	1.30103
Netrin-mediated signaling events	0.855066	0	1.30103
Recycling pathway of L1	0.855066	0	1.30103
E2F transcription factor network	1.66738	0	1.30103
BCR signaling pathway	1.53912	0	1.30103
Regulation of Androgen receptor activity	2.30868	0	1.30103
TRIF mediated TLR3 signaling	1.32535	0	1.30103
Toll Like Receptor 3 (TLR3) Cascade	1.32535	0	1.30103
Signaling by TGF beta	0.427533	0	1.30103
Signaling by Interleukins	2.00941	0	1.30103
Toll Like Receptor 2 (TLR2) Cascade	1.49637	0	1.30103
Signaling events mediated by HDAC Class I	2.39419	0	1.30103
Nuclear Events (kinase and transcription factor activation)	0.470286	0	1.30103
SOS-mediated signalling	0.470286	0	1.30103
CDP-diacylglycerol biosynthesis I	0.470286	0	1.30103
Fc-epsilon receptor I signaling in mast cells	1.41086	0	1.30103
EPHA forward signaling	0.812313	0	1.30103
Lissencephaly gene (LIS1) in neuronal migration and development	0.812313	0	1.30103
Insulin-mediated glucose transport	0.76956	0	1.30103
VEGFR1 specific signals	0.76956	0	1.30103
S1P3 pathway	0.76956	0	1.30103
Signaling by Notch	0.598546	0	1.30103
Trafficking of AMPA receptors	0.598546	0	1.30103
Glutamate Binding, Activation of AMPA Receptors and Synaptic Plasticity	0.598546	0	1.30103
G0 and Early G1	0.598546	0	1.30103
Nephrin/Neph1 signaling in the kidney podocyte	0.684053	0	1.30103
NCAM1 interactions	0.6413	0	1.30103
Downstream signaling of activated FGFR	1.49637	0	1.30103
Signaling by Aurora kinases	2.09491	0	1.30103
IL4-mediated signaling events	1.41086	0	1.30103
Activation of BIM and translocation to mitochondria	0.213767	0	1.30103
Botulinum neurotoxicity	0.213767	0	1.30103
Rap1 signalling	0.342027	0	1.30103
Calcineurin-regulated NFAT-dependent transcription in lymphocytes	1.15434	0	1.30103
MyD88-independent cascade initiated on plasma membrane	1.32535	0	1.30103
chondroitin sulfate biosynthesis (late stages)	0.38478	0	1.30103
Netrin-1 signaling	1.06883	0	1.30103
Signalling to ERKs	0.76956	0	1.30103
PI3K/AKT activation	0.76956	0	1.30103
Activated TLR4 signalling	1.58187	0	1.30103
Validated transcriptional targets of TAp63 isoforms	1.23985	0	1.30103
KitReceptor	1.23985	0	1.30103
NFkB and MAP kinases activation mediated by TLR4 signaling repertoire	1.23985	0	1.30103
Endosomal Sorting Complex Required For Transport (ESCRT)	0.726806	0	1.30103
Triglyceride Biosynthesis	0.726806	0	1.30103
Cleavage of Growing Transcript in the Termination Region	1.02608	0	1.30103
RNA Polymerase II Transcription Termination	1.02608	0	1.30103
Post-Elongation Processing of the Transcript	1.02608	0	1.30103
Atypical NF-kappaB pathway	0.427533	0	1.30103
Neurotransmitter Release Cycle	0.684053	0	1.30103
Smooth Muscle Contraction	0.6413	0	1.30103
Signaling events mediated by PTP1B	1.19709	0	1.30103
SHC-related events	0.470286	0	1.30103
phosphatidylglycerol biosynthesis II (non-plastidic)	0.470286	0	1.30103
CRMPs in Sema3A signaling	0.470286	0	1.30103
SHC1 events in EGFR signaling	0.470286	0	1.30103
heparan sulfate biosynthesis (late stages)	0.470286	0	1.30103
Platelet calcium homeostasis	0.470286	0	1.30103
Fatty Acyl-CoA Biosynthesis	0.51304	0	1.30103
Nef-mediates down modulation of cell surface receptors by recruiting them to clathrin adapters	0.555793	0	1.30103
p75 NTR receptor-mediated signalling	0.940573	0	1.30103
Interleukin-1 signaling	0.940573	0	1.30103
NOTCH	1.2826	0	1.30103
RSK activation	0.25652	0	1.30103
CREB phosphorylation	0.25652	0	1.30103
Glucocorticoid receptor signaling	1.79564	0	1.30103
Ras signaling in the CD4+ TCR pathway	0.983326	0	1.30103
Nef mediated downregulation of MHC class I complex cell surface expression	0.299273	0	1.30103
Neurofascin interactions	0.299273	0	1.30103
Receptor-ligand binding initiates the second proteolytic cleavage of Notch receptor	0.299273	0	1.30103
Vitamin B5 (pantothenate) metabolism	0.299273	0	1.30103
Role of Abl in Robo-Slit signaling	0.299273	0	1.30103
Effects of Botulinum toxin	0.299273	0	1.30103
Platelet homeostasis	0.940573	0	1.30103
Integrin cell surface interactions	1.53912	0	1.30103
heparan sulfate biosynthesis	0.598546	0	1.30103
Retinoic acid receptors-mediated signaling	1.06883	0	1.30103
Norepinephrine Neurotransmitter Release Cycle	0.342027	0	1.30103
Signal attenuation	0.342027	0	1.30103
ALK2 signaling events	0.342027	0	1.30103
Acetylcholine Neurotransmitter Release Cycle	0.342027	0	1.30103
Validated targets of C-MYC transcriptional repression	1.36811	0	1.30103
Hemostasis	6.79778	0	1.30103
p38 signaling mediated by MAPKAP kinases	0.555793	0	1.30103
Signalling to RAS	0.555793	0	1.30103
CD28 co-stimulation	0.855066	0	1.30103
NADE modulates death signalling	0.171013	0	1.30103
Activation of PUMA and translocation to mitochondria	0.171013	0	1.30103
Localization of the PINCH-ILK-PARVIN complex to focal adhesions	0.171013	0	1.30103
Phosphorylation of proteins involved in G1/S transition by active Cyclin E:Cdk2 complexes	0.171013	0	1.30103
Activation of NOXA and translocation to mitochondria	0.171013	0	1.30103
Frs2-mediated activation	0.51304	0	1.30103
SHC-mediated signalling	0.38478	0	1.30103
GABA synthesis, release, reuptake and degradation	0.470286	0	1.30103
D-myo-inositol (1,3,4)-trisphosphate biosynthesis	0.427533	0	1.30103
CREB phosphorylation through the activation of CaMKII	0.427533	0	1.30103
GRB2 events in EGFR signaling	0.427533	0	1.30103
1D-myo-inositol hexakisphosphate biosynthesis II (mammalian)	0.427533	0	1.30103
FRS2-mediated cascade	0.427533	0	1.30103
HIF-2-alpha transcription factor network	0.812313	0	1.30103
Costimulation by the CD28 family	1.15434	0	1.30103
GAB1 signalosome	0.76956	0	1.30103
Downstream TCR signaling	0.76956	0	1.30103
Glucocorticoid receptor regulatory network	1.66738	0	1.30103
Aurora B signaling	0.940573	0	1.30103
PKB-mediated events	0.684053	0	1.30103
Toll Like Receptor 4 (TLR4) Cascade	1.58187	0	1.30103
RXR and RAR heterodimerization with other nuclear receptor	0.6413	0	1.30103
Elevation of cytosolic Ca2+ levels	0.213767	0	1.30103
SHC-mediated cascade	0.213767	0	1.30103
chondroitin and dermatan biosynthesis	0.213767	0	1.30103
Coenzyme A biosynthesis	0.213767	0	1.30103
CREB phosphorylation through the activation of CaMKK	0.213767	0	1.30103
Sema4D induced cell migration and growth-cone collapse	0.555793	0	1.30103
CD40/CD40L signaling	1.23985	0	1.30103
Signaling events mediated by the Hedgehog family	1.36811	0	1.30103
Prolonged ERK activation events	0.51304	0	1.30103
Integrin alphaIIb beta3 signaling	0.51304	0	1.30103
chondroitin sulfate biosynthesis	0.51304	0	1.30103
superpathway of D-myo-inositol (1,4,5)-trisphosphate metabolism	0.51304	0	1.30103
Effects of PIP2 hydrolysis	0.51304	0	1.30103
Growth hormone receptor signaling	0.470286	0	1.30103
Degradation of beta catenin	0.470286	0	1.30103
ARMS-mediated activation	0.470286	0	1.30103
Activation of Rac	0.25652	0	1.30103
Notch receptor binds with a ligand	0.25652	0	1.30103
Type I hemidesmosome assembly	0.25652	0	1.30103
Interleukin-6 signaling	0.25652	0	1.30103
Inactivation of Cdc42 and Rac	0.25652	0	1.30103
Synthesis and interconversion of nucleotide di- and triphosphates	0.427533	0	1.30103
Circadian rhythm pathway	0.427533	0	1.30103
Signalling to p38 via RIT and RIN	0.427533	0	1.30103
Signaling by NODAL	0.427533	0	1.30103
Regulation of Insulin Secretion by Glucagon-like Peptide-1	0.427533	0	1.30103
Signal amplification	0.427533	0	1.30103
TCR signaling	1.02608	0	1.30103
Coregulation of Androgen receptor activity	1.2826	0	1.30103
S1P4 pathway	0.38478	0	1.30103
GRB2:SOS provides linkage to MAPK signaling for Intergrins	0.299273	0	1.30103
ERK/MAPK targets	0.342027	0	1.30103
Signaling events mediated by HDAC Class II	0.855066	0	1.30103
mTOR signalling	0.6413	0	1.30103
Sema4D in semaphorin signaling	0.6413	0	1.30103
TNF alpha/NF-kB	3.2065	0	1.30103
Aurora A signaling	1.32535	0	1.30103
Potassium Channels	1.53912	0	1.30103
Regulation of Insulin Secretion	1.02608	0	1.30103
Hedgehog signaling events mediated by Gli proteins	1.02608	0	1.30103
Cell death signalling via NRAGE, NRIF and NADE	0.51304	0	1.30103
RNA Polymerase II Transcription	1.96665	0	1.30103
Deadenylation-dependent mRNA decay	0.983326	0	1.30103
TWIK related potassium channel (TREK)	0.12826	0	1.30103
G2 Phase	0.12826	0	1.30103
Binding of RNA by Insulin-like Growth Factor-2 mRNA Binding Proteins (IGF2BPs/IMPs/VICKZs)	0.12826	0	1.30103
NFG and proNGF binds to p75NTR	0.12826	0	1.30103
D-myo-inositol (1,4,5,6)-tetrakisphosphate biosynthesis	0.12826	0	1.30103
p75NTR negatively regulates cell cycle via SC1	0.12826	0	1.30103
Activation of BMF and translocation to mitochondria	0.12826	0	1.30103
Stimulation of the cell death response by PAK-2p34	0.12826	0	1.30103
Proteolytic cleavage of SNARE complex proteins	0.12826	0	1.30103
Class IB PI3K non-lipid kinase events	0.12826	0	1.30103
1D-myo-inositol hexakisphosphate biosynthesis V (from Ins(1,3,4)P3)	0.12826	0	1.30103
IL12-mediated signaling events	2.13767	0	1.30103
Asparagine N-linked glycosylation	1.53912	0	1.30103
EPHA2 forward signaling	0.470286	0	1.30103
Transport to the Golgi and subsequent modification	0.6413	0	1.30103
CD28 dependent PI3K/Akt signaling	0.427533	0	1.30103
dermatan sulfate biosynthesis	0.427533	0	1.30103
Ras activation uopn Ca2+ infux through NMDA receptor	0.427533	0	1.30103
Factors involved in megakaryocyte development and platelet production	2.26593	0	1.30103
HIV-1 Nef: Negative effector of Fas and TNF-alpha	0.76956	0	1.30103
Canonical NF-kappaB pathway	0.76956	0	1.30103
Lysosome Vesicle Biogenesis	0.38478	0	1.30103
Sumoylation by RanBP2 regulates transcriptional repression	0.38478	0	1.30103
Sema3A PAK dependent Axon repulsion	0.38478	0	1.30103
Nongenotropic Androgen signaling	0.598546	0	1.30103
TCR signaling in na&#xef;ve CD8+ T cells	2.39419	0	1.30103
N-glycan trimming in the ER and Calnexin/Calreticulin cycle	0.342027	0	1.30103
D-myo-inositol (1,4,5)-trisphosphate degradation	0.342027	0	1.30103
trans-Golgi Network Vesicle Budding	0.726806	0	1.30103
Clathrin derived vesicle budding	0.726806	0	1.30103
Alpha4 beta1 integrin signaling events	0.726806	0	1.30103
Metabolism of vitamins and cofactors	0.983326	0	1.30103
Metabolism of water-soluble vitamins and cofactors	0.983326	0	1.30103
CaMK IV-mediated phosphorylation of CREB	0.171013	0	1.30103
PLK3 signaling events	0.171013	0	1.30103
AMPK inhibits chREBP transcriptional activation activity	0.171013	0	1.30103
Synthesis of UDP-N-acetyl-glucosamine	0.171013	0	1.30103
Regulation of gene expression in endocrine-committed (NEUROG3+) progenitor cells	0.171013	0	1.30103
Electric Transmission Across Gap Junctions	0.171013	0	1.30103
UDP-N-acetyl-D-glucosamine biosynthesis II	0.171013	0	1.30103
Transmission across Electrical Synapses	0.171013	0	1.30103
Activation of CaMK IV	0.171013	0	1.30103
RAF activation	0.171013	0	1.30103
Unblocking of NMDA receptor, glutamate binding and activation	0.299273	0	1.30103
Retrograde neurotrophin signalling	0.299273	0	1.30103
Alpha6 beta4 integrin-ligand interactions	0.299273	0	1.30103
RAF/MAP kinase cascade	0.299273	0	1.30103
mTORC1-mediated signalling	0.299273	0	1.30103
S6K1-mediated signalling	0.299273	0	1.30103
Caspase-mediated cleavage of cytoskeletal proteins	0.299273	0	1.30103
Caspase cascade in apoptosis	1.06883	0	1.30103
a4b7 Integrin signaling	0.25652	0	1.30103
Activation of the AP-1 family of transcription factors	0.25652	0	1.30103
Activation of Chaperones by ATF6-alpha	0.25652	0	1.30103
Regulated proteolysis of p75NTR	0.25652	0	1.30103
Regulation of pyruvate dehydrogenase (PDH) complex	0.25652	0	1.30103
Adrenoceptors	0.25652	0	1.30103
Zinc efflux and compartmentalization by the SLC30 family	0.213767	0	1.30103
RAF phosphorylates MEK	0.213767	0	1.30103
coenzyme A biosynthesis	0.213767	0	1.30103
NrCAM interactions	0.213767	0	1.30103
MEK activation	0.213767	0	1.30103
Beta-catenin phosphorylation cascade	0.213767	0	1.30103
Transcriptional Regulation of White Adipocyte Differentiation	1.36811	0	1.30103
Nephrin interactions	0.6413	0	1.30103
Calcium signaling in the CD4+ TCR pathway	0.6413	0	1.30103
Ion transport by P-type ATPases	0.6413	0	1.30103
Destabilization of mRNA by Butyrate Response Factor 1 (BRF1)	0.470286	0	1.30103
Validated transcriptional targets of AP1 family members Fra1 and Fra2	2.47969	0	1.30103
EGFR downregulation	0.598546	0	1.30103
PI-3K cascade	0.598546	0	1.30103
DARPP-32 events	0.427533	0	1.30103
Formation and Maturation of mRNA Transcript	3.33476	0	1.30103
Metal ion SLC transporters	0.555793	0	1.30103
Transport of Mature mRNA derived from an Intron-Containing Transcript	1.02608	0	1.30103
Spry regulation of FGF signaling	0.38478	0	1.30103
Regulation of Telomerase	1.32535	0	1.30103
Apoptosis	2.86447	0	1.30103
Signaling events mediated by PRL	0.51304	0	1.30103
NRIF signals cell death from the nucleus	0.342027	0	1.30103
Ephrin B reverse signaling	0.6413	0	1.30103
Thromboxane A2 receptor signaling	1.06883	0	1.30103
FOXM1 transcription factor network	0.855066	0	1.30103
Validated nuclear estrogen receptor alpha network	1.23985	0	1.30103
Nitric oxide stimulates guanylate cyclase	0.299273	0	1.30103
Hormone-sensitive lipase (HSL)-mediated triacylglycerol hydrolysis	0.299273	0	1.30103
stearate biosynthesis I (animals)	0.299273	0	1.30103
Calnexin/calreticulin cycle	0.299273	0	1.30103
IL2 signaling events mediated by STAT5	0.598546	0	1.30103
Interleukin-2 signaling	0.598546	0	1.30103
Negative regulators of RIG-I/MDA5 signaling	0.598546	0	1.30103
Golgi Cisternae Pericentriolar Stack Reorganization	1.19709	0	1.30103
Mitotic Prophase	1.19709	0	1.30103
Role of second messengers in netrin-1 signaling	0.25652	0	1.30103
IRAK2 mediated activation of TAK1 complex	0.25652	0	1.30103
Regulation of Rheb GTPase activity by AMPK	0.25652	0	1.30103
IRAK1 recruits IKK complex	0.25652	0	1.30103
IRAK1 recruits IKK complex upon TLR7/8 or 9 stimulation	0.25652	0	1.30103
p130Cas linkage to MAPK signaling for integrins	0.25652	0	1.30103
ADP signalling through P2Y purinoceptor 1	0.25652	0	1.30103
Reduction of cytosolic Ca++ levels	0.25652	0	1.30103
Pyruvate metabolism	0.25652	0	1.30103
IRAK2 mediated activation of TAK1 complex upon TLR7/8 or 9 stimulation	0.25652	0	1.30103
3-phosphoinositide degradation	0.427533	0	1.30103
Transport of Mature Transcript to Cytoplasm	1.06883	0	1.30103
NRAGE signals death through JNK	0.213767	0	1.30103
Sema4D mediated inhibition of cell attachment and migration	0.213767	0	1.30103
A third proteolytic cleavage releases NICD	0.213767	0	1.30103
Thromboxane signalling through TP receptor	0.213767	0	1.30103
Nef and signal transduction	0.213767	0	1.30103
S1P5 pathway	0.213767	0	1.30103
p75NTR regulates axonogenesis	0.213767	0	1.30103
Toll Receptor Cascades	1.66738	0	1.30103
Destabilization of mRNA by Tristetraprolin (TTP)	0.38478	0	1.30103
Negative regulation of FGFR signaling	0.38478	0	1.30103
Energy dependent regulation of mTOR by LKB1-AMPK	0.38478	0	1.30103
Zinc transporters	0.38478	0	1.30103
N-acetylneuraminate and N-acetylmannosamine degradation	0.0855066	0	1.30103
Assembly of Viral Components at the Budding Site	0.0855066	0	1.30103
Interactions of Tat with host cellular proteins	0.0855066	0	1.30103
Inhibition of Host mRNA Processing and RNA Silencing	0.0855066	0	1.30103
Translocation of BoNT Light chain	0.0855066	0	1.30103
FGFR2c ligand binding and activation	0.0855066	0	1.30103
Nef mediated downregulation of CD28 cell surface expression	0.0855066	0	1.30103
glutamate degradation X	0.0855066	0	1.30103
spermine biosynthesis	0.0855066	0	1.30103
glutathione redox reactions II	0.0855066	0	1.30103
D-myo-inositol (3,4,5,6)-tetrakisphosphate biosynthesis	0.0855066	0	1.30103
spermidine biosynthesis	0.0855066	0	1.30103
FGFR3b ligand binding and activation	0.0855066	0	1.30103
FGFR1c ligand binding and activation	0.0855066	0	1.30103
FGFR3c ligand binding and activation	0.0855066	0	1.30103
FGFR3 ligand binding and activation	0.0855066	0	1.30103
Transcriptional activation of p53 responsive genes	0.0855066	0	1.30103
glutamate biosynthesis II	0.0855066	0	1.30103
Virus Assembly and Release	0.0855066	0	1.30103
Transcriptional activation of cell cycle inhibitor p21	0.0855066	0	1.30103
Release of apoptotic factors from the mitochondria	0.0855066	0	1.30103
phospho-PLA2 pathway	0.0855066	0	1.30103
Myogenesis	0.51304	0	1.30103
triacylglycerol biosynthesis	0.51304	0	1.30103
CDO in myogenesis	0.51304	0	1.30103
cGMP effects	0.171013	0	1.30103
Release of eIF4E	0.171013	0	1.30103
Regulation of gene expression in late stage (branching morphogenesis) pancreatic bud precursor cells	0.171013	0	1.30103
fatty acid activation	0.171013	0	1.30103
Integration of energy metabolism	1.53912	0	1.30103
Amine compound SLC transporters	0.598546	0	1.30103
IL12 signaling mediated by STAT4	0.598546	0	1.30103
NAD biosynthesis III	0.12826	0	1.30103
Neurophilin interactions with VEGF and VEGFR	0.12826	0	1.30103
Regulation of Commissural axon pathfinding by Slit and Robo	0.12826	0	1.30103
Ion channel transport	0.89782	0	1.30103
PAR4-mediated thrombin signaling events	0.342027	0	1.30103
Loss of Nlp from mitotic centrosomes	1.15434	0	1.30103
Loss of proteins required for interphase microtubule organizationÃÂ from the centrosome	1.15434	0	1.30103
Apoptotic cleavage of cellular proteins	0.76956	0	1.30103
Voltage gated Potassium channels	0.76956	0	1.30103
Mitotic G2-G2/M phases	1.79564	0	1.30103
Golgi Associated Vesicle Biogenesis	0.555793	0	1.30103
Cell-Cell communication	2.09491	0	1.30103
Cell junction organization	1.2826	0	1.30103

## Sheet: Biological pathway
Dataset: miRNA list 1
Enrichment analysis: Biological pathway
Number of genes in the dataset: 6418
Number of genes in the dataset (which are available in Biological pathway database) :2339
Number of genes in background: 6290
						Corrected p-values
Biological pathway	No. of genes in the dataset	No.of genes in the background dataset	Percentage of genes	Fold enrichment	P-value (Hypergeometric test)	Bonferroni method	BH method	Q-value (Storey-Tibshirani method)	Mapped gene names
Beta1 integrin cell surface interactions	712	1348	30.4404	1.42041	4.83324e-40	8.06184e-37	8.06184e-37	2.03107e-36	AP2M1; BAK1; BCL2L2; CALM1; CCND1; ETS1; ETV1; GNAO1; GRB7; GREM1; IL17RD; JMY; KRAS; LAMC1; LAMC2; MAP3K3; MCL1; NRIP1; NT5E; PAK4; PLAU; PPARGC1A; PTEN; STMN1; TAOK1; TBL1XR1; TCF4; TGFB2; TGFBR3; YWHAZ; CDK1; CEBPA; DGCR8; EDNRB; EGLN3; GNA13; GRB10; HSPD1; LATS2; NCK2; NUP153; PPP2R2A; PPP3CA; PRKCE; RASA1; RNF144B; SH2D1A; SLC2A4; TFRC; YWHAE; ZFP36L1; ADAM10; ADM; AKT3; ARRB2; BCL2; BTG2; C…
TRAIL signaling pathway	699	1325	29.8846	1.41868	6.66203e-39	1.11123e-35	4.60429e-36	1.15999e-35	AP2M1; BAK1; BCL2L2; CALM1; CCND1; ETS1; ETV1; GNAO1; GRB7; GREM1; IL17RD; JMY; KRAS; LAMC1; MAP3K3; MCL1; NRIP1; NT5E; PAK4; PLAU; PPARGC1A; PTEN; STMN1; TAOK1; TBL1XR1; TCF4; TGFB2; TGFBR3; YWHAZ; APP; CDK1; CEBPA; DGCR8; EDNRB; EGLN3; GNA13; GRB10; HSPD1; LATS2; NCK2; NUP153; PPP2R2A; PPP3CA; PRKCE; RASA1; RNF144B; SH2D1A; SLC2A4; TFRC; YWHAE; ZFP36L1; ADAM10; ADM; AKT3; ARRB2; BCL2; BTG2; CHD…
Glypican pathway	703	1335	30.0556	1.41611	8.28109e-39	1.38129e-35	4.60429e-36	1.15999e-35	AP2M1; BAK1; BCL2L2; CALM1; CCND1; ETS1; ETV1; GNAO1; GRB7; GREM1; IL17RD; JMY; KRAS; LAMC1; MAP3K3; MCL1; NRIP1; NT5E; PAK4; PLAU; PPARGC1A; PTEN; STMN1; TAOK1; TBL1XR1; TCF4; TGFB2; TGFBR3; YWHAZ; APP; CDK1; CEBPA; DGCR8; EDNRB; EGLN3; FGF7; GNA13; GRB10; HSPD1; LATS2; NCK2; NUP153; PPP2R2A; PPP3CA; PRKCE; RASA1; RNF144B; SH2D1A; SLC2A4; TFRC; YWHAE; ZFP36L1; ADAM10; ADM; AKT3; ARRB2; BCL2; BTG…
Proteoglycan syndecan-mediated signaling events	705	1342	30.1411	1.41273	1.84211e-38	3.07264e-35	7.6816e-36	1.93528e-35	AP2M1; BAK1; BCL2L2; CALM1; CCND1; ETS1; ETV1; GNAO1; GRB7; GREM1; IL17RD; JMY; KRAS; LAMC1; MAP3K3; MCL1; NRIP1; NT5E; PAK4; PLAU; PPARGC1A; PSEN1; PTEN; STMN1; TAOK1; TBL1XR1; TCF4; TGFB2; TGFBR3; YWHAZ; CDK1; CEBPA; DGCR8; EDNRB; EGLN3; GNA13; GRB10; HSPD1; LATS2; NCK2; NUMB; NUP153; PPP2R2A; PPP3CA; PRKCE; RASA1; RNF144B; SH2D1A; SLC2A4; TFRC; YWHAE; ZFP36L1; ADAM10; ADM; AKT3; ARRB2; BCL2; B…
ErbB receptor signaling network	690	1308	29.4998	1.41861	2.76798e-38	4.61699e-35	9.23398e-36	2.32638e-35	AP2M1; BAK1; BCL2L2; CALM1; CCND1; ERBB4; ETS1; ETV1; GNAO1; GRB7; GREM1; IL17RD; JMY; KRAS; LAMC1; MAP3K3; MCL1; NRIP1; NT5E; PAK4; PLAU; PPARGC1A; PTEN; STMN1; TAOK1; TBL1XR1; TCF4; TGFB2; TGFBR3; YWHAZ; CDK1; CEBPA; DGCR8; EDNRB; EGLN3; GNA13; GRB10; HSPD1; LATS2; NCK2; NUP153; PPP2R2A; PPP3CA; PRKCE; RASA1; RNF144B; SH2D1A; SLC2A4; TFRC; YWHAE; ZFP36L1; ADAM10; ADM; AKT3; ARRB2; BCL2; BTG2; C…
Plasma membrane estrogen receptor signaling	685	1298	29.286	1.41918	5.00921e-38	8.35536e-35	1.31452e-35	3.31176e-35	AP2M1; BAK1; BCL2L2; CALM1; CCND1; ETS1; ETV1; GNAO1; GRB7; GREM1; IL17RD; JMY; KRAS; LAMC1; MAP3K3; MCL1; NRIP1; NT5E; PAK4; PLAU; PPARGC1A; PTEN; STMN1; TAOK1; TBL1XR1; TCF4; TGFB2; TGFBR3; YWHAZ; CDK1; CEBPA; DGCR8; EDNRB; EGLN3; GNA13; GRB10; HSPD1; LATS2; NCK2; NUP153; PPP2R2A; PPP3CA; PRKCE; RASA1; RNF144B; SH2D1A; SLC2A4; TFRC; YWHAE; ZFP36L1; ADAM10; ADM; AKT3; ARRB2; BCL2; BTG2; CHD8; CH…
Sphingosine 1-phosphate (S1P) pathway	689	1308	29.457	1.41656	6.25217e-38	1.04286e-34	1.31452e-35	3.31176e-35	AP2M1; BAK1; BCL2L2; CALM1; CCND1; ETS1; ETV1; GNAO1; GRB7; GREM1; IL17RD; JMY; KRAS; LAMC1; MAP3K3; MCL1; NRIP1; NT5E; PAK4; PLAU; PPARGC1A; PTEN; STMN1; TAOK1; TBL1XR1; TCF4; TGFB2; TGFBR3; YWHAZ; CDK1; CEBPA; DGCR8; EDNRB; EGLN3; GNA13; GRB10; HSPD1; LATS2; NCK2; NUP153; PPP2R2A; PPP3CA; PRKCE; RASA1; RNF144B; SH2D1A; SLC2A4; TFRC; YWHAE; ZFP36L1; ADAM10; ADM; AKT3; ARRB2; BCL2; BTG2; CHD8; CH…
VEGF and VEGFR signaling network	686	1301	29.3288	1.41798	6.30466e-38	1.05162e-34	1.31452e-35	3.31176e-35	AP2M1; BAK1; BCL2L2; CALM1; CCND1; ETS1; ETV1; GNAO1; GRB7; GREM1; IL17RD; JMY; KRAS; LAMC1; MAP3K3; MCL1; NRIP1; NT5E; PAK4; PLAU; PPARGC1A; PTEN; STMN1; TAOK1; TBL1XR1; TCF4; TGFB2; TGFBR3; YWHAZ; CDK1; CEBPA; DGCR8; EDNRB; EGLN3; GNA13; GRB10; HSPD1; LATS2; NCK2; NUP153; PPP2R2A; PPP3CA; PRKCE; RASA1; RNF144B; SH2D1A; SLC2A4; TFRC; YWHAE; ZFP36L1; ADAM10; ADM; AKT3; ARRB2; BCL2; BTG2; CHD8; CH…
Integrin family cell surface interactions	717	1375	30.6541	1.40229	9.31364e-38	1.55351e-34	1.72613e-35	4.34875e-35	AP2M1; BAK1; BCL2L2; CALM1; CCND1; ETS1; ETV1; GNAO1; GRB7; GREM1; IL17RD; JMY; KRAS; LAMC1; LAMC2; MAP3K3; MCL1; NRIP1; NT5E; PAK4; PLAU; PPARGC1A; PTEN; STMN1; TAOK1; TBL1XR1; TCF4; TGFB2; TGFBR3; YWHAZ; CDK1; CEBPA; DGCR8; EDNRB; EGLN3; GNA13; GRB10; HSPD1; LATS2; NCK2; NUP153; PPP2R2A; PPP3CA; PRKCE; RASA1; RNF144B; SH2D1A; SLC2A4; TFRC; YWHAE; ZFP36L1; ADAM10; ADM; AKT3; ARRB2; BCL2; BTG2; C…
LKB1 signaling events	687	1305	29.3715	1.41569	1.12098e-37	1.86979e-34	1.86979e-35	4.7107e-35	AP2M1; BAK1; BCL2L2; CALM1; CCND1; ETS1; ETV1; GNAO1; GRB7; GREM1; IL17RD; JMY; KRAS; LAMC1; MAP3K3; MCL1; NRIP1; NT5E; PAK4; PLAU; PPARGC1A; PTEN; STMN1; TAOK1; TBL1XR1; TCF4; TGFB2; TGFBR3; YWHAZ; CDK1; CEBPA; DGCR8; EDNRB; EGLN3; GNA13; GRB10; HSPD1; LATS2; NCK2; NUP153; PPP2R2A; PPP3CA; PRKCE; RASA1; RNF144B; SH2D1A; SLC2A4; TFRC; YWHAE; ZFP36L1; ADAM10; ADM; AKT3; ARRB2; BCL2; BTG2; CHD8; CH…
Syndecan-1-mediated signaling events	683	1297	29.2005	1.41613	1.79945e-37	3.00148e-34	2.32587e-35	5.85972e-35	AP2M1; BAK1; BCL2L2; CALM1; CCND1; ETS1; ETV1; GNAO1; GRB7; GREM1; IL17RD; JMY; KRAS; LAMC1; MAP3K3; MCL1; NRIP1; NT5E; PAK4; PLAU; PPARGC1A; PTEN; STMN1; TAOK1; TBL1XR1; TCF4; TGFB2; TGFBR3; YWHAZ; CDK1; CEBPA; DGCR8; EDNRB; EGLN3; GNA13; GRB10; HSPD1; LATS2; NCK2; NUMB; NUP153; PPP2R2A; PPP3CA; PRKCE; RASA1; RNF144B; SH2D1A; SLC2A4; TFRC; YWHAE; ZFP36L1; ADAM10; ADM; AKT3; ARRB2; BCL2; BTG2; CH…
PDGF receptor signaling network	680	1290	29.0723	1.41756	1.81273e-37	3.02363e-34	2.32587e-35	5.85972e-35	AP2M1; BAK1; BCL2L2; CALM1; CCND1; ETS1; ETV1; GNAO1; GRB7; GREM1; IL17RD; JMY; KRAS; LAMC1; MAP3K3; MCL1; NRIP1; NT5E; PAK4; PLAU; PPARGC1A; PTEN; STMN1; TAOK1; TBL1XR1; TCF4; TGFB2; TGFBR3; YWHAZ; CDK1; CEBPA; DGCR8; EDNRB; EGLN3; GNA13; GRB10; HSPD1; LATS2; NCK2; NUP153; PPP2R2A; PPP3CA; PRKCE; RASA1; RNF144B; SH2D1A; SLC2A4; TFRC; YWHAE; ZFP36L1; ADAM10; ADM; AKT3; ARRB2; BCL2; BTG2; CHD8; CH…
Signaling events mediated by Hepatocyte Growth Factor Receptor (c-Met)	680	1290	29.0723	1.41756	1.81273e-37	3.02363e-34	2.32587e-35	5.85972e-35	AP2M1; BAK1; BCL2L2; CALM1; CCND1; ETS1; ETV1; GNAO1; GRB7; GREM1; IL17RD; JMY; KRAS; LAMC1; MAP3K3; MCL1; NRIP1; NT5E; PAK4; PLAU; PPARGC1A; PTEN; STMN1; TAOK1; TBL1XR1; TCF4; TGFB2; TGFBR3; YWHAZ; CDK1; CEBPA; DGCR8; EDNRB; EGLN3; GNA13; GRB10; HSPD1; LATS2; NCK2; NUMB; NUP153; PPP2R2A; PPP3CA; PRKCE; RASA1; RNF144B; SH2D1A; SLC2A4; TFRC; YWHAE; ZFP36L1; ADAM10; ADM; AKT3; ARRB2; BCL2; BTG2; CH…
Signaling events mediated by VEGFR1 and VEGFR2	681	1293	29.115	1.41635	2.27836e-37	3.80031e-34	2.53354e-35	6.38291e-35	AP2M1; BAK1; BCL2L2; CALM1; CCND1; ETS1; ETV1; GNAO1; GRB7; GREM1; IL17RD; JMY; KRAS; LAMC1; MAP3K3; MCL1; NRIP1; NT5E; PAK4; PLAU; PPARGC1A; PTEN; STMN1; TAOK1; TBL1XR1; TCF4; TGFB2; TGFBR3; YWHAZ; CDK1; CEBPA; DGCR8; EDNRB; EGLN3; GNA13; GRB10; HSPD1; LATS2; NCK2; NUP153; PPP2R2A; PPP3CA; PRKCE; RASA1; RNF144B; SH2D1A; SLC2A4; TFRC; YWHAE; ZFP36L1; ADAM10; ADM; AKT3; ARRB2; BCL2; BTG2; CHD8; CH…
IFN-gamma pathway	681	1293	29.115	1.41635	2.27836e-37	3.80031e-34	2.53354e-35	6.38291e-35	AP2M1; BAK1; BCL2L2; CALM1; CCND1; ETS1; ETV1; GNAO1; GRB7; GREM1; IL17RD; JMY; KRAS; LAMC1; MAP3K3; MCL1; NRIP1; NT5E; PAK4; PLAU; PPARGC1A; PTEN; STMN1; TAOK1; TBL1XR1; TCF4; TGFB2; TGFBR3; YWHAZ; CAMK2D; CDK1; CEBPA; DGCR8; EDNRB; EGLN3; GNA13; GRB10; HSPD1; LATS2; NCK2; NUP153; PPP2R2A; PPP3CA; PRKCE; RASA1; RNF144B; SH2D1A; SLC2A4; TFRC; YWHAE; ZFP36L1; ADAM10; ADM; AKT3; ARRB2; BCL2; BTG2; …
PAR1-mediated thrombin signaling events	682	1296	29.1578	1.41515	2.86062e-37	4.77151e-34	2.80677e-35	7.07128e-35	AP2M1; BAK1; BCL2L2; CALM1; CCND1; ETS1; ETV1; GNAO1; GRB7; GREM1; IL17RD; JMY; KRAS; LAMC1; MAP3K3; MCL1; NRIP1; NT5E; PAK4; PLAU; PPARGC1A; PTEN; STMN1; TAOK1; TBL1XR1; TCF4; TGFB2; TGFBR3; YWHAZ; CDK1; CEBPA; DGCR8; EDNRB; EGLN3; GNA13; GRB10; HSPD1; LATS2; NCK2; NUP153; PPP2R2A; PPP3CA; PRKCE; RASA1; RNF144B; SH2D1A; SLC2A4; TFRC; YWHAE; ZFP36L1; ADAM10; ADM; AKT3; ARRB2; BCL2; BTG2; CHD8; CH…
Glypican 1 network	682	1296	29.1578	1.41515	2.86062e-37	4.77151e-34	2.80677e-35	7.07128e-35	AP2M1; BAK1; BCL2L2; CALM1; CCND1; ETS1; ETV1; GNAO1; GRB7; GREM1; IL17RD; JMY; KRAS; LAMC1; MAP3K3; MCL1; NRIP1; NT5E; PAK4; PLAU; PPARGC1A; PTEN; STMN1; TAOK1; TBL1XR1; TCF4; TGFB2; TGFBR3; YWHAZ; APP; CDK1; CEBPA; DGCR8; EDNRB; EGLN3; GNA13; GRB10; HSPD1; LATS2; NCK2; NUP153; PPP2R2A; PPP3CA; PRKCE; RASA1; RNF144B; SH2D1A; SLC2A4; TFRC; YWHAE; ZFP36L1; ADAM10; ADM; AKT3; ARRB2; BCL2; BTG2; CHD…
Nectin adhesion pathway	680	1292	29.0723	1.41537	3.62106e-37	6.03993e-34	3.35552e-35	8.45377e-35	AP2M1; BAK1; BCL2L2; CALM1; CCND1; ETS1; ETV1; GNAO1; GRB7; GREM1; IL17RD; JMY; KRAS; LAMC1; MAP3K3; MCL1; NRIP1; NT5E; PAK4; PLAU; PPARGC1A; PTEN; STMN1; TAOK1; TBL1XR1; TCF4; TGFB2; TGFBR3; YWHAZ; CDK1; CEBPA; DGCR8; EDNRB; EGLN3; GNA13; GRB10; HSPD1; LATS2; NCK2; NUP153; PPP2R2A; PPP3CA; PRKCE; RASA1; RNF144B; SH2D1A; SLC2A4; TFRC; YWHAE; ZFP36L1; ADAM10; ADM; AKT3; ARRB2; BCL2; BTG2; CHD8; CH…
Endothelins	685	1304	29.286	1.41265	3.99436e-37	6.6626e-34	3.36718e-35	8.48317e-35	AP2M1; BAK1; BCL2L2; CALM1; CCND1; ETS1; ETV1; GNAO1; GRB7; GREM1; IL17RD; JMY; KRAS; LAMC1; MAP3K3; MCL1; NRIP1; NT5E; PAK4; PLAU; PPARGC1A; PTEN; STMN1; TAOK1; TBL1XR1; TCF4; TGFB2; TGFBR3; YWHAZ; CDK1; CEBPA; CYSLTR2; DGCR8; EDNRB; EGLN3; GNA13; GRB10; HSPD1; LATS2; NCK2; NUP153; PPP2R2A; PPP3CA; PRKCE; RASA1; RNF144B; SH2D1A; SLC2A4; TFRC; YWHAE; ZFP36L1; ADAM10; ADM; AKT3; ARRB2; BCL2; BTG2;…
Thrombin/protease-activated receptor (PAR) pathway	682	1297	29.1578	1.41406	4.03739e-37	6.73437e-34	3.36718e-35	8.48317e-35	AP2M1; BAK1; BCL2L2; CALM1; CCND1; ETS1; ETV1; GNAO1; GRB7; GREM1; IL17RD; JMY; KRAS; LAMC1; MAP3K3; MCL1; NRIP1; NT5E; PAK4; PLAU; PPARGC1A; PTEN; STMN1; TAOK1; TBL1XR1; TCF4; TGFB2; TGFBR3; YWHAZ; CDK1; CEBPA; DGCR8; EDNRB; EGLN3; GNA13; GRB10; HSPD1; LATS2; NCK2; NUP153; PPP2R2A; PPP3CA; PRKCE; RASA1; RNF144B; SH2D1A; SLC2A4; TFRC; YWHAE; ZFP36L1; ADAM10; ADM; AKT3; ARRB2; BCL2; BTG2; CHD8; CH…
Alpha9 beta1 integrin signaling events	684	1302	29.2433	1.41276	4.49561e-37	7.49868e-34	3.47372e-35	8.75157e-35	AP2M1; BAK1; BCL2L2; CALM1; CCND1; ETS1; ETV1; GNAO1; GRB7; GREM1; IL17RD; JMY; KRAS; LAMC1; MAP3K3; MCL1; NRIP1; NT5E; PAK4; PLAU; PPARGC1A; PTEN; STMN1; TAOK1; TBL1XR1; TCF4; TGFB2; TGFBR3; YWHAZ; CDK1; CEBPA; DGCR8; EDNRB; EGLN3; GNA13; GRB10; HSPD1; LATS2; NCK2; NUP153; PPP2R2A; PPP3CA; PRKCE; RASA1; RNF144B; SH2D1A; SLC2A4; TFRC; YWHAE; ZFP36L1; ADAM10; ADM; AKT3; ARRB2; BCL2; BTG2; CHD8; CH…
IGF1 pathway	678	1288	28.9867	1.41559	4.58164e-37	7.64218e-34	3.47372e-35	8.75157e-35	AP2M1; BAK1; BCL2L2; CALM1; CCND1; ETS1; ETV1; GNAO1; GRB7; GREM1; IL17RD; JMY; KRAS; LAMC1; MAP3K3; MCL1; NRIP1; NT5E; PAK4; PLAU; PPARGC1A; PTEN; STMN1; TAOK1; TBL1XR1; TCF4; TGFB2; TGFBR3; YWHAZ; CDK1; CEBPA; DGCR8; EDNRB; EGLN3; GNA13; GRB10; HSPD1; LATS2; NCK2; NUP153; PPP2R2A; PPP3CA; PRKCE; RASA1; RNF144B; SH2D1A; SLC2A4; TFRC; YWHAE; ZFP36L1; ADAM10; ADM; AKT3; ARRB2; BCL2; BTG2; CHD8; CH…
EGFR-dependent Endothelin signaling events	677	1286	28.944	1.4157	5.15279e-37	8.59486e-34	3.68652e-35	9.2877e-35	AP2M1; BAK1; BCL2L2; CALM1; CCND1; ETS1; ETV1; GNAO1; GRB7; GREM1; IL17RD; JMY; KRAS; LAMC1; MAP3K3; MCL1; NRIP1; NT5E; PAK4; PLAU; PPARGC1A; PTEN; STMN1; TAOK1; TBL1XR1; TCF4; TGFB2; TGFBR3; YWHAZ; CDK1; CEBPA; DGCR8; EDNRB; EGLN3; GNA13; GRB10; HSPD1; LATS2; NCK2; NUP153; PPP2R2A; PPP3CA; PRKCE; RASA1; RNF144B; SH2D1A; SLC2A4; TFRC; YWHAE; ZFP36L1; ADAM10; ADM; AKT3; ARRB2; BCL2; BTG2; CHD8; CH…
PDGFR-beta signaling pathway	676	1285	28.9012	1.4147	8.17754e-37	1.36401e-33	3.68652e-35	9.2877e-35	AP2M1; BAK1; BCL2L2; CALM1; CCND1; ETS1; ETV1; GNAO1; GRB7; GREM1; IL17RD; JMY; KRAS; LAMC1; MAP3K3; MCL1; NRIP1; NT5E; PAK4; PLAU; PPARGC1A; PTEN; STMN1; TAOK1; TBL1XR1; TCF4; TGFB2; TGFBR3; YWHAZ; CDK1; CEBPA; DGCR8; EDNRB; EGLN3; GNA13; GRB10; HSPD1; LATS2; NCK2; NUP153; PPP2R2A; PPP3CA; PRKCE; RASA1; RNF144B; SH2D1A; SLC2A4; TFRC; YWHAE; ZFP36L1; ADAM10; ADM; AKT3; ARRB2; BCL2; BTG2; CHD8; CH…
EGF receptor (ErbB1) signaling pathway	676	1285	28.9012	1.4147	8.17754e-37	1.36401e-33	3.68652e-35	9.2877e-35	AP2M1; BAK1; BCL2L2; CALM1; CCND1; ETS1; ETV1; GNAO1; GRB7; GREM1; IL17RD; JMY; KRAS; LAMC1; MAP3K3; MCL1; NRIP1; NT5E; PAK4; PLAU; PPARGC1A; PTEN; STMN1; TAOK1; TBL1XR1; TCF4; TGFB2; TGFBR3; YWHAZ; CDK1; CEBPA; DGCR8; EDNRB; EGLN3; GNA13; GRB10; HSPD1; LATS2; NCK2; NUP153; PPP2R2A; PPP3CA; PRKCE; RASA1; RNF144B; SH2D1A; SLC2A4; TFRC; YWHAE; ZFP36L1; ADAM10; ADM; AKT3; ARRB2; BCL2; BTG2; CHD8; CH…
Urokinase-type plasminogen activator (uPA) and uPAR-mediated signaling	676	1285	28.9012	1.4147	8.17754e-37	1.36401e-33	3.68652e-35	9.2877e-35	AP2M1; BAK1; BCL2L2; CALM1; CCND1; ETS1; ETV1; GNAO1; GRB7; GREM1; IL17RD; JMY; KRAS; LAMC1; MAP3K3; MCL1; NRIP1; NT5E; PAK4; PLAU; PPARGC1A; PTEN; STMN1; TAOK1; TBL1XR1; TCF4; TGFB2; TGFBR3; YWHAZ; CDK1; CEBPA; DGCR8; EDNRB; EGLN3; GNA13; GRB10; HSPD1; LATS2; NCK2; NUP153; PPP2R2A; PPP3CA; PRKCE; RASA1; RNF144B; SH2D1A; SLC2A4; TFRC; YWHAE; ZFP36L1; ADAM10; ADM; AKT3; ARRB2; BCL2; BTG2; CHD8; CH…
mTOR signaling pathway	676	1285	28.9012	1.4147	8.17754e-37	1.36401e-33	3.68652e-35	9.2877e-35	AP2M1; BAK1; BCL2L2; CALM1; CCND1; ETS1; ETV1; GNAO1; GRB7; GREM1; IL17RD; JMY; KRAS; LAMC1; MAP3K3; MCL1; NRIP1; NT5E; PAK4; PLAU; PPARGC1A; PTEN; STMN1; TAOK1; TBL1XR1; TCF4; TGFB2; TGFBR3; YWHAZ; CDK1; CEBPA; DGCR8; EDNRB; EGLN3; GNA13; GRB10; HSPD1; LATS2; NCK2; NUP153; PPP2R2A; PPP3CA; PRKCE; RASA1; RNF144B; SH2D1A; SLC2A4; TFRC; YWHAE; ZFP36L1; ADAM10; ADM; AKT3; ARRB2; BCL2; BTG2; CHD8; CH…
Class I PI3K signaling events	676	1285	28.9012	1.4147	8.17754e-37	1.36401e-33	3.68652e-35	9.2877e-35	AP2M1; BAK1; BCL2L2; CALM1; CCND1; ETS1; ETV1; GNAO1; GRB7; GREM1; IL17RD; JMY; KRAS; LAMC1; MAP3K3; MCL1; NRIP1; NT5E; PAK4; PLAU; PPARGC1A; PTEN; STMN1; TAOK1; TBL1XR1; TCF4; TGFB2; TGFBR3; YWHAZ; CDK1; CEBPA; DGCR8; EDNRB; EGLN3; GNA13; GRB10; HSPD1; LATS2; NCK2; NUP153; PPP2R2A; PPP3CA; PRKCE; RASA1; RNF144B; SH2D1A; SLC2A4; TFRC; YWHAE; ZFP36L1; ADAM10; ADM; AKT3; ARRB2; BCL2; BTG2; CHD8; CH…
Arf6 signaling events	676	1285	28.9012	1.4147	8.17754e-37	1.36401e-33	3.68652e-35	9.2877e-35	AP2M1; BAK1; BCL2L2; CALM1; CCND1; ETS1; ETV1; GNAO1; GRB7; GREM1; IL17RD; JMY; KRAS; LAMC1; MAP3K3; MCL1; NRIP1; NT5E; PAK4; PLAU; PPARGC1A; PTEN; STMN1; TAOK1; TBL1XR1; TCF4; TGFB2; TGFBR3; YWHAZ; CDK1; CEBPA; DGCR8; EDNRB; EGLN3; GNA13; GRB10; HSPD1; LATS2; NCK2; NUP153; PPP2R2A; PPP3CA; PRKCE; RASA1; RNF144B; SH2D1A; SLC2A4; TFRC; YWHAE; ZFP36L1; ADAM10; ADM; AKT3; ARRB2; BCL2; BTG2; CHD8; CH…
Internalization of ErbB1	676	1285	28.9012	1.4147	8.17754e-37	1.36401e-33	3.68652e-35	9.2877e-35	AP2M1; BAK1; BCL2L2; CALM1; CCND1; ETS1; ETV1; GNAO1; GRB7; GREM1; IL17RD; JMY; KRAS; LAMC1; MAP3K3; MCL1; NRIP1; NT5E; PAK4; PLAU; PPARGC1A; PTEN; STMN1; TAOK1; TBL1XR1; TCF4; TGFB2; TGFBR3; YWHAZ; CDK1; CEBPA; DGCR8; EDNRB; EGLN3; GNA13; GRB10; HSPD1; LATS2; NCK2; NUP153; PPP2R2A; PPP3CA; PRKCE; RASA1; RNF144B; SH2D1A; SLC2A4; TFRC; YWHAE; ZFP36L1; ADAM10; ADM; AKT3; ARRB2; BCL2; BTG2; CHD8; CH…
S1P1 pathway	676	1285	28.9012	1.4147	8.17754e-37	1.36401e-33	3.68652e-35	9.2877e-35	AP2M1; BAK1; BCL2L2; CALM1; CCND1; ETS1; ETV1; GNAO1; GRB7; GREM1; IL17RD; JMY; KRAS; LAMC1; MAP3K3; MCL1; NRIP1; NT5E; PAK4; PLAU; PPARGC1A; PTEN; STMN1; TAOK1; TBL1XR1; TCF4; TGFB2; TGFBR3; YWHAZ; CDK1; CEBPA; DGCR8; EDNRB; EGLN3; GNA13; GRB10; HSPD1; LATS2; NCK2; NUP153; PPP2R2A; PPP3CA; PRKCE; RASA1; RNF144B; SH2D1A; SLC2A4; TFRC; YWHAE; ZFP36L1; ADAM10; ADM; AKT3; ARRB2; BCL2; BTG2; CHD8; CH…
Signaling events mediated by focal adhesion kinase	676	1285	28.9012	1.4147	8.17754e-37	1.36401e-33	3.68652e-35	9.2877e-35	AP2M1; BAK1; BCL2L2; CALM1; CCND1; ETS1; ETV1; GNAO1; GRB7; GREM1; IL17RD; JMY; KRAS; LAMC1; MAP3K3; MCL1; NRIP1; NT5E; PAK4; PLAU; PPARGC1A; PTEN; STMN1; TAOK1; TBL1XR1; TCF4; TGFB2; TGFBR3; YWHAZ; CDK1; CEBPA; DGCR8; EDNRB; EGLN3; GNA13; GRB10; HSPD1; LATS2; NCK2; NUP153; PPP2R2A; PPP3CA; PRKCE; RASA1; RNF144B; SH2D1A; SLC2A4; TFRC; YWHAE; ZFP36L1; ADAM10; ADM; AKT3; ARRB2; BCL2; BTG2; CHD8; CH…
Arf6 downstream pathway	676	1285	28.9012	1.4147	8.17754e-37	1.36401e-33	3.68652e-35	9.2877e-35	AP2M1; BAK1; BCL2L2; CALM1; CCND1; ETS1; ETV1; GNAO1; GRB7; GREM1; IL17RD; JMY; KRAS; LAMC1; MAP3K3; MCL1; NRIP1; NT5E; PAK4; PLAU; PPARGC1A; PTEN; STMN1; TAOK1; TBL1XR1; TCF4; TGFB2; TGFBR3; YWHAZ; CDK1; CEBPA; DGCR8; EDNRB; EGLN3; GNA13; GRB10; HSPD1; LATS2; NCK2; NUP153; PPP2R2A; PPP3CA; PRKCE; RASA1; RNF144B; SH2D1A; SLC2A4; TFRC; YWHAE; ZFP36L1; ADAM10; ADM; AKT3; ARRB2; BCL2; BTG2; CHD8; CH…
ErbB1 downstream signaling	676	1285	28.9012	1.4147	8.17754e-37	1.36401e-33	3.68652e-35	9.2877e-35	AP2M1; BAK1; BCL2L2; CALM1; CCND1; ETS1; ETV1; GNAO1; GRB7; GREM1; IL17RD; JMY; KRAS; LAMC1; MAP3K3; MCL1; NRIP1; NT5E; PAK4; PLAU; PPARGC1A; PTEN; STMN1; TAOK1; TBL1XR1; TCF4; TGFB2; TGFBR3; YWHAZ; CDK1; CEBPA; DGCR8; EDNRB; EGLN3; GNA13; GRB10; HSPD1; LATS2; NCK2; NUP153; PPP2R2A; PPP3CA; PRKCE; RASA1; RNF144B; SH2D1A; SLC2A4; TFRC; YWHAE; ZFP36L1; ADAM10; ADM; AKT3; ARRB2; BCL2; BTG2; CHD8; CH…
Arf6 trafficking events	676	1285	28.9012	1.4147	8.17754e-37	1.36401e-33	3.68652e-35	9.2877e-35	AP2M1; BAK1; BCL2L2; CALM1; CCND1; ETS1; ETV1; GNAO1; GRB7; GREM1; IL17RD; JMY; KRAS; LAMC1; MAP3K3; MCL1; NRIP1; NT5E; PAK4; PLAU; PPARGC1A; PTEN; STMN1; TAOK1; TBL1XR1; TCF4; TGFB2; TGFBR3; YWHAZ; CDK1; CEBPA; DGCR8; EDNRB; EGLN3; GNA13; GRB10; HSPD1; LATS2; NCK2; NUP153; PPP2R2A; PPP3CA; PRKCE; RASA1; RNF144B; SH2D1A; SLC2A4; TFRC; YWHAE; ZFP36L1; ADAM10; ADM; AKT3; ARRB2; BCL2; BTG2; CHD8; CH…
Class I PI3K signaling events mediated by Akt	676	1285	28.9012	1.4147	8.17754e-37	1.36401e-33	3.68652e-35	9.2877e-35	AP2M1; BAK1; BCL2L2; CALM1; CCND1; ETS1; ETV1; GNAO1; GRB7; GREM1; IL17RD; JMY; KRAS; LAMC1; MAP3K3; MCL1; NRIP1; NT5E; PAK4; PLAU; PPARGC1A; PTEN; STMN1; TAOK1; TBL1XR1; TCF4; TGFB2; TGFBR3; YWHAZ; CDK1; CEBPA; DGCR8; EDNRB; EGLN3; GNA13; GRB10; HSPD1; LATS2; NCK2; NUP153; PPP2R2A; PPP3CA; PRKCE; RASA1; RNF144B; SH2D1A; SLC2A4; TFRC; YWHAE; ZFP36L1; ADAM10; ADM; AKT3; ARRB2; BCL2; BTG2; CHD8; CH…
Insulin Pathway	676	1285	28.9012	1.4147	8.17754e-37	1.36401e-33	3.68652e-35	9.2877e-35	AP2M1; BAK1; BCL2L2; CALM1; CCND1; ETS1; ETV1; GNAO1; GRB7; GREM1; IL17RD; JMY; KRAS; LAMC1; MAP3K3; MCL1; NRIP1; NT5E; PAK4; PLAU; PPARGC1A; PTEN; STMN1; TAOK1; TBL1XR1; TCF4; TGFB2; TGFBR3; YWHAZ; CDK1; CEBPA; DGCR8; EDNRB; EGLN3; GNA13; GRB10; HSPD1; LATS2; NCK2; NUP153; PPP2R2A; PPP3CA; PRKCE; RASA1; RNF144B; SH2D1A; SLC2A4; TFRC; YWHAE; ZFP36L1; ADAM10; ADM; AKT3; ARRB2; BCL2; BTG2; CHD8; CH…
GMCSF-mediated signaling events	677	1289	28.944	1.4124	1.44421e-36	2.40895e-33	6.17679e-35	1.55616e-34	AP2M1; BAK1; BCL2L2; CALM1; CCND1; ETS1; ETV1; GNAO1; GRB7; GREM1; IL17RD; JMY; KRAS; LAMC1; MAP3K3; MCL1; NRIP1; NT5E; PAK4; PLAU; PPARGC1A; PTEN; STMN1; TAOK1; TBL1XR1; TCF4; TGFB2; TGFBR3; YWHAZ; CDK1; CEBPA; DGCR8; EDNRB; EGLN3; GNA13; GRB10; HSPD1; LATS2; NCK2; NUP153; PPP2R2A; PPP3CA; PRKCE; RASA1; RNF144B; SH2D1A; SLC2A4; TFRC; YWHAE; ZFP36L1; ADAM10; ADM; AKT3; ARRB2; BCL2; BTG2; CHD8; CH…
IL5-mediated signaling events	677	1289	28.944	1.4124	1.44421e-36	2.40895e-33	6.17679e-35	1.55616e-34	AP2M1; BAK1; BCL2L2; CALM1; CCND1; ETS1; ETV1; GNAO1; GRB7; GREM1; IL17RD; JMY; KRAS; LAMC1; MAP3K3; MCL1; NRIP1; NT5E; PAK4; PLAU; PPARGC1A; PTEN; STMN1; TAOK1; TBL1XR1; TCF4; TGFB2; TGFBR3; YWHAZ; CDK1; CEBPA; DGCR8; EDNRB; EGLN3; GNA13; GRB10; HSPD1; LATS2; NCK2; NUP153; PPP2R2A; PPP3CA; PRKCE; RASA1; RNF144B; SH2D1A; SLC2A4; TFRC; YWHAE; ZFP36L1; ADAM10; ADM; AKT3; ARRB2; BCL2; BTG2; CHD8; CH…
IL3-mediated signaling events	678	1292	28.9867	1.4112	1.80719e-36	3.01439e-33	7.53597e-35	1.89859e-34	AP2M1; BAK1; BCL2L2; CALM1; CCND1; ETS1; ETV1; GNAO1; GRB7; GREM1; IL17RD; JMY; KRAS; LAMC1; MAP3K3; MCL1; NRIP1; NT5E; PAK4; PLAU; PPARGC1A; PTEN; STMN1; TAOK1; TBL1XR1; TCF4; TGFB2; TGFBR3; YWHAZ; CDK1; CEBPA; DGCR8; EDNRB; EGLN3; GNA13; GRB10; HSPD1; LATS2; NCK2; NUP153; PPP2R2A; PPP3CA; PRKCE; RASA1; RNF144B; SH2D1A; SLC2A4; TFRC; YWHAE; ZFP36L1; ADAM10; ADM; AKT3; ARRB2; BCL2; BTG2; CHD8; CH…
Regulation of CDC42 activity	417	768	17.8281	1.46015	5.51602e-25	9.20073e-22	2.24408e-23	5.65366e-23	ARHGEF12; ARHGEF15; CALM1; CCND1; ETS1; ETV1; KRAS; LAMC1; MAP3K3; MCL1; NRIP1; NT5E; PAK4; PLAU; PPARGC1A; PTEN; STMN1; TAOK1; TBL1XR1; TCF4; TGFB2; TGFBR3; YWHAZ; ARHGEF2; CDK1; EGLN3; LATS2; NUP153; PPP2R2A; PRKCE; TFRC; YWHAE; ADM; ARRB2; BCL2; CHD8; CHP1; EPS8; HSPA8; PAX6; PPP5C; RAC1; SGK1; SRGAP1; TFDP1; TIAM2; YWHAH; ABR; CASP8; CUL3; EIF4E; FABP4; HDAC2; ID2; ITGB1; MAP3K12; MAP3K4; PPP…
CDC42 signaling events	411	755	17.5716	1.46393	6.61421e-25	1.10325e-21	2.62679e-23	6.61783e-23	ARHGEF12; ARHGEF15; CALM1; CCND1; ETS1; ETV1; KRAS; LAMC1; MAP3K3; MCL1; NRIP1; NT5E; PAK4; PLAU; PPARGC1A; PTEN; STMN1; TAOK1; TBL1XR1; TCF4; TGFB2; TGFBR3; YWHAZ; ARHGEF2; CDK1; EGLN3; LATS2; NUP153; PPP2R2A; PRKCE; TFRC; YWHAE; ADM; ARRB2; BCL2; CHD8; CHP1; EPS8; HSPA8; PAX6; PPP5C; RAC1; SGK1; SRGAP1; TFDP1; TIAM2; YWHAH; ABR; CASP8; CUL3; EIF4E; FABP4; HDAC2; ID2; ITGB1; MAP3K12; MAP3K4; PPP…
Integrin-linked kinase signaling	359	654	15.3484	1.47619	1.79014e-22	2.98596e-19	6.94409e-21	1.74947e-20	CALM1; CCND1; ETS1; ETV1; KRAS; LAMC1; MAP3K3; MCL1; NRIP1; NT5E; PLAU; PPARGC1A; PTEN; STMN1; TAOK1; TBL1XR1; TCF4; TGFB2; TGFBR3; YWHAZ; CDK1; EGLN3; LATS2; NCK2; NUP153; PPP2R2A; PRKCE; TFRC; YWHAE; ADM; ARRB2; BCL2; CHD8; CHP1; HSPA8; PPP5C; RAC1; RICTOR; SGK1; TFDP1; YWHAH; CASP8; CUL3; EIF4E; FABP4; HDAC2; ID2; MAP3K12; MAP3K4; PPP2CA; PPP2CB; RCAN2; SMAD4; TXLNG; USF2; ALDOA; CAMK4; CBFB; …
AP-1 transcription factor network	341	621	14.5789	1.47668	2.39265e-21	3.99093e-18	9.07031e-20	2.28514e-19	CALM1; CCND1; ETS1; ETV1; KRAS; LAMC1; MAP3K3; MCL1; NRIP1; NT5E; PLAU; PPARGC1A; PTEN; STMN1; TAOK1; TBL1XR1; TCF4; TGFB2; TGFBR3; YWHAZ; CDK1; EGLN3; LATS2; NUP153; PPP2R2A; PRKCE; TFRC; YWHAE; ADM; ARRB2; BCL2; CHD8; CHP1; HSPA8; PPP5C; RAC1; SGK1; TFDP1; YWHAH; CASP8; CUL3; EIF4E; FABP4; HDAC2; ID2; MAP3K12; MAP3K4; PPP2CA; PPP2CB; RCAN2; SMAD4; TXLNG; USF2; ALDOA; CAMK4; CBFB; CDK6; CRTC1; C…
ALK1 signaling events	200	321	8.55066	1.67553	6.93616e-21	1.15695e-17	2.57101e-19	6.4773e-19	CALM1; CCND1; ETV1; LAMC1; MAP3K3; PPARGC1A; STMN1; TAOK1; TGFBR3; YWHAZ; NUP153; PPP2R2A; PRKCE; YWHAE; ACVR1; ARRB2; BCL2; CHP1; HSPA8; RAC1; TFDP1; YWHAH; EIF4E; HDAC2; MAP3K12; MAP3K4; PPP2CA; PPP2CB; RCAN2; SMAD4; CAMK4; CBFB; CTDSP2; CTDSPL; DCP1A; E2F5; FOSL1; FOXG1; HDAC1; HNF4A; IKZF1; MAPT; NCOA1; POU2F1; RCAN1; RPS6KA4; TGIF2; USF1; DUSP1; BAMBI; CDK2; KAT2B; MEF2C; PAK2; PAK3; RBBP7; …
ALK1 pathway	201	324	8.59342	1.66832	1.15022e-20	1.91858e-17	4.17082e-19	1.05078e-18	CALM1; CCND1; ETV1; LAMC1; MAP3K3; PPARGC1A; STMN1; TAOK1; TGFBR3; YWHAZ; NUP153; PPP2R2A; PRKCE; YWHAE; ACVR1; ARRB2; BCL2; CHP1; HSPA8; RAC1; TFDP1; YWHAH; EIF4E; HDAC2; MAP3K12; MAP3K4; PPP2CA; PPP2CB; RCAN2; SMAD4; CAMK4; CBFB; CTDSP2; CTDSPL; DCP1A; E2F5; FOSL1; FOXG1; HDAC1; HNF4A; IKZF1; MAPT; NCOA1; POU2F1; RCAN1; RPS6KA4; TGIF2; USF1; DUSP1; BAMBI; CDK2; KAT2B; MEF2C; PAK2; PAK3; RBBP7; …
Regulation of cytoplasmic and nuclear SMAD2/3 signaling	191	305	8.16588	1.68407	2.45464e-20	4.09434e-17	8.35579e-19	2.10513e-18	CALM1; CCND1; ETV1; LAMC1; MAP3K3; PPARGC1A; STMN1; TAOK1; TGFBR3; YWHAZ; NUP153; PPP2R2A; PRKCE; YWHAE; ARRB2; BCL2; CHP1; HSPA8; RAC1; TFDP1; YWHAH; EIF4E; HDAC2; MAP3K12; MAP3K4; PPP2CA; PPP2CB; RCAN2; SMAD4; CAMK4; CBFB; CTDSP2; CTDSPL; DCP1A; E2F5; FOSL1; FOXG1; HDAC1; HNF4A; IKZF1; MAPT; NCOA1; POU2F1; RCAN1; RPS6KA4; TGIF2; USF1; DUSP1; BAMBI; CDK2; KAT2B; MEF2C; PAK2; PAK3; RBBP7; RBL1; S…
TGF-beta receptor signaling	191	305	8.16588	1.68407	2.45464e-20	4.09434e-17	8.35579e-19	2.10513e-18	CALM1; CCND1; ETV1; LAMC1; MAP3K3; PPARGC1A; STMN1; TAOK1; TGFBR3; YWHAZ; NUP153; PPP2R2A; PRKCE; YWHAE; ARRB2; BCL2; CHP1; HSPA8; RAC1; TFDP1; YWHAH; EIF4E; HDAC2; MAP3K12; MAP3K4; PPP2CA; PPP2CB; RCAN2; SMAD4; CAMK4; CBFB; CTDSP2; CTDSPL; DCP1A; E2F5; FOSL1; FOXG1; HDAC1; HNF4A; IKZF1; MAPT; NCOA1; POU2F1; RCAN1; RPS6KA4; TGIF2; USF1; DUSP1; BAMBI; CDK2; KAT2B; MEF2C; PAK2; PAK3; RBBP7; RBL1; S…
Regulation of nuclear SMAD2/3 signaling	191	305	8.16588	1.68407	2.45464e-20	4.09434e-17	8.35579e-19	2.10513e-18	CALM1; CCND1; ETV1; LAMC1; MAP3K3; PPARGC1A; STMN1; TAOK1; TGFBR3; YWHAZ; NUP153; PPP2R2A; PRKCE; YWHAE; ARRB2; BCL2; CHP1; HSPA8; RAC1; TFDP1; YWHAH; EIF4E; HDAC2; MAP3K12; MAP3K4; PPP2CA; PPP2CB; RCAN2; SMAD4; CAMK4; CBFB; CTDSP2; CTDSPL; DCP1A; E2F5; FOSL1; FOXG1; HDAC1; HNF4A; IKZF1; MAPT; NCOA1; POU2F1; RCAN1; RPS6KA4; TGIF2; USF1; DUSP1; BAMBI; CDK2; KAT2B; MEF2C; PAK2; PAK3; RBBP7; RBL1; S…
BMP receptor signaling	141	226	6.02822	1.67781	4.72108e-15	7.87476e-12	1.57495e-13	3.96788e-13	CALM1; CCND1; ETV1; GREM1; MAP3K3; PPARGC1A; STMN1; TAOK1; YWHAZ; PRKCE; YWHAE; BCL2; CHP1; RAC1; YWHAH; BMPR1A; EIF4E; MAP3K12; MAP3K4; RCAN2; SMAD4; CAMK4; CTDSP2; CTDSPL; FOSL1; IKZF1; MAPT; POU2F1; RCAN1; RPS6KA4; USF1; DUSP1; BAMBI; MEF2C; PAK2; PAK3; RGMA; RGMB; TAOK2; BMP7; TAB1; ATF2; CDC25B; ESR1; MAPK1; LYN; ATF1; CSNK1A1; MAF; MAP3K1; RAN; RNF128; SLC9A1; DUSP10; FKBP1A; GADD45G; MAPK8…
TGFBR	88	125	3.76229	1.89324	2.82948e-14	4.71956e-11	9.25405e-13	2.33143e-12	CCND1; ETS1; TGFBR3; CDK1; NUP153; PPP2R2A; PRKAR2A; ARRB2; HOXA9; HSPA8; TFDP1; SMAD4; CDC25A; CDK6; E2F5; FOSB; HDAC1; LEF1; NCOA1; ROCK1; TP73; CDK2; KAT2B; MEF2C; NFYA; RBL1; SMAD2; TGFBR2; VDR; ATF2; ESR1; COPS5; ZEB1; SNIP1; BTRC; CCNE1; CDC23; CDC27; FKBP1A; FNTA; MAPK8; SMAD7; SMURF2; YAP1; CAMK2G; UBE2D3; CDK4; CTNNB1; SDC2; ZFYVE9; CTCF; UBE2D1; CDC16; JUN; FOXO1; SKP1; RUNX2; UBE2D2; T…
TNF receptor signaling pathway	174	299	7.43908	1.56498	3.54563e-14	5.91412e-11	1.13733e-12	2.86535e-12	CALM1; CCND1; ETV1; MAP3K3; PPARGC1A; RFFL; STMN1; TAOK1; YWHAZ; APP; MAP4K5; PRKCE; YWHAE; ARRB2; BCL2; CHP1; PRKCI; RAC1; YWHAH; CASP8; EIF4E; MAP3K12; MAP3K4; RCAN2; SATB1; TFAP2A; CAMK4; CASP2; FOSL1; IKZF1; MAP2K1; MAPT; POU2F1; RCAN1; RPS6KA4; USF1; DUSP1; CFL2; MEF2C; PAK2; PAK3; RELA; SQSTM1; TAOK2; TAB1; ATF2; CDC25B; ESR1; GAS2; MAPK1; LYN; ATF1; BAG4; CSNK1A1; MAF; MAP2K7; MAP3K1; RAN;…
IL1-mediated signaling events	140	234	5.98546	1.60895	6.9693e-13	1.16248e-09	2.19336e-11	5.52587e-11	CALM1; CCND1; ETV1; MAP3K3; PPARGC1A; STMN1; TAOK1; YWHAZ; PRKCE; YWHAE; ARRB2; BCL2; CHP1; PRKCI; RAC1; YWHAH; EIF4E; MAP3K12; MAP3K4; RCAN2; CAMK4; FOSL1; IKZF1; MAPT; POU2F1; RCAN1; RPS6KA4; USF1; DUSP1; MEF2C; PAK2; PAK3; RELA; SQSTM1; TAOK2; TAB1; ATF2; CDC25B; ESR1; UBE2N; IL1RAP; LYN; ATF1; CSNK1A1; MAF; MAP3K1; RAN; RNF128; SLC9A1; DUSP10; BTRC; FKBP1A; GADD45G; IKBKB; MAPK8; MKNK1; PIK3R…
p38 MAPK signaling pathway	117	189	5.00214	1.66478	2.3702e-12	3.95349e-09	7.32128e-11	1.8445e-10	CALM1; CCND1; ETV1; MAP3K3; PPARGC1A; STMN1; TAOK1; YWHAZ; PRKCE; YWHAE; BCL2; CHP1; RAC1; YWHAH; EIF4E; MAP3K12; MAP3K4; RCAN2; CAMK4; FOSL1; IKZF1; MAPT; POU2F1; RCAN1; RPS6KA4; USF1; DUSP1; MEF2C; PAK2; PAK3; TAOK2; TAB1; ATF2; CDC25B; ESR1; LYN; ATF1; CSNK1A1; MAF; MAP3K1; RAN; RNF128; SLC9A1; DUSP10; FKBP1A; GADD45G; MAPK8; MKNK1; PIM1; RAF1; YWHAQ; CDK4; MAPKAPK2; EGR2; HBP1; MAP3K5; RPS6KA…
Axon guidance	130	219	5.55793	1.59636	1.05209e-11	1.75488e-08	3.19069e-10	8.03851e-10	AP2M1; ARHGEF12; KRAS; LAMC1; PLXNC1; SIAH1; SOS2; ABLIM1; AGRN; AP2B1; CDK1; CLASP2; NCK2; NUMB; SEMA6D; RAC1; SRGAP1; CLTC; DLG4; ITGB1; NGF; RHOC; ROCK2; AGAP2; ALCAM; ANK2; CACNB3; CNTN2; CNTNAP1; DCX; DPYSL4; MAP2K1; MET; MYH9; ROCK1; RPS6KA4; RRAS; CACNB4; RHOB; NTN4; PAK2; RGMA; RGMB; RPS6KA3; ST8SIA2; MAPK1; RAP1A; WASL; CACNB2; CACNA1H; EZR; ATF1; GDNF; HSP90AA1; RHOA; CSNK2A2; AP2A1; CD…
p75(NTR)-mediated signaling	110	178	4.70286	1.66191	1.28694e-11	2.14662e-08	3.83326e-10	9.65738e-10	CCND1; KRAS; PSEN1; YWHAZ; APP; RASA1; YWHAE; ARRB2; CRKL; MMP3; PRKCI; RAC1; YWHAH; MAP3K2; NGF; RHOC; RTN4; AGAP2; APH1A; CAMK4; MAP2K1; PRKACB; RHOB; MEF2C; PRDM4; RELA; SQSTM1; GAB2; MAPK1; RAP1A; CRK; BCL2L11; BRAF; EHD4; FURIN; RAN; RHOA; SHC1; SHC2; BDNF; BTRC; CDK5R1; IKBKB; MAPK8; OMG; PIK3R1; RAF1; YWHAQ; DOCK1; UBE2D3; MAPKAPK2; GAB1; RPS6KA5; SOS1; TNFAIP3; ZNF274; RAP1B; NFKBIA; EPB4…
N-cadherin signaling events	144	251	6.15648	1.54284	2.82721e-11	4.71579e-08	8.27332e-10	2.08435e-09	CALM1; CCND1; IL17RD; NRIP1; PAK4; PLAU; TBL1XR1; TCF4; YWHAZ; GNA13; LATS2; YWHAE; ADAM10; CHD8; MMP3; RAC1; YWHAH; CASP8; HDAC2; ID2; CAMK4; CDK6; CTDSP2; DAGLA; HDAC1; HNRNPA1; KLF4; LEF1; MET; RET; ROCK1; CDH2; DKK1; RPS6KA3; ARF6; CCND2; MAPK1; PITX2; ZBTB33; SP5; CSNK1A1; CTNNA1; GDNF; RHOA; SHC1; VAV3; AXIN2; BDNF; BTRC; CARM1; CCND3; CTNNBIP1; FGFR1; GNA12; IGF1R; LRP6; MAPK8; PIK3R1; SAL…
Regulation of p38-alpha and p38-beta	100	164	4.27533	1.63981	3.36033e-10	5.60503e-07	9.66384e-09	2.43468e-08	CALM1; ETV1; MAP3K3; PPARGC1A; YWHAZ; PRKCE; YWHAE; BCL2; CHP1; RAC1; YWHAH; EIF4E; MAP3K12; RCAN2; CAMK4; FOSL1; IKZF1; POU2F1; RCAN1; RPS6KA4; USF1; DUSP1; MEF2C; PAK2; PAK3; TAB1; ATF2; CDC25B; ESR1; LYN; ATF1; CSNK1A1; MAF; MAP3K1; RAN; RNF128; SLC9A1; DUSP10; FKBP1A; MAPK8; MKNK1; PIM1; RAF1; YWHAQ; CDK4; MAPKAPK2; EGR2; HBP1; RPS6KA5; CCM2; YES1; FASLG; MAP3K8; E2F1; DGKA; JUN; YWHAG; PLA2G…
E-cadherin signaling events	154	280	6.58401	1.47909	4.41987e-10	7.37235e-07	1.24955e-08	3.14807e-08	AJUBA; CCND1; IL17RD; NRIP1; PAK4; PLAU; TBL1XR1; TCF4; YWHAZ; GNA13; LATS2; YWHAE; ADAM10; CHD8; MMP3; RAC1; YWHAH; CASP8; HDAC2; ID2; CAMK4; CDK6; CTDSP2; HDAC1; HNRNPA1; KLF4; LEF1; MET; PIP5K1A; RET; ROCK1; CDH2; DKK1; RPS6KA3; ARF6; CCND2; MAPK1; NCKAP1; RAP1A; PITX2; CRK; ZBTB33; SP5; CSNK1A1; CTNNA1; GDNF; RHOA; SHC1; VAV3; WASF2; AXIN2; BDNF; BTRC; CARM1; CASR; CCND3; CTNNBIP1; ENAH; FGFR…
Regulation of RAC1 activity	119	205	5.08764	1.56109	5.84442e-10	9.7485e-07	1.54738e-08	3.89842e-08	ARHGEF12; ARHGEF15; CCND1; PLAU; PPARGC1A; PTEN; TGFB2; ARHGEF2; BCL2; EPS8; RAC1; SRGAP1; TIAM2; ABR; CUL3; ITGB1; ROCK2; ARHGAP1; CBFB; F2RL2; PDGFRA; PIP5K1A; POU2F1; RAP1GDS1; ROCK1; WASF1; DUSP1; ARHGEF10; ARHGEF17; ARHGEF3; ECT2; PAK2; RDX; ATF2; CDKN1B; ESR1; H2AFY; MAPK1; NCKAP1; PKN2; SOCS3; CRK; ABI2; ARHGAP17; CHN1; EZR; ACTR3; CTNNA1; HES1; JDP2; MAP2K7; MAP3K1; RHOA; SLC9A1; VAV3; WA…
RAC1 signaling pathway	119	205	5.08764	1.56109	5.84442e-10	9.7485e-07	1.54738e-08	3.89842e-08	ARHGEF12; ARHGEF15; CCND1; PLAU; PPARGC1A; PTEN; TGFB2; ARHGEF2; BCL2; EPS8; RAC1; SRGAP1; TIAM2; ABR; CUL3; ITGB1; ROCK2; ARHGAP1; CBFB; F2RL2; PDGFRA; PIP5K1A; POU2F1; RAP1GDS1; ROCK1; WASF1; DUSP1; ARHGEF10; ARHGEF17; ARHGEF3; ECT2; PAK2; RDX; ATF2; CDKN1B; ESR1; H2AFY; MAPK1; NCKAP1; PKN2; SOCS3; CRK; ABI2; ARHGAP17; CHN1; EZR; ACTR3; CTNNA1; HES1; JDP2; MAP2K7; MAP3K1; RHOA; SLC9A1; VAV3; WA…
Regulation of RhoA activity	119	205	5.08764	1.56109	5.84442e-10	9.7485e-07	1.54738e-08	3.89842e-08	ARHGEF12; ARHGEF15; CCND1; PLAU; PPARGC1A; PTEN; TGFB2; ARHGEF2; BCL2; EPS8; RAC1; SRGAP1; TIAM2; ABR; CUL3; ITGB1; ROCK2; ARHGAP1; CBFB; F2RL2; PDGFRA; PIP5K1A; POU2F1; RAP1GDS1; ROCK1; WASF1; DUSP1; ARHGEF10; ARHGEF17; ARHGEF3; ECT2; PAK2; RDX; ATF2; CDKN1B; ESR1; H2AFY; MAPK1; NCKAP1; PKN2; SOCS3; CRK; ABI2; ARHGAP17; CHN1; EZR; ACTR3; CTNNA1; HES1; JDP2; MAP2K7; MAP3K1; RHOA; SLC9A1; VAV3; WA…
RhoA signaling pathway	119	205	5.08764	1.56109	5.84442e-10	9.7485e-07	1.54738e-08	3.89842e-08	ARHGEF12; ARHGEF15; CCND1; PLAU; PPARGC1A; PTEN; TGFB2; ARHGEF2; BCL2; EPS8; RAC1; SRGAP1; TIAM2; ABR; CUL3; ITGB1; ROCK2; ARHGAP1; CBFB; F2RL2; PDGFRA; PIP5K1A; POU2F1; RAP1GDS1; ROCK1; WASF1; DUSP1; ARHGEF10; ARHGEF17; ARHGEF3; ECT2; PAK2; RDX; ATF2; CDKN1B; ESR1; H2AFY; MAPK1; NCKAP1; PKN2; SOCS3; CRK; ABI2; ARHGAP17; CHN1; EZR; ACTR3; CTNNA1; HES1; JDP2; MAP2K7; MAP3K1; RHOA; SLC9A1; VAV3; WA…
Stabilization and expansion of the E-cadherin adherens junction	150	275	6.413	1.46687	1.65461e-09	2.75989e-06	4.24598e-08	1.06972e-07	CCND1; IL17RD; NRIP1; PAK4; PLAU; TBL1XR1; TCF4; YWHAZ; GNA13; LATS2; YWHAE; ADAM10; CHD8; MMP3; RAC1; YWHAH; CASP8; HDAC2; ID2; CAMK4; CDK6; CTDSP2; HDAC1; HNRNPA1; KLF4; LEF1; MET; RET; ROCK1; CDH2; DKK1; RPS6KA3; ARF6; CCND2; MAPK1; NCKAP1; RAP1A; PITX2; CRK; ZBTB33; SP5; CSNK1A1; CTNNA1; GDNF; RHOA; SHC1; VAV3; WASF2; AXIN2; BDNF; BTRC; CARM1; CCND3; CTNNBIP1; ENAH; FGFR1; GNA12; IGF1R; LRP6;…
E-cadherin signaling in the nascent adherens junction	150	275	6.413	1.46687	1.65461e-09	2.75989e-06	4.24598e-08	1.06972e-07	CCND1; IL17RD; NRIP1; PAK4; PLAU; TBL1XR1; TCF4; YWHAZ; GNA13; LATS2; YWHAE; ADAM10; CHD8; MMP3; RAC1; YWHAH; CASP8; HDAC2; ID2; CAMK4; CDK6; CTDSP2; HDAC1; HNRNPA1; KLF4; LEF1; MET; RET; ROCK1; CDH2; DKK1; RPS6KA3; ARF6; CCND2; MAPK1; NCKAP1; RAP1A; PITX2; CRK; ZBTB33; SP5; CSNK1A1; CTNNA1; GDNF; RHOA; SHC1; VAV3; WASF2; AXIN2; BDNF; BTRC; CARM1; CCND3; CTNNBIP1; ENAH; FGFR1; GNA12; IGF1R; LRP6;…
Neurotrophic factor-mediated Trk receptor signaling	67	101	2.86447	1.784	2.04878e-09	3.41737e-06	5.17783e-08	1.30448e-07	CCND1; KRAS; YWHAZ; RASA1; YWHAE; CRKL; PRKCI; RAC1; YWHAH; MAP3K2; NGF; AGAP2; CAMK4; MAP2K1; MEF2C; SQSTM1; GAB2; MAPK1; RAP1A; CRK; BRAF; EHD4; SHC1; SHC2; BDNF; CDK5R1; PIK3R1; RAF1; YWHAQ; DOCK1; MAPKAPK2; GAB1; RPS6KA5; SOS1; RAP1B; EPB41L1; NTF3; PLCG1; YWHAG; ELMO1; ABL1; GSK3B; NEDD4L; RPS6KA1; STAT3; NRAS; CREB1; GRB2; SH2B1; MAPK14; RASGRF1; PRKCD; CDC42; DYNLT1; FOS; FOXO3; GIPC1; TRP…
Posttranslational regulation of adherens junction stability and dissassembly	129	231	5.51518	1.5018	3.41625e-09	5.6983e-06	8.50493e-08	2.1427e-07	CCND1; IL17RD; NRIP1; PAK4; PLAU; TBL1XR1; TCF4; YWHAZ; GNA13; LATS2; YWHAE; ADAM10; CHD8; MMP3; RAC1; YWHAH; CASP8; HDAC2; ID2; CAMK4; CDK6; CTDSP2; HDAC1; HNRNPA1; KLF4; LEF1; MET; RET; CDH2; DKK1; RPS6KA3; ARF6; CCND2; MAPK1; PITX2; ZBTB33; SP5; CSNK1A1; CTNNA1; GDNF; SHC1; VAV3; AXIN2; BDNF; BTRC; CARM1; CCND3; CTNNBIP1; FGFR1; GNA12; IGF1R; LRP6; PIK3R1; SALL4; WNT3A; YWHAQ; CTNNB1; FGFR2; P…
Syndecan-4-mediated signaling events	118	209	5.04489	1.51835	6.84985e-09	1.14255e-05	1.68023e-07	4.23311e-07	CCND1; NRIP1; TBL1XR1; TCF4; YWHAZ; LATS2; YWHAE; ARRB2; CHD8; RAC1; WNT5A; YWHAH; CASP8; CUL3; HDAC2; ID2; ITGB1; CAMK4; CDK6; CTDSP2; DAAM1; HDAC1; HNRNPA1; KLF4; LEF1; ROCK1; DKK1; FZD6; LAMA3; RPS6KA3; TAB1; CCND2; PITX2; SP5; CSNK1A1; PI4K2A; RHOA; TNC; VAV3; AXIN2; BTRC; CARM1; CCND3; CHD7; CTNNBIP1; FGFR1; LRP6; MAPK8; RANBP3; SALL4; WNT3A; YWHAQ; CTNNB1; PATZ1; HBP1; MMP2; NEUROG1; TGFB1I…
Glypican 3 network	115	206	4.91663	1.5013	2.5493e-08	4.25223e-05	6.16265e-07	1.5526e-06	CCND1; NRIP1; TBL1XR1; TCF4; YWHAZ; FGF7; LATS2; YWHAE; ARRB2; CHD8; RAC1; WNT5A; YWHAH; CASP8; CUL3; FZD10; HDAC2; ID2; CAMK4; CDK6; CTDSP2; DAAM1; HDAC1; HNRNPA1; KLF4; LEF1; ROCK1; DKK1; FZD6; KREMEN1; RPS6KA3; TAB1; CCND2; PITX2; PTCH1; SP5; CSNK1A1; FURIN; PI4K2A; RHOA; VAV3; AXIN2; BTRC; CARM1; CCND3; CHD7; CTNNBIP1; LRP6; MAPK8; RANBP3; SALL4; WIF1; WNT3A; WNT7A; YWHAQ; CTNNB1; PATZ1; HBP1…
Trk receptor signaling mediated by PI3K and PLC-gamma	45	63	1.9239	1.92096	3.07902e-08	5.1358e-05	7.25467e-07	1.82772e-06	CCND1; KRAS; YWHAZ; YWHAE; YWHAH; MAP3K2; NGF; AGAP2; CAMK4; MAP2K1; MEF2C; MAPK1; RAP1A; BRAF; EHD4; SHC1; CDK5R1; PIK3R1; RAF1; YWHAQ; MAPKAPK2; GAB1; RPS6KA5; SOS1; RAP1B; EPB41L1; NTF3; PLCG1; YWHAG; GSK3B; RPS6KA1; NRAS; CREB1; GRB2; MAPK14; PRKCD; FOS; FOXO3; TRPC3; PDPK1; RIT1; YWHAB; CAMK2A; PIK3CA; MAPK7;
Wnt signaling network	112	200	4.78837	1.506	3.08802e-08	5.15082e-05	7.25467e-07	1.82772e-06	CCND1; NRIP1; TBL1XR1; TCF4; YWHAZ; LATS2; YWHAE; ARRB2; CHD8; RAC1; WNT5A; YWHAH; CASP8; CUL3; FZD10; HDAC2; ID2; CAMK4; CDK6; CTDSP2; DAAM1; HDAC1; HNRNPA1; KLF4; LEF1; ROCK1; DKK1; FZD6; KREMEN1; RPS6KA3; TAB1; CCND2; PITX2; SP5; CSNK1A1; PI4K2A; RHOA; VAV3; AXIN2; BTRC; CARM1; CCND3; CHD7; CTNNBIP1; LRP6; MAPK8; RANBP3; SALL4; WIF1; WNT3A; WNT7A; YWHAQ; CTNNB1; PATZ1; HBP1; MMP2; NEUROG1; TGF…
EGFR1	82	138	3.50577	1.598	7.03291e-08	0.000117309	1.62929e-06	4.10478e-06	GRB7; KRAS; MAP3K3; CEBPA; NCK2; RASA1; CRKL; CSK; EPS8; PIK3R3; PRKCI; RAC1; ELF3; MAP3K2; MAP3K4; PRKAR1A; MAP2K1; MTA2; PRKD1; SHOC2; ASAP1; RBBP7; RPS6KA3; SMAD2; MAPK1; PKN2; SOCS3; WASL; CRK; ERRFI1; INPPL1; ATF1; VAV3; AP2A1; CBLC; MAPK8; PTPRR; RAF1; GAB1; GJA1; JAK1; PITPNA; SOS1; SPRY2; STAT5B; APPL2; JUN; PIK3CB; CAV2; FOXO1; PXN; ARF4; KLF11; SOCS1; RPS6KA1; STAT3; EPS15; NRAS; CEBPB;…
Noncanonical Wnt signaling pathway	102	182	4.36084	1.50719	1.2218e-07	0.000203795	2.79172e-06	7.03336e-06	CCND1; NRIP1; TBL1XR1; TCF4; YWHAZ; LATS2; YWHAE; ARRB2; CHD8; RAC1; WNT5A; YWHAH; CASP8; CUL3; HDAC2; ID2; CAMK4; CDK6; CTDSP2; DAAM1; HDAC1; HNRNPA1; KLF4; LEF1; ROCK1; DKK1; FZD6; RPS6KA3; TAB1; CCND2; PITX2; SP5; CSNK1A1; PI4K2A; RHOA; VAV3; AXIN2; BTRC; CARM1; CCND3; CHD7; CTNNBIP1; LRP6; MAPK8; RANBP3; SALL4; WNT3A; YWHAQ; CTNNB1; PATZ1; HBP1; MMP2; NEUROG1; TGFB1I1; KCNIP4; MDFIC; YES1; DV…
Integrins in angiogenesis	44	64	1.88115	1.84894	2.62681e-07	0.000438153	5.92098e-06	1.49171e-05	PLAU; PIK3C2A; RAC1; CASP8; ROCK2; CSF1R; PIP5K1A; ROCK1; RELA; SDC1; TGFBR2; ILK; CDKN1B; MAPK1; VEGFA; HSP90AA1; MAP3K1; RHOA; VAV3; IGF1R; IRS1; MAPK8; PIK3R1; IGF1; MMP2; FGF2; ITGB3; NFKBIA; JUN; PXN; ITGAV; PTK2; RPS6KB1; PI4KA; KDR; SPP1; F11R; FOS; CHUK; TLN1; CD44; CSF1; PIK3CA; VCL;
IL2-mediated signaling events	68	115	2.90723	1.59022	1.18957e-06	0.0019842	2.6456e-05	6.66523e-05	CALM1; KRAS; PRKCE; RASA1; SGMS1; ARRB2; BCL2; RAC1; UGCG; CDK6; MAP2K1; CDK2; RELA; CCND2; GAB2; MAPK1; SOCS3; STAM; HSP90AA1; PPP2R5D; RAN; RHOA; SHC1; BTRC; CCND3; EIF3A; IKBKB; IRS1; MAPK8; MYB; PIK3R1; RAF1; SMPD1; UBE2D3; MAPKAPK2; JAK1; SOS1; STAT5B; TNFAIP3; FASLG; NFKBIA; E2F1; JUN; SOCS2; BIRC2; SOCS1; STAT3; CALM3; NRAS; FYN; GRB2; RPS6KB1; IFNG; MAPK14; TNF; ERC1; FOS; FOXO3; REL; TNF…
Signalling by NGF	81	143	3.46302	1.52332	1.3738e-06	0.0022915	3.01514e-05	7.59623e-05	AP2M1; CALM1; KRAS; PSEN1; PTEN; AP2B1; CDK1; PRKAR2A; PRKCE; YWHAE; PRKCI; RAC1; RICTOR; ADCY2; ADORA2A; CLTC; NGF; PRKAR1A; RTN4; CAMK4; MAP2K1; PRKACB; RALGDS; MEF2C; PRDM4; RELA; RPS6KA3; SQSTM1; PRKAR2B; CDKN1B; MAPK1; RAP1A; CRK; ATF1; BCL2L11; BRAF; RHOA; AP2A1; IKBKB; IRS1; MAPK8; OMG; PIK3R1; RAF1; SH3GL2; MAPKAPK2; RPS6KA5; SOS1; UBC; NFKBIA; PLCG1; PIK3CB; ADAM17; PSEN2; NCSTN; SORCS3;…
Epithelial-to-mesenchymal transition	100	185	4.27533	1.45368	1.61997e-06	0.00270211	3.47307e-05	8.74993e-05	ETV1; FLI1; GREM1; HEG1; IGFBP5; MYLK; PLXNC1; RUNX1T1; TCF4; TPM2; KIAA1462; QKI; SPARC; AKT3; EFEMP1; MAFB; COLEC12; NUAK1; TMEFF1; ANK2; AXL; BNC2; GAS1; CDH2; EVI2A; FGL2; KCNJ8; FBN1; ZFPM2; GNG11; SH2B3; BICC1; CDK14; CHN1; ZEB1; AP1S2; COL15A1; DSE; FSTL1; MAF; PDGFC; TNC; AKAP12; CD163; FERMT2; IL10RA; ISLR; MEOX2; RECK; SLC2A3; SLIT2; SOBP; TUBA1A; JAM3; GUCY1B3; IGF1; CALD1; GJA1; MMP2;…
ATF-2 transcription factor network	40	59	1.71013	1.82332	1.6241e-06	0.00270899	3.47307e-05	8.74993e-05	CCND1; PLAU; PPARGC1A; TGFB2; BCL2; CUL3; CBFB; PDGFRA; POU2F1; DUSP1; ATF2; ESR1; H2AFY; MAPK1; SOCS3; HES1; JDP2; DUSP10; COL24A1; MAPK8; CDK4; MMP2; DUSP5; IL6; JUN; JUNB; CREB1; ACHE; IFNG; MAPK14; JUND; FOS; HRK; BCL2L1; RB1; ATF3; CSRP2; GADD45A; NF1; DUSP8;
CXCR4-mediated signaling events	102	190	4.36084	1.44373	1.94303e-06	0.00324097	4.1025e-05	0.000103357	CALM1; GNAO1; KRAS; PTEN; CD28; GNA13; PRKCE; ARRB2; CHP1; CRKL; CSK; RAC1; RICTOR; CD80; RCAN2; RHOC; STK39; FOSL1; GNAI2; MAP2K1; PAG1; POU2F1; RCAN1; RHOB; RELA; TRPV6; GAB2; MAPK1; RAP1A; CRK; LYN; BRAF; MAP3K1; RAN; RHOA; SHC1; BTRC; FKBP1A; GNAI3; IKBKB; MAPK8; PIK3R1; RAF1; VPS4A; UBE2D3; VPS4B; ORAI1; SOS1; STAT5B; TNFAIP3; YES1; FASLG; RAP1B; NFKBIA; MAP3K8; GRAP2; JUN; PLCG1; BIRC2; FOX…
FoxO family signaling	34	49	1.45361	1.86613	4.44337e-06	0.00741154	9.26443e-05	0.000233405	YWHAZ; YWHAE; SGK1; YWHAH; BCL6; CDK2; KAT2B; CDKN1B; BCL2L11; CSNK1A1; RAN; SIRT1; IKBKB; MAPK8; YWHAQ; CTNNB1; FASLG; G6PC; YWHAG; FOXO1; CAT; SKP2; ZFAND5; RALB; CSNK1G2; MAPK10; FOXO3; CHUK; FBXO32; RBL2; FOXO4; YWHAB; GADD45A; CSNK1G3;
Role of Calcineurin-dependent NFAT signaling in lymphocytes	57	95	2.43694	1.61362	4.58849e-06	0.0076536	9.44889e-05	0.000238052	CALM1; YWHAZ; PRKCE; YWHAE; BCL2; CHP1; YWHAH; RCAN2; CAMK4; FOSL1; IKZF1; POU2F1; RCAN1; CSNK1A1; MAF; MAP3K1; RAN; RNF128; FKBP1A; MAPK8; PIM1; YWHAQ; CDK4; EGR2; FASLG; MAP3K8; E2F1; DGKA; JUN; YWHAG; GSK3B; JUNB; CALM3; TLE4; GATA3; CSNK2A1; IFNG; IRF4; MAPK14; CD40LG; CBLB; PRKCD; TNF; AKAP5; BAX; FOS; PTPRK; TBX21; BCL2L1; CASP3; MEF2D; NR4A1; PPARG; PRKCB; YWHAB; EGR3; PRKCH;
C-MYC pathway	82	149	3.50577	1.48003	5.60162e-06	0.00934351	0.000113945	0.00028707	CCND1; CEBPA; HSPD1; TFRC; ZFP36L1; BCL2; WNT5A; EIF4E; ID2; ITGB1; PPP2CA; SMAD4; CDC25A; E2F3; FOSL1; HDAC1; LDHA; PEG10; TAF4B; CDCA7; DKK1; NFYA; NPM1; PAK2; RBL1; SMAD2; CCND2; CDKN1B; NCL; ITGB4; HSP90AA1; LIN28B; PDGFRB; PPP2R4; PTMA; SUPT7L; FBXW7; HMGA1; PIM1; TBP; CDK4; HBP1; MYCT1; PMAIP1; PRDX3; CEBPD; EIF2S1; MXD4; PIN1; SERPINI1; TAF12; TMEFF2; DNMT3A; ITGA6; MTDH; PDCD10; SKP2; SNA…
Neuronal System	99	188	4.23258	1.41618	8.35221e-06	0.0139315	0.000167849	0.000422873	AP2M1; CALM1; KCNJ2; NSF; SYT1; AP2B1; CACNG4; CAMK2D; GABBR1; GJD2; HSPA8; KCNA7; KCNH2; KCNQ1; ADCY2; DLG4; CAMK4; GABBR2; GNAI2; GRIN2B; KCND3; KCNH7; PRKACB; RRAS; SLC6A1; STX1A; VAMP2; KCNB1; KCNJ8; RPS6KA3; CACNG3; KCNK10; MAPK1; SLC38A2; STXBP1; GABRG2; GABRB1; BRAF; KCNK4; KCNMB2; SLC18A2; GNAI3; KCNN4; KCNQ5; RAF1; SNAP25; CAMK2G; KCNA2; SYT2; EPB41L1; DNAJC5; GJC1; SLC6A11; SLC17A7; KCN…
Wnt	50	82	2.13767	1.63987	9.30462e-06	0.0155201	0.000184763	0.000465486	CAMK2D; CDK1; ARRB2; RAC1; SALL1; DLG4; MAP3K4; PPP2CA; SMAD4; TFAP2A; DAAM1; LEF1; DKK1; BRD7; LRP1; RHOA; CSNK2A2; AXIN2; LRP6; MAPK8; TBP; WNT3A; WNT4; WNT7A; CAMK2G; CTNNB1; LRP5; DVL2; PIN1; SOX1; SKP1; RUNX2; FZD4; GSK3B; NLK; WNT2; DAB2; WNT3; APC; TCF7L2; CSNK2A1; FZD5; PIAS4; RUVBL1; SENP2; SUMO1; PRKCB; CAMK2A; MAP3K7; CAMK2B;
TCR signaling in na&#xef;ve CD4+ T cells	74	133	3.16375	1.49632	9.46349e-06	0.0157851	0.000185707	0.000467864	CALM1; KRAS; PTEN; CD28; PRKCE; ARRB2; CHP1; CRKL; CSK; CD80; RCAN2; STK39; FOSL1; MAP2K1; PAG1; POU2F1; RCAN1; RELA; TRPV6; GAB2; MAPK1; RAP1A; CRK; BRAF; MAP3K1; RAN; SHC1; BTRC; FKBP1A; IKBKB; MAPK8; PIK3R1; RAF1; UBE2D3; ORAI1; SOS1; TNFAIP3; FASLG; NFKBIA; MAP3K8; GRAP2; JUN; PLCG1; BIRC2; JUNB; CALM3; NRAS; RASGRP1; FYN; GRB2; CD3G; IFNG; MAPK14; SLA2; CD40LG; CARD11; TNF; AKAP5; CDC42; ERC…
p53 pathway	99	189	4.23258	1.40868	1.12289e-05	0.0187299	0.000217789	0.000548691	BAK1; BCL2L2; JMY; MCL1; PTEN; DGCR8; RNF144B; SH2D1A; BCL2; BTG2; E2F2; PRDM1; TFDP1; DDX5; HDAC2; PPP2CA; E2F3; HSPA1B; IGFBP3; MDM4; MET; TP73; YY1; DUSP1; BCL6; CDK2; DKK1; DYRK2; FBXO11; KAT2B; LIF; NFYA; VDR; POU4F1; ZNF385A; TGFA; TP53BP2; CCNG1; CSNK1A1; PPP2R4; STEAP3; CARM1; CHEK1; MAPK8; PPM1D; RFWD2; SESN1; BBC3; MMP2; DUSP5; PMAIP1; POU4F2; RCHY1; SETD8; UBE2D1; E2F1; JUN; PIN1; SERP…
Developmental Biology	202	432	8.63617	1.25747	1.56118e-05	0.0260405	0.000299316	0.000754087	AP2M1; ARHGEF12; KRAS; LAMC1; MED14; PLXNC1; PPARGC1A; RPS21; SIAH1; SOS2; ABLIM1; AGRN; AP2B1; CCNC; CDK1; CEBPA; CLASP2; NCK2; NUMB; SEMA6D; SLC2A4; PAX6; RAC1; SRGAP1; CLTC; DLG4; FABP4; ITGB1; NGF; NR2F2; RHOC; ROCK2; SMAD4; AGAP2; ALCAM; ANK2; CACNB3; CNTN2; CNTNAP1; DCX; DPYSL4; HNF4A; HNF4G; KLF4; MAP2K1; MET; MYH9; NCOA1; NOTCH1; ROCK1; RPS6KA4; RRAS; CACNB4; CDH2; RHOB; FGF10; LEFTY1; LE…
NCAM signaling for neurite out-growth	37	57	1.58187	1.74577	1.85157e-05	0.0308842	0.000350956	0.000884188	KRAS; AGRN; CDK1; CACNB3; CNTN2; MAP2K1; CACNB4; ST8SIA2; MAPK1; RAP1A; CACNB2; CACNA1H; ATF1; GDNF; FGFR1; RAF1; RPS6KA5; SOS1; ITGB3; RAP1B; CACNA1D; GFRA1; CACNB1; NRAS; FYN; CREB1; CACNA1G; GRB2; PTK2; ST8SIA4; SPTAN1; CACNA1I; SPTBN2; TLN1; YWHAB; PRNP; PTPRA;
NGF signalling via TRKA from the plasma membrane	61	107	2.60795	1.53319	2.09334e-05	0.0349169	0.000392324	0.000988408	AP2M1; CALM1; KRAS; PTEN; AP2B1; CDK1; PRKAR2A; PRKCE; RICTOR; ADCY2; ADORA2A; CLTC; NGF; PRKAR1A; CAMK4; MAP2K1; PRKACB; RALGDS; MEF2C; RPS6KA3; PRKAR2B; CDKN1B; MAPK1; RAP1A; CRK; ATF1; BRAF; RHOA; AP2A1; IRS1; PIK3R1; RAF1; SH3GL2; MAPKAPK2; RPS6KA5; SOS1; PLCG1; PIK3CB; CDKN1A; RPS6KA1; STAT3; CALM3; NRAS; CREB1; GRB2; ADCYAP1; MEF2A; PIK3R2; AKT1S1; MAPK14; PRKCD; CHUK; IRS2; MTOR; NR4A1; PD…
p73 transcription factor network	47	78	2.00941	1.62054	2.67422e-05	0.044606	0.000495623	0.00124865	BAK1; CDK1; FBXO45; HAGH; HSF1; CCNE2; CDK6; FLOT2; PEA15; PRKACB; TP73; CDK2; RELA; RAD51; IL1RAP; BCL2L11; CLCA2; DEDD; SIRT1; CHEK1; FASN; PPAP2A; TUBA1A; UBE4B; YAP1; BBC3; JAK1; RCHY1; JAG2; PIN1; SERPINE1; ABL1; AEN; CDKN1A; NEDD4L; RNF43; MAPK14; DCP1B; ADA; BAX; FOXO3; S100A2; FAS; RB1; SP1; BUB1; PLK3;
Signaling mediated by p38-alpha and p38-beta	33	50	1.41086	1.77504	3.15486e-05	0.0526231	0.000578276	0.00145689	ETV1; PPARGC1A; YWHAZ; YWHAE; YWHAH; EIF4E; RPS6KA4; USF1; MEF2C; ATF2; CDC25B; ESR1; ATF1; SLC9A1; MKNK1; RAF1; YWHAQ; MAPKAPK2; HBP1; RPS6KA5; JUN; YWHAG; PLA2G4A; CEBPB; CREB1; MEF2A; EIF4EBP1; MAPK14; RAB5A; TP53; LSP1; MITF; YWHAB;
Insulin receptor signalling cascade	36	56	1.53912	1.72893	3.29e-05	0.0548773	0.000596492	0.00150278	KRAS; CDK1; GRB10; PRKAA2; RHEB; EIF4E; PRKAB2; STRADB; MAP2K1; MAPK1; CRK; PDE3B; SHC1; EIF4B; IRS1; PIK3R1; RAF1; SOS1; PIK3CB; STK11; EEF2K; NRAS; GRB2; PIK3R2; RPS6KB1; EIF4EBP1; IRS2; TSC1; MTOR; INSR; PDPK1; YWHAB; PIK3CA; PRKAA1; PRKAG2; CAB39;
Canonical Wnt signaling pathway	82	155	3.50577	1.42274	3.97068e-05	0.0662309	0.00071216	0.00179419	CCND1; NRIP1; TBL1XR1; TCF4; YWHAZ; LATS2; YWHAE; CHD8; YWHAH; CASP8; CUL3; HDAC2; ID2; CAMK4; CDK6; CTDSP2; HDAC1; HNRNPA1; KLF4; LEF1; DKK1; RPS6KA3; CCND2; PITX2; SP5; CSNK1A1; PI4K2A; VAV3; AXIN2; BTRC; CARM1; CCND3; CTNNBIP1; LRP6; RANBP3; SALL4; WNT3A; YWHAQ; CTNNB1; PATZ1; HBP1; MMP2; NEUROG1; TGFB1I1; KCNIP4; MDFIC; DVL2; TCF7L1; JUN; RANBP9; UBE2I; YWHAG; APPL1; CYR61; SKP1; KDM3A; TCF7;…
Direct p53 effectors	74	138	3.16375	1.44211	5.20228e-05	0.086774	0.000923128	0.0023257	BAK1; BCL2L2; JMY; MCL1; PTEN; DGCR8; RNF144B; SH2D1A; BCL2; BTG2; E2F2; PRDM1; TFDP1; DDX5; HDAC2; E2F3; HSPA1B; IGFBP3; MET; TP73; DUSP1; BCL6; DKK1; LIF; NFYA; VDR; POU4F1; ZNF385A; TGFA; TP53BP2; CCNG1; STEAP3; CARM1; RFWD2; SESN1; BBC3; MMP2; DUSP5; PMAIP1; POU4F2; RCHY1; E2F1; JUN; SERPINE1; CCNK; DDIT4; HGF; CDKN1A; NFYB; APC; DDB2; TADA2B; TP53INP1; TRIAP1; SNAI2; SPP1; BAX; PPP1R13B; SCN…
Regulation of nuclear beta catenin signaling and target gene transcription	72	135	3.07824	1.43432	8.24724e-05	0.137564	0.00144804	0.00364815	CCND1; NRIP1; TBL1XR1; TCF4; YWHAZ; LATS2; YWHAE; CHD8; YWHAH; CASP8; HDAC2; ID2; CAMK4; CDK6; CTDSP2; HDAC1; HNRNPA1; KLF4; LEF1; DKK1; RPS6KA3; CCND2; PITX2; SP5; VAV3; AXIN2; BTRC; CARM1; CCND3; CTNNBIP1; SALL4; YWHAQ; CTNNB1; PATZ1; HBP1; MMP2; NEUROG1; TGFB1I1; KCNIP4; MDFIC; TCF7L1; JUN; RANBP9; UBE2I; YWHAG; APPL1; CYR61; SKP1; KDM3A; TCF7; NCOA2; IGF2BP1; TLE4; CACNA1G; NKX3-1; ZCCHC12; A…
Signaling by SCF-KIT	40	66	1.71013	1.62996	8.78558e-05	0.146543	0.00152649	0.0038458	GRB7; KIT; KRAS; PTEN; CDK1; GRB10; PIK3R3; RAC1; RICTOR; MAP2K1; CDKN1B; GAB2; MAPK1; SH2B3; CHEK1; PIK3R1; RAF1; SOCS6; TEC; SOS1; STAT5B; GRAP2; SOCS1; FER; KITLG; CDKN1A; STAT3; NRAS; CREB1; GRB2; JAK2; PIK3R2; AKT1S1; CHUK; PTPRU; MTOR; NR4A1; PDPK1; YWHAB; PIK3CA;
Alpha6Beta4Integrin	31	48	1.32535	1.73696	0.000101907	0.169981	0.00175238	0.00441489	YWHAZ; YWHAE; PIK3R3; RAC1; YWHAH; EIF4E; MET; TP73; SMAD2; ITGB4; CLCA2; RHOA; SHC1; YWHAQ; YES1; PIK3CB; ABL1; ITGA6; VIM; FYN; GRB2; PIK3R2; PTK2; EIF4EBP1; PRKCD; CASP3; CD151; MTOR; YWHAB; EGFR; PIK3CA;
L1CAM interactions	46	79	1.96665	1.56599	0.000106662	0.177913	0.00181543	0.00457374	AP2M1; LAMC1; AP2B1; NUMB; RAC1; CLTC; DLG4; NGF; ALCAM; ANK2; CNTN2; CNTNAP1; DCX; MAP2K1; RPS6KA4; RHOB; RPS6KA3; MAPK1; RAP1A; EZR; RHOA; CSNK2A2; AP2A1; FGFR1; SH3GL2; DPYSL2; RPS6KA5; ITGB3; RAP1B; RANBP9; PLA2G4A; CHL1; RPS6KA1; SDCBP; CSNK2A1; SPTAN1; NRP2; SPTBN2; TLN1; RPS6KA6; NRCAM; VAV2; EGFR; NRP1; ANK1; NFASC;
Osteopontin-mediated events	21	29	0.89782	1.94759	0.000120435	0.200885	0.00202914	0.00511215	PLAU; RAC1; ROCK2; PIP5K1A; RELA; ILK; MAPK1; MAP3K1; VAV3; MAPK8; PIK3R1; MMP2; ITGB3; NFKBIA; JUN; ITGAV; SPP1; FOS; CHUK; CD44; PIK3CA;
Intrinsic Pathway for Apoptosis	22	31	0.940573	1.9087	0.000134558	0.224442	0.00224442	0.00565452	BAK1; DYNLL2; BCL2; TFDP1; CASP8; DYNLL1; PPP3R1; BCL2L11; MAPK8; BBC3; CASP7; PMAIP1; E2F1; VIM; CYCS; BMF; BAX; DIABLO; BCL2L1; CASP3; TP53; YWHAB;
Transmission across Chemical Synapses	65	121	2.77897	1.4447	0.000136565	0.22779	0.00225535	0.00568205	AP2M1; CALM1; NSF; SYT1; AP2B1; CACNG4; CAMK2D; GABBR1; HSPA8; ADCY2; DLG4; CAMK4; GABBR2; GNAI2; GRIN2B; PRKACB; RRAS; SLC6A1; STX1A; VAMP2; RPS6KA3; CACNG3; MAPK1; SLC38A2; STXBP1; GABRG2; GABRB1; BRAF; SLC18A2; GNAI3; RAF1; SNAP25; CAMK2G; EPB41L1; DNAJC5; SLC6A11; SLC17A7; PLA2G4A; GNG10; GNG5; GRIP1; RPS6KA1; CALM3; CREB1; GNG3; CPLX1; GABRB2; RIMS1; SLC5A7; ACHE; RASGRF1; GNG2; AKAP5; GNG12…
Signal transduction by L1	24	35	1.02608	1.84425	0.000156959	0.261807	0.00256673	0.00646654	AP2M1; AP2B1; RAC1; CLTC; ANK2; MAP2K1; RPS6KA4; RHOB; RPS6KA3; MAPK1; RHOA; CSNK2A2; AP2A1; FGFR1; SH3GL2; RPS6KA5; PLA2G4A; RPS6KA1; CSNK2A1; RPS6KA6; VAV2; EGFR; NRP1; ANK1;
Hypoxic and oxygen homeostasis regulation of HIF-1-alpha	46	80	1.96665	1.54642	0.000161474	0.269339	0.00261494	0.00658799	ETS1; MCL1; NT5E; EGLN3; HIF1AN; TFRC; ADM; ID2; SMAD4; ALDOA; HNF4A; LDHA; NCOA1; PGM1; BNIP3; EGLN1; NPM1; GATA2; COPS5; VEGFA; FURIN; HSP90AA1; LEP; CUL2; EGLN2; BHLHE41; CITED2; JUN; TCEB1; OS9; SERPINE1; HIF1A; CXCL12; NCOA2; CREB1; EDN1; IGFBP1; RBX1; HK2; BHLHE40; FOS; HIF3A; VHL; TP53; SP1; SLC2A1;
IRS-related events	33	53	1.41086	1.67458	0.00017432	0.290766	0.00279583	0.00704372	KRAS; CDK1; PRKAA2; RHEB; EIF4E; PRKAB2; STRADB; MAP2K1; MAPK1; PDE3B; EIF4B; IRS1; PIK3R1; RAF1; SOS1; PIK3CB; STK11; EEF2K; NRAS; GRB2; PIK3R2; RPS6KB1; EIF4EBP1; IRS2; TSC1; MTOR; INSR; PDPK1; YWHAB; PIK3CA; PRKAA1; PRKAG2; CAB39;
IRS-mediated signalling	32	51	1.36811	1.68752	0.000177217	0.295597	0.00281521	0.00709255	KRAS; CDK1; PRKAA2; RHEB; EIF4E; PRKAB2; STRADB; MAP2K1; MAPK1; PDE3B; EIF4B; IRS1; PIK3R1; RAF1; SOS1; PIK3CB; STK11; EEF2K; NRAS; GRB2; PIK3R2; RPS6KB1; EIF4EBP1; IRS2; TSC1; MTOR; PDPK1; YWHAB; PIK3CA; PRKAA1; PRKAG2; CAB39;
IL6-mediated signaling events	30	47	1.2826	1.7167	0.000180334	0.300798	0.00283771	0.00714924	MCL1; RAC1; IL6R; GAB2; IL6ST; SOCS3; PIK3R1; GAB1; IRF1; JAK1; SOS1; TNFSF11; IL6; CEBPD; JUN; FOXO1; JUNB; STAT3; CEBPB; GRB2; JAK2; MAPK14; HSP90B1; PRKCD; FOS; BCL2L1; MITF; MAP2K4; PIK3CA; LMO4;
LPA receptor mediated events	55	100	2.35143	1.47917	0.000195955	0.326853	0.0030547	0.00769591	GNAO1; GNA13; PRKCE; ARRB2; RAC1; ADCY2; GNAI2; GNAQ; LPAR2; MAPT; PRKD1; RELA; CRK; LPAR1; LYN; GNA14; RAN; RHOA; BTRC; GNA12; GNAI3; IKBKB; PIK3R1; UBE2D3; GAB1; MMP2; RPS6KA5; TNFAIP3; IL6; NFKBIA; JUN; PLCG1; PIK3CB; BIRC2; PXN; GSK3B; CREB1; HBEGF; GNAS; PTK2; LPAR4; MAPK14; GNG2; PRKCD; TNF; ERC1; FOS; REL; TNFRSF1A; CASP3; CHUK; GNAL; BCL3; EGFR; PIK3CA;
Signaling by EGFR	54	98	2.30868	1.48191	0.000209551	0.34953	0.00323639	0.00815365	AP2M1; CALM1; KRAS; PTEN; AP2B1; CDK1; PRKAR2A; PRKCE; ADAM10; CSK; RICTOR; ADCY2; CLTC; PRKAR1A; CAMK4; MAP2K1; PAG1; PRKACB; SPRY1; PRKAR2B; CDKN1B; MAPK1; LRIG1; STAM; SHC1; AP2A1; PIK3R1; RAF1; SH3GL2; GAB1; SOS1; UBC; SPRY2; PLCG1; ADAM17; PXN; ADAM12; CDKN1A; CALM3; EPS15; NRAS; CREB1; GRB2; AKT1S1; PRKCD; CDC42; ARHGEF7; CHUK; MTOR; NR4A1; PDPK1; YWHAB; EGFR; PIK3CA;
Regulation of retinoblastoma protein	39	66	1.66738	1.58923	0.000230166	0.383917	0.00352217	0.00887364	CCND1; TGFB2; CEBPA; E2F2; TFDP1; PPP2CA; SUV39H1; CDK6; E2F3; HDAC1; MET; CDK2; MEF2C; ATF2; CCND2; CDKN1B; SIRT1; CBX4; CCND3; CCNE1; RAF1; TBP; CDK4; E2F1; CEBPD; JUN; ABL1; RUNX2; SKP2; PAX3; RBBP4; CDKN1A; CEBPB; MAPK14; RB1; MITF; PPARG; DNMT1; BRD2;
CREB phosphorylation through the activation of Ras	20	28	0.855066	1.92111	0.000238286	0.39746	0.00361328	0.00910316	CALM1; CAMK2D; DLG4; GRIN2B; RRAS; RPS6KA3; MAPK1; BRAF; RAF1; CAMK2G; PLA2G4A; RPS6KA1; CALM3; CREB1; RASGRF1; RPS6KA6; PDPK1; CAMK2A; GRIN2A; CAMK2B;
p63 transcription factor network	57	105	2.43694	1.45996	0.000240546	0.401231	0.00361469	0.00910674	HELLS; AXL; FLOT2; IGFBP3; JAG1; NOTCH1; VDR; ITGB4; CLCA2; CSNK1A1; HES1; POU2F2; AXIN2; BTRC; FASN; FBXW7; IKBKB; LRP6; WNT3A; WWP1; YAP1; YWHAQ; BBC3; CTNNB1; NRG1; SEC14L2; EGR2; HBP1; PMAIP1; DVL2; TCF7L1; CEBPD; CABLES1; SKP1; ABL1; FOSL2; RAB38; RRAD; GSK3B; ITGA3; AEN; CDKN1A; APC; COL5A1; IL1A; PRKCD; ADA; BAX; FZD5; TFAP2C; TRAF4; S100A2; CHUK; FAS; RUNX1; SP1; GADD45A;
Signaling by BMP	15	19	0.6413	2.12333	0.00024756	0.41293	0.00368687	0.00928858	BMPR1A; SMAD4; GREM2; FSTL1; ACVR2A; ACVR2B; SMAD5; UBE2D3; BMPR2; UBE2D1; CHRDL1; NOG; SMAD1; ZFYVE16; SMAD9;
Toll Like Receptor 10 (TLR10) Cascade	36	60	1.53912	1.61368	0.000261135	0.435574	0.00382082	0.00962605	CDK1; MAP2K1; MEF2C; RELA; RPS6KA3; TAB1; ATF2; MAPK1; UBE2N; ATF1; MAP2K7; MAP3K1; IKBKB; IRAK2; MAPK8; PELI2; TAB3; TMEM189-UBE2V1; UBE2V1; MAPKAPK2; RPS6KA5; UBC; NFKBIA; JUN; RPS6KA1; CREB1; TLR10; MAPK10; MEF2A; MAPK14; FOS; CHUK; TAB2; MAP2K4; MAP3K7; MAPK7;
EphrinB-EPHB pathway	36	60	1.53912	1.61368	0.000261135	0.435574	0.00382082	0.00962605	GRB7; KRAS; NCK2; RASA1; RAC1; SYNJ1; ITSN1; MAP2K1; ROCK1; RRAS; MAPK1; RAP1A; WASL; CRK; LYN; EPHB4; SHC1; EFNB2; MAPK8; PIK3R1; YES1; EPHB3; ITGB3; RAP1B; PXN; PTPN13; NRAS; FYN; GRB2; PTK2; CDC42; EFNA5; FGB; MAP2K4; PIK3CA; MAP3K7;
Syndecan-2-mediated signaling events	44	77	1.88115	1.53682	0.00027027	0.45081	0.00392009	0.00987614	IL17RD; PAK4; PLAU; RASA1; ITGB1; MET; CDH2; LAMA3; MAPK1; EPB41; EZR; RHOA; SHC1; CASK; FGFR1; MAPK8; PIK3R1; FGFR2; GAB1; MMP2; SDC2; SOS1; SPRY2; STAT5B; JUN; PLCG1; CAV2; RUNX2; HGF; RPS6KA1; SDCBP; GRB2; PRKCD; SPP1; BAX; CTNND1; FOS; CASP3; FGFR3; PDPK1; CAMK2A; ITGA5; PIK3CA; NF1;
Androgen-mediated signaling	68	130	2.90723	1.40674	0.000275138	0.45893	0.0039563	0.00996735	CCND1; GNAO1; NRIP1; TCF4; CEBPA; LATS2; RAC1; TRIM24; CASP8; CDK6; CTDSP2; GNAI2; HDAC1; HNRNPA1; MAP2K1; NCOA1; POU2F1; HOXB13; KAT2B; RPS6KA3; MAPK1; GATA2; HSP90AA1; SIRT1; VAV3; CARM1; CCND3; GNAI3; MAPK8; PIK3R1; RAF1; CTNNB1; PATZ1; TGFB1I1; RCHY1; RXRG; JUN; RANBP9; UBE2I; APPL1; FOXO1; KDM3A; NR2C2; APPBP2; GSK3B; NCOA2; CREB1; NKX3-1; PTK2; MAPK14; GNG2; PAWR; TMF1; CDC42; FKBP4; FOS; N…
Post NMDA receptor activation events	23	34	0.983326	1.8194	0.000294581	0.491361	0.00416408	0.0104908	CALM1; CAMK2D; DLG4; CAMK4; GRIN2B; PRKACB; RRAS; RPS6KA3; MAPK1; BRAF; RAF1; CAMK2G; PLA2G4A; RPS6KA1; CALM3; CREB1; RASGRF1; RPS6KA6; CAMKK1; PDPK1; CAMK2A; GRIN2A; CAMK2B;
Activation of NMDA receptor upon glutamate binding and postsynaptic events	23	34	0.983326	1.8194	0.000294581	0.491361	0.00416408	0.0104908	CALM1; CAMK2D; DLG4; CAMK4; GRIN2B; PRKACB; RRAS; RPS6KA3; MAPK1; BRAF; RAF1; CAMK2G; PLA2G4A; RPS6KA1; CALM3; CREB1; RASGRF1; RPS6KA6; CAMKK1; PDPK1; CAMK2A; GRIN2A; CAMK2B;
PDGFR-alpha signaling pathway	16	21	0.684053	2.0492	0.000312193	0.520738	0.00433948	0.0109327	CRKL; PDGFRA; CRK; SHC1; PIK3R1; JAK1; SOS1; JUN; PLCG1; GRB2; ITGAV; CSNK2A1; IFNG; FOS; SHB; PIK3CA;
MAPK targets/ Nuclear events mediated by MAP kinases	16	21	0.684053	2.0492	0.000312193	0.520738	0.00433948	0.0109327	MEF2C; RPS6KA3; ATF2; MAPK1; ATF1; MAPK8; MAPKAPK2; RPS6KA5; JUN; RPS6KA1; CREB1; MAPK10; MEF2A; MAPK14; FOS; MAPK7;
Presenilin action in Notch and Wnt signaling	29	46	1.23985	1.69557	0.000315627	0.526465	0.00434153	0.0109379	CCND1; PSEN1; ADAM10; NKD1; APH1A; DLL1; HDAC1; NOTCH1; DKK1; TAB1; FBXW11; MAPK1; CSNK1A1; NEDD4; PPP2R5D; BTRC; LRP6; WIF1; CTNNB1; JUN; GSK3B; NCSTN; NLK; APC; CSNK2A1; FOS; DKK2; PPARD; MAP3K7;
EPHB forward signaling	26	40	1.11159	1.7482	0.000317546	0.529666	0.00434153	0.0109379	GRB7; KRAS; RASA1; RAC1; SYNJ1; ITSN1; MAP2K1; ROCK1; RRAS; MAPK1; RAP1A; WASL; CRK; EPHB4; SHC1; EFNB2; PIK3R1; EPHB3; RAP1B; PXN; NRAS; GRB2; PTK2; CDC42; EFNA5; PIK3CA;
C-MYB transcription factor network	47	84	2.00941	1.5048	0.000331043	0.55218	0.00448927	0.0113101	CCND1; CD34; ETS1; KIT; KRAS; CEBPA; PAX5; PPP3CA; BCL2; HSPA8; H2AFZ; SLC25A3; CDK6; CSF1R; LEF1; TOM1; ZFPM1; TAB1; CDKN1B; HES1; MAF; CBX4; MYB; PIM1; NCOR1; CA1; CEBPD; UBE2I; PPID; NLK; KITLG; CDKN1A; COL1A2; NRAS; BIRC3; CEBPB; GATA3; ANPEP; ADA; TFEC; TAB2; SP1; CD4; ATP2B1; ADORA2B; MAP3K7; IQGAP1;
Signaling events regulated by Ret tyrosine kinase	40	69	1.71013	1.55911	0.000337105	0.562291	0.0045346	0.0114243	GRB7; GRB10; RASA1; ARRB2; RAC1; RET; RELA; MAPK1; RAP1A; CRK; GDNF; RAN; RHOA; SHC1; BTRC; IKBKB; IRS1; MAPK8; PIK3R1; UBE2D3; GAB1; SOS1; TNFAIP3; NFKBIA; JUN; BIRC2; GFRA1; PXN; CREB1; GRB2; PTK2; MAPK14; TNF; ERC1; REL; TNFRSF1A; CHUK; IRS2; BCL3; PIK3CA;
ATM pathway	143	307	6.11372	1.25266	0.0003476	0.579797	0.00463838	0.0116858	BAK1; BCL2L2; E2F6; JMY; MCL1; PLAU; PTEN; YWHAZ; CDK1; CEBPA; DGCR8; RNF144B; SH2D1A; BCL2; BTG2; DHFR; E2F2; PRDM1; TFDP1; DDX5; H2AFX; HDAC2; PPP2CA; CCNE2; CDC25A; E2F3; E2F5; HDAC1; HSPA1B; IGFBP3; MDM4; MET; TP73; WASF1; YY1; DUSP1; BCL6; CDK2; DKK1; DYRK2; E2F7; FBXO11; KAT2B; LIF; NFYA; RBL1; VDR; RAD51; CDKN1B; FBXW11; POU4F1; UBE2N; ZNF385A; TGFA; TP53BP2; CCNG1; CSNK1A1; HES1; PPP2R4; …
Glutamate Neurotransmitter Release Cycle	10	11	0.427533	2.44493	0.000364207	0.607498	0.00482141	0.0121469	SYT1; STX1A; VAMP2; SLC38A2; STXBP1; SNAP25; SLC17A7; CPLX1; RIMS1; UNC13B;
MyD88 cascade initiated on plasma membrane	35	59	1.49637	1.59546	0.0004303	0.71774	0.00560735	0.014127	CDK1; MAP2K1; MEF2C; RELA; RPS6KA3; TAB1; ATF2; MAPK1; UBE2N; ATF1; MAP2K7; MAP3K1; IKBKB; IRAK2; MAPK8; PELI2; TAB3; TMEM189-UBE2V1; UBE2V1; MAPKAPK2; RPS6KA5; UBC; NFKBIA; JUN; RPS6KA1; CREB1; MAPK10; MEF2A; MAPK14; FOS; CHUK; TAB2; MAP2K4; MAP3K7; MAPK7;
TRAF6 mediated induction of NFkB and MAP kinases upon TLR7/8 or 9 activation	35	59	1.49637	1.59546	0.0004303	0.71774	0.00560735	0.014127	CDK1; MAP2K1; MEF2C; RELA; RPS6KA3; TAB1; ATF2; MAPK1; UBE2N; ATF1; MAP2K7; MAP3K1; IKBKB; IRAK2; MAPK8; PELI2; TAB3; TMEM189-UBE2V1; UBE2V1; MAPKAPK2; RPS6KA5; UBC; NFKBIA; JUN; RPS6KA1; CREB1; MAPK10; MEF2A; MAPK14; FOS; CHUK; TAB2; MAP2K4; MAP3K7; MAPK7;
Reelin signaling pathway	20	29	0.855066	1.85489	0.000500176	0.834294	0.0064674	0.0162937	ARHGEF2; NCK2; CRKL; ITGB1; GRIN2B; MAPT; RELN; VLDLR; RAP1A; MAP2K7; CDK5R1; MAPK8; PAFAH1B1; PIK3R1; GSK3B; ITGA3; MAP3K11; FYN; PIK3CA; GRIN2A;
Cyclin D associated events in G1	21	31	0.89782	1.82198	0.000526797	0.878698	0.00670761	0.0168989	CCND1; CDK1; E2F2; TFDP1; CCNH; CDK6; E2F3; E2F5; RBL1; CDKN1B; CDK4; UBC; E2F1; SKP1; SKP2; CDKN1A; CDKN2B; CKS1B; RB1; CDK7; RBL2;
G1 Phase	21	31	0.89782	1.82198	0.000526797	0.878698	0.00670761	0.0168989	CCND1; CDK1; E2F2; TFDP1; CCNH; CDK6; E2F3; E2F5; RBL1; CDKN1B; CDK4; UBC; E2F1; SKP1; SKP2; CDKN1A; CDKN2B; CKS1B; RB1; CDK7; RBL2;
Validated targets of C-MYC transcriptional activation	45	81	1.9239	1.49413	0.00054402	0.907425	0.00687443	0.0173192	HSPD1; TFRC; EIF4E; ID2; SMAD4; CDC25A; E2F3; FOSL1; LDHA; PEG10; TAF4B; CDCA7; NPM1; CCND2; NCL; HSP90AA1; LIN28B; PTMA; SUPT7L; HMGA1; PIM1; CDK4; MYCT1; PMAIP1; PRDX3; EIF2S1; SERPINI1; TAF12; MTDH; PDCD10; SNAI1; HSPA4; BCAT1; POLR3D; BMI1; EIF4A1; PFKM; BAX; GPAM; IREB2; RUVBL1; TP53; CAD; COMMD3-BMI1; SLC2A1;
Beta3 integrin cell surface interactions	27	43	1.15434	1.68879	0.000556042	0.927478	0.00697352	0.0175689	LAMC1; PLAU; COL4A5; SDC1; TGFBR2; FBN1; VEGFA; PDGFRB; TGFBI; TNC; ITGB3; CYR61; COL1A1; COL1A2; ITGAV; THY1; KDR; SPP1; COL4A1; COL4A4; COL4A6; F11R; PDGFB; THBS1; FGB; SDC4; LAMA4;
Toll Like Receptor 5 (TLR5) Cascade	35	60	1.49637	1.56887	0.00066713	1	0.00824276	0.0207665	CDK1; MAP2K1; MEF2C; RELA; RPS6KA3; TAB1; ATF2; MAPK1; UBE2N; ATF1; MAP2K7; MAP3K1; IKBKB; IRAK2; MAPK8; PELI2; TAB3; TMEM189-UBE2V1; UBE2V1; MAPKAPK2; RPS6KA5; UBC; NFKBIA; JUN; RPS6KA1; CREB1; MAPK10; MEF2A; MAPK14; FOS; CHUK; TAB2; MAP2K4; MAP3K7; MAPK7;
MyD88 dependent cascade initiated on endosome	35	60	1.49637	1.56887	0.00066713	1	0.00824276	0.0207665	CDK1; MAP2K1; MEF2C; RELA; RPS6KA3; TAB1; ATF2; MAPK1; UBE2N; ATF1; MAP2K7; MAP3K1; IKBKB; IRAK2; MAPK8; PELI2; TAB3; TMEM189-UBE2V1; UBE2V1; MAPKAPK2; RPS6KA5; UBC; NFKBIA; JUN; RPS6KA1; CREB1; MAPK10; MEF2A; MAPK14; FOS; CHUK; TAB2; MAP2K4; MAP3K7; MAPK7;
Signaling by FGFR	51	95	2.18042	1.44379	0.000711322	1	0.00872415	0.0219793	CALM1; IL17RD; KRAS; PTEN; CDK1; FGF7; PRKAR2A; PRKCE; RICTOR; ADCY2; PPP2CA; PPP2CB; PRKAR1A; CAMK4; MAP2K1; PRKACB; FGF10; PRKAR2B; CDKN1B; MAPK1; BRAF; SHC1; FGFR1; MKNK1; PIK3R1; PPP2R1A; RAF1; FGFR2; GAB1; SDC2; SOS1; UBC; FGF2; SPRY2; PLCG1; CDKN1A; CALM3; NRAS; CREB1; GRB2; AKT1S1; PRKCD; CHUK; MTOR; NR4A1; FGFR3; FRS3; PDPK1; YWHAB; EGFR; PIK3CA;
Polo-like kinase signaling events in the cell cycle	57	109	2.43694	1.40638	0.000843616	1	0.0102422	0.0258039	AJUBA; CDK1; RASA1; TACC1; ARRB2; CPEB1; PPP2CA; ROCK2; TPT1; ECT2; RELA; CDC25B; FBXW11; PRC1; TUBG1; AURKA; PPP2R5D; RAN; RHOA; BTRC; CCNE1; IKBKB; PIK3R1; PPP2R1A; WEE1; UBE2D3; BORA; PPP1R12A; TNFAIP3; GIT1; NFKBIA; BIRC2; NDEL1; GSK3B; NINL; KIF20A; MAPK14; SGOL1; TNF; ERC1; REL; STAG2; TNFRSF1A; ARHGEF7; CHUK; KIF2A; TP53; RAB1A; BUB1; PPP1CB; BCL3; GORASP1; PLK2; GADD45A; PIK3CA; CHEK2; PL…
IL2 signaling events mediated by PI3K	38	67	1.62463	1.52538	0.000847379	1	0.0102422	0.0258039	CALM1; SGMS1; ARRB2; BCL2; RAC1; UGCG; RELA; GAB2; HSP90AA1; RAN; SHC1; BTRC; EIF3A; IKBKB; MYB; PIK3R1; SMPD1; UBE2D3; JAK1; SOS1; TNFAIP3; NFKBIA; E2F1; BIRC2; CALM3; GRB2; RPS6KB1; MAPK14; TNF; ERC1; FOXO3; REL; TNFRSF1A; BCL2L1; CHUK; MTOR; BCL3; PIK3CA;
Neurotransmitter Receptor Binding And Downstream Transmission In The Postsynaptic Cell	48	89	2.05216	1.45048	0.000882757	1	0.0105931	0.0266879	AP2M1; CALM1; NSF; AP2B1; CACNG4; CAMK2D; GABBR1; ADCY2; DLG4; CAMK4; GABBR2; GNAI2; GRIN2B; PRKACB; RRAS; RPS6KA3; CACNG3; MAPK1; GABRG2; GABRB1; BRAF; GNAI3; RAF1; CAMK2G; EPB41L1; PLA2G4A; GNG10; GNG5; GRIP1; RPS6KA1; CALM3; CREB1; GNG3; GABRB2; RASGRF1; GNG2; AKAP5; GNG12; GNAL; RPS6KA6; PLCB1; CAMKK1; GRIK3; PDPK1; CAMK2A; GRIN2A; MYO6; CAMK2B;
S1P2 pathway	18	26	0.76956	1.86206	0.000896943	1	0.0106864	0.026923	GNAO1; GNA13; RAC1; GNAI2; GNAQ; MAPK1; GNA14; RHOA; GNA12; GNAI3; IRS1; MAPK8; PIK3R1; JUN; CDH5; MAPK14; FOS; PIK3CA;
FAS (CD95) signaling pathway	66	130	2.82172	1.36538	0.00097156	1	0.0114922	0.0289532	FAIM2; APP; ARRB2; BCL2; CASP8; CLTC; SATB1; TFAP2A; CASP2; MAP2K1; CFL2; RELA; GAS2; MAPK1; EZR; BAG4; MAP2K7; MAP3K1; RAN; AIFM1; BTRC; IKBKB; MAPK8; PIK3R1; RAF1; SMPD1; UBE2D3; IGF1; CASP7; MADD; TNFAIP3; TOP1; FASLG; NFKBIA; BIRC2; VIM; SMPD3; BIRC3; CYCS; MAPK10; PTK2; MAPK14; PAWR; PRKCD; TNF; TXNDC12; BAX; DIABLO; ERC1; PRKRA; REL; SLK; SPTAN1; TNFRSF1A; CASP3; CHUK; FAS; RB1; KSR1; PDGFA…
MAP kinase activation in TLR cascade	20	30	0.855066	1.79308	0.000978356	1	0.0114922	0.0289532	CDK1; MAP2K1; MEF2C; RPS6KA3; ATF2; MAPK1; ATF1; MAP2K7; MAPK8; MAPKAPK2; RPS6KA5; JUN; RPS6KA1; CREB1; MAPK10; MEF2A; MAPK14; FOS; MAP2K4; MAPK7;
ErbB2/ErbB3 signaling events	24	38	1.02608	1.69869	0.000996261	1	0.0115636	0.0291329	KRAS; RAC1; PPP3CB; MAP2K1; MAPK1; SHC1; MAPK8; RAF1; NRG1; SOS1; NRG2; JUN; DOCK7; STAT3; NRAS; GRB2; JAK2; MAPK10; ERBB3; CDC42; FOS; RNF41; USP8; MTOR;
ErbB4 signaling events	21	32	0.89782	1.76506	0.000998295	1	0.0115636	0.0291329	ERBB4; DLG4; CBFA2T3; GRIN2B; MAPK1; LRIG1; NEDD4; SHC1; WWP1; YAP1; NRG1; EREG; STAT5B; NCOR1; NRG2; ADAM17; FYN; HBEGF; GRB2; JAK2; TAB2;
Trk receptor signaling mediated by the MAPK pathway	22	34	0.940573	1.74033	0.00100679	1	0.0115815	0.0291781	KRAS; MAP3K2; MAP2K1; MEF2C; MAPK1; RAP1A; BRAF; EHD4; CDK5R1; RAF1; MAPKAPK2; RPS6KA5; RAP1B; NTF3; RPS6KA1; NRAS; CREB1; MAPK14; PRKCD; FOS; RIT1; MAPK7;
Notch signaling pathway	50	94	2.13767	1.43055	0.00105154	1	0.0119317	0.0300604	CCND1; PSEN1; CAMK2D; NUMB; ADAM10; MYCBP; GATA6; RAB11A; APH1A; DLL1; HDAC1; JAG1; NCOA1; NOTCH1; NOTCH2; RCAN1; YY1; CDKN1B; DLL4; MAML2; FURIN; HES1; BTRC; FBXW7; GATA4; GHR; MIB1; MYB; NEUROG3; NCOR1; JAG2; E2F1; MFAP5; SKP1; ADAM12; MAML1; RUNX2; SKP2; HIF1A; NCSTN; CDKN1A; STAT3; EPS15; GATA3; JAK2; KDR; ID1; MFAP2; RB1; CD4;
Notch-mediated HES/HEY network	50	94	2.13767	1.43055	0.00105154	1	0.0119317	0.0300604	CCND1; PSEN1; CAMK2D; NUMB; ADAM10; MYCBP; GATA6; RAB11A; APH1A; DLL1; HDAC1; JAG1; NCOA1; NOTCH1; NOTCH2; RCAN1; YY1; CDKN1B; DLL4; MAML2; FURIN; HES1; BTRC; FBXW7; GATA4; GHR; MIB1; MYB; NEUROG3; NCOR1; JAG2; E2F1; MFAP5; SKP1; ADAM12; MAML1; RUNX2; SKP2; HIF1A; NCSTN; CDKN1A; STAT3; EPS15; GATA3; JAK2; KDR; ID1; MFAP2; RB1; CD4;
Activation of BH3-only proteins	13	17	0.555793	2.0568	0.00113081	1	0.0127445	0.0321082	DYNLL2; BCL2; TFDP1; DYNLL1; PPP3R1; BCL2L11; MAPK8; BBC3; PMAIP1; E2F1; BMF; TP53; YWHAB;
Signaling by Insulin receptor	43	79	1.83839	1.46388	0.00125958	1	0.0141005	0.0355243	KRAS; CDK1; GRB10; PRKAA2; RHEB; EIF4E; PRKAB2; STRADB; MAP2K1; MAPK1; CRK; PDE3B; SHC1; ATP6V1G1; ATP6V1H; EIF4B; IRS1; PIK3R1; RAF1; SOS1; ATP6V1E1; ATP6V0E1; PIK3CB; ATP6V0B; STK11; EEF2K; NRAS; GRB2; ATP6V1C2; PIK3R2; RPS6KB1; EIF4EBP1; IRS2; TSC1; MTOR; ATP6V1A; INSR; PDPK1; YWHAB; PIK3CA; PRKAA1; PRKAG2; CAB39;
Ceramide signaling pathway	29	49	1.23985	1.59178	0.00138682	1	0.0154214	0.0388522	BCL2; CASP8; MAP2K1; RELA; MAPK1; BAG4; MAP3K1; AIFM1; MAPK8; RAF1; SMPD1; IGF1; MADD; NFKBIA; SMPD3; BIRC3; CYCS; PAWR; PRKCD; TNF; TXNDC12; BAX; PRKRA; TNFRSF1A; RB1; KSR1; PDGFA; ASAH1; MAP2K4;
Semaphorin interactions	36	64	1.53912	1.51285	0.00141019	1	0.0155774	0.0392452	ARHGEF12; PLXNC1; SEMA6D; RAC1; ITGB1; RHOC; ROCK2; DPYSL4; MET; MYH9; ROCK1; RRAS; RHOB; PAK2; HSP90AA1; RHOA; CDK5R1; SEMA3A; DPYSL2; MYL12B; DPYSL3; CRMP1; SEMA6A; GSK3B; PLXNA2; FYN; SEMA4D; CFL1; DPYSL5; MYL6; PLXND1; TLN1; LIMK1; MYH10; NRP1; SEMA4A;
ATR signaling pathway	116	250	4.95938	1.24784	0.00146181	1	0.0160415	0.0404143	BAK1; BCL2L2; JMY; MCL1; PTEN; YWHAZ; DGCR8; RNF144B; SH2D1A; BCL2; BTG2; E2F2; PRDM1; TFDP1; DDX5; H2AFX; HDAC2; PPP2CA; CDC25A; E2F3; HSPA1B; IGFBP3; MDM4; MET; TP73; YY1; DUSP1; BCL6; CDK2; DKK1; DYRK2; FBXO11; KAT2B; LIF; NFYA; VDR; RAD51; FBXW11; POU4F1; ZNF385A; TGFA; TP53BP2; CCNG1; CSNK1A1; HES1; PPP2R4; STEAP3; BTRC; CARM1; CHEK1; MAPK8; PPM1D; PPP2R1A; RFWD2; SESN1; BBC3; TIMELESS; MMP2…
G alpha (12/13) signalling events	15	21	0.6413	1.92121	0.00149217	1	0.0160582	0.0404564	GNA13; TBXA2R; PIK3R3; RAC1; RHOC; ROCK2; ROCK1; RHOB; RHOA; PIK3R1; ADRA1D; PIK3R2; GNG2; ADRA1A; PIK3CA;
E-cadherin signaling in keratinocytes	15	21	0.6413	1.92121	0.00149217	1	0.0160582	0.0404564	AJUBA; RAC1; PIP5K1A; CTNNA1; RHOA; CASR; PIK3R1; ZYX; CTNNB1; PLCG1; FYN; CTNND1; FMN1; EGFR; PIK3CA;
Toll Like Receptor 7/8 (TLR7/8) Cascade	35	62	1.49637	1.51827	0.00150184	1	0.0160582	0.0404564	CDK1; MAP2K1; MEF2C; RELA; RPS6KA3; TAB1; ATF2; MAPK1; UBE2N; ATF1; MAP2K7; MAP3K1; IKBKB; IRAK2; MAPK8; PELI2; TAB3; TMEM189-UBE2V1; UBE2V1; MAPKAPK2; RPS6KA5; UBC; NFKBIA; JUN; RPS6KA1; CREB1; MAPK10; MEF2A; MAPK14; FOS; CHUK; TAB2; MAP2K4; MAP3K7; MAPK7;
MyD88:Mal cascade initiated on plasma membrane	35	62	1.49637	1.51827	0.00150184	1	0.0160582	0.0404564	CDK1; MAP2K1; MEF2C; RELA; RPS6KA3; TAB1; ATF2; MAPK1; UBE2N; ATF1; MAP2K7; MAP3K1; IKBKB; IRAK2; MAPK8; PELI2; TAB3; TMEM189-UBE2V1; UBE2V1; MAPKAPK2; RPS6KA5; UBC; NFKBIA; JUN; RPS6KA1; CREB1; MAPK10; MEF2A; MAPK14; FOS; CHUK; TAB2; MAP2K4; MAP3K7; MAPK7;
EphrinA-EPHA pathway	26	43	1.11159	1.62626	0.0015752	1	0.0167352	0.0421621	ARHGEF15; CRKL; RAC1; ROCK1; CRK; INPPL1; LYN; RHOA; SHC1; VAV3; EPHA1; EPHA7; PIK3R1; EPHA4; YES1; EFNA1; PLCG1; EFNA3; FYN; GRB2; PTK2; EFNA5; EPHA3; EFNA2; VAV2; PIK3CA;
Signaling by Robo receptor	16	23	0.684053	1.87109	0.0016149	1	0.0170484	0.0429512	SOS2; CLASP2; NCK2; RAC1; SRGAP1; ENAH; SLIT2; SOS1; ROBO1; CLASP1; SRGAP2; ABL1; CAP2; CDC42; ROBO2; ABL2;
VEGFR3 signaling in lymphatic endothelium	17	25	0.726806	1.82898	0.00170272	1	0.0178625	0.0450022	ITGB1; VEGFC; MAPK1; CRK; SHC1; PIK3R1; SOS1; ITGA4; RPS6KA1; COL1A1; COL1A2; CREB1; GRB2; MAPK14; MAP2K4; ITGA5; PIK3CA;
The role of Nef in HIV-1 replication and disease pathogenesis	18	27	0.76956	1.79312	0.00175984	1	0.0182928	0.0460863	AP2M1; AP1S1; AP2B1; CD28; RAC1; PACS1; PAK2; AP1S2; ATP6V1H; AP2A1; AP1B1; ELMO1; AP1G1; FYN; AP1S3; CD4; DOCK2; AP1M2;
a6b1 and a6b4 Integrin signaling	22	35	0.940573	1.69062	0.00176567	1	0.0182928	0.0460863	YWHAZ; YWHAE; RAC1; YWHAH; ITGB1; MET; ITGB4; SHC1; PIK3R1; YWHAQ; CASP7; RXRG; YWHAG; ITGA6; PMP22; GRB2; RPS6KB1; ERBB3; IL1A; YWHAB; EGFR; PIK3CA;
Sphingolipid metabolism	19	29	0.812313	1.76219	0.00179064	1	0.018437	0.0464495	SGMS1; PPAP2B; CERS6; PPM1L; PRKD1; SGPP1; ACER2; CERS3; SGMS2; COL4A3BP; KDSR; PPAP2A; VAPB; VAPA; CSNK1G2; SGPL1; OSBP; CERS5; ACER3;
AndrogenReceptor	42	78	1.79564	1.44818	0.00188936	1	0.0192162	0.0484126	CCND1; NRIP1; PTEN; CDK1; CDK9; CCNH; SMAD4; CDC37; NCOA1; KAT2B; RELA; ATF2; ESR1; IL6ST; POU2F2; RAN; CCNE1; CTNNB1; PATZ1; TGFB1I1; PNRC1; RCHY1; JUN; RANBP9; UBE2I; APPL1; GTF2H1; RUNX2; NR2C2; NCOA2; STAT3; RNF4; PRMT1; CALR; TMF1; PIAS4; SENP1; SVIL; RB1; RNF14; SP1; KAT7;
Signaling by PDGF	42	78	1.79564	1.44818	0.00188936	1	0.0192162	0.0484126	CALM1; GRB7; KRAS; PTEN; CDK1; NCK2; PRKAR2A; PRKCE; RASA1; RICTOR; ADCY2; PRKAR1A; CAMK4; MAP2K1; PDGFRA; PRKACB; PRKAR2B; CDKN1B; MAPK1; FURIN; PDGFRB; PIK3R1; RAF1; SOS1; PLCG1; PIK3CB; CDKN1A; CALM3; NRAS; CREB1; GRB2; PIK3R2; AKT1S1; PRKCD; PDGFB; CHUK; MTOR; NR4A1; PDPK1; YWHAB; EGFR; PIK3CA;
Synthesis of very long-chain fatty acyl-CoAs	11	14	0.470286	2.11334	0.00195038	1	0.0197166	0.0496733	ELOVL1; ACSL1; ACSL4; ELOVL4; ELOVL3; ELOVL5; ACSL6; ELOVL7; ELOVL2; ELOVL6; ACSL3;
Signaling events mediated by Stem cell factor receptor (c-Kit)	30	52	1.2826	1.55167	0.00202544	1	0.020352	0.0512742	KIT; PTEN; GRB10; BCL2; CRKL; MAP2K1; SPRED1; SH2B3; LYN; SHC1; MAPK8; PIK3R1; RAF1; TEC; GAB1; SOS1; GRAP2; SOCS1; FER; GSK3B; KITLG; STAT3; GRB2; JAK2; RPS6KB1; SNAI2; FOXO3; MITF; PDPK1; PIK3CA;
Toll Like Receptor 9 (TLR9) Cascade	36	65	1.53912	1.48957	0.00204368	1	0.0204124	0.0514262	CDK1; MAP2K1; MEF2C; RELA; RPS6KA3; TAB1; ATF2; MAPK1; UBE2N; ATF1; MAP2K7; MAP3K1; IKBKB; IRAK2; MAPK8; PELI2; TAB3; TMEM189-UBE2V1; UBE2V1; MAPKAPK2; RPS6KA5; UBC; NFKBIA; JUN; RPS6KA1; EEA1; CREB1; MAPK10; MEF2A; MAPK14; FOS; CHUK; TAB2; MAP2K4; MAP3K7; MAPK7;
TRAF6 Mediated Induction of proinflammatory cytokines	29	50	1.23985	1.55995	0.00214156	1	0.0211368	0.0532514	CDK1; MAP2K1; MEF2C; RELA; RPS6KA3; TAB1; ATF2; MAPK1; ATF1; MAP2K7; IKBKB; MAPK8; TAB3; MAPKAPK2; RPS6KA5; UBC; NFKBIA; JUN; RPS6KA1; CREB1; MAPK10; MEF2A; MAPK14; FOS; CHUK; TAB2; MAP2K4; MAP3K7; MAPK7;
Angiopoietin receptor Tie2-mediated signaling	29	50	1.23985	1.55995	0.00214156	1	0.0211368	0.0532514	ETS1; GRB7; RASA1; RAC1; ITGB1; RELA; MAPK1; CRK; SHC1; MAPK8; PIK3R1; MMP2; ELF2; FGF2; STAT5B; ANGPT2; FOXO1; PXN; CDKN1A; FYN; GRB2; PTK2; RPS6KB1; MAPK14; TNF; ITGA5; PIK3CA; TEK; ANGPT4;
Dopamine Neurotransmitter Release Cycle	8	9	0.342027	2.39071	0.00218873	1	0.0213497	0.0537878	SYT1; STX1A; VAMP2; STXBP1; SLC18A2; SNAP25; CPLX1; RIMS1;
Serotonin Neurotransmitter Release Cycle	8	9	0.342027	2.39071	0.00218873	1	0.0213497	0.0537878	SYT1; STX1A; VAMP2; STXBP1; SLC18A2; SNAP25; CPLX1; RIMS1;
Platelet activation, signaling and aggregation	68	138	2.90723	1.3252	0.00223592	1	0.0215875	0.0543868	AP2M1; CALM1; LAMP2; YWHAZ; AP2B1; GNA13; PRKCE; TBXA2R; ARRB2; CSK; P2RY1; PIK3R3; RAC1; RAPGEF4; MGLL; BRPF3; DAGLA; DGKZ; F2RL2; GNAI2; GNAQ; IGFBP3; PFN1; RHOB; MAPK1; RAP1A; CRK; CD63; CALU; LYN; GNA14; RHOA; SHC1; VAV3; GNAI3; PIK3R1; RAF1; HABP4; SOS1; ITGB3; RAP1B; DGKA; PIK3CB; PLA2G4A; ADRA2A; GRIP1; HSPA5; CALM3; FYN; GRB2; DGKH; PIK3R2; PTK2; TRPC6; MAPK14; WDR1; CFL1; GNG2; PRKCD; DG…
Signaling events mediated by TCPTP	48	92	2.05216	1.40319	0.00223899	1	0.0215875	0.0543868	ETS1; SOCS5; ITGB1; CSF1R; LMAN1; MET; BCL6; SOCS3; VEGFA; PDGFRB; SHC1; HMGA1; IRS1; MYB; MYBL1; PIK3R1; EGR2; GAB1; JAK1; SOS1; STAT5B; ITGB3; SOCS1; HGF; STAT3; COL1A1; COL1A2; CEBPB; GRB2; JAK2; RPS6KB1; IRF4; MAPK14; THY1; CD40LG; KDR; PDGFB; BCL2L1; IL10; IRS2; PARP14; IL13RA1; MTOR; SP1; INSR; CSF1; EGFR; PIK3CA;
FGF signaling pathway	28	48	1.19709	1.56892	0.00226035	1	0.0216682	0.05459	IL17RD; PAK4; PLAU; MET; CDH2; MAPK1; SHC1; FGFR1; PIK3R1; FGFR2; GAB1; SDC2; SOS1; SPRY2; STAT5B; JUN; PLCG1; RUNX2; HGF; RPS6KA1; GRB2; SPP1; CTNND1; FOS; FGFR3; PDPK1; CAMK2A; PIK3CA;
JNK signaling in the CD4+ TCR pathway	25	42	1.06883	1.60096	0.00262285	1	0.0249995	0.0629828	CALM1; CHP1; CRKL; RCAN2; FOSL1; POU2F1; RCAN1; CRK; MAP3K1; FKBP1A; MAPK8; FASLG; MAP3K8; GRAP2; JUN; JUNB; CALM3; IFNG; CD40LG; AKAP5; FOS; MAP2K4; PRKCB; MAP3K7; DBNL;
PLK1 signaling events	53	104	2.26593	1.37057	0.0026619	1	0.0252275	0.0635574	AJUBA; CDK1; RASA1; TACC1; ARRB2; CPEB1; PPP2CA; ROCK2; TPT1; ECT2; RELA; CDC25B; FBXW11; PRC1; TUBG1; AURKA; PPP2R5D; RAN; RHOA; BTRC; IKBKB; PIK3R1; PPP2R1A; WEE1; UBE2D3; BORA; PPP1R12A; TNFAIP3; GIT1; NFKBIA; BIRC2; NDEL1; GSK3B; NINL; KIF20A; MAPK14; SGOL1; TNF; ERC1; REL; STAG2; TNFRSF1A; ARHGEF7; CHUK; KIF2A; TP53; RAB1A; BUB1; PPP1CB; BCL3; GORASP1; GADD45A; PIK3CA;
Tie2 Signaling	13	18	0.555793	1.9426	0.00268582	1	0.0253104	0.0637662	GRB7; KRAS; SHC1; PIK3R1; SOS1; PIK3CB; ANGPT2; NRAS; GRB2; PIK3R2; PIK3CA; TEK; ANGPT4;
PI3K Cascade	23	38	0.983326	1.62794	0.0028543	1	0.026747	0.0673856	PRKAA2; RHEB; EIF4E; PRKAB2; STRADB; PDE3B; EIF4B; IRS1; PIK3R1; PIK3CB; STK11; EEF2K; PIK3R2; RPS6KB1; EIF4EBP1; IRS2; TSC1; MTOR; PDPK1; PIK3CA; PRKAA1; PRKAG2; CAB39;
HIF-1-alpha transcription factor network	36	66	1.53912	1.46701	0.00290846	1	0.0271023	0.0682807	ETS1; MCL1; NT5E; EGLN3; TFRC; ADM; ID2; SMAD4; ALDOA; HNF4A; LDHA; NCOA1; PGM1; BNIP3; EGLN1; NPM1; GATA2; COPS5; VEGFA; FURIN; LEP; BHLHE41; CITED2; JUN; SERPINE1; HIF1A; CXCL12; NCOA2; CREB1; EDN1; IGFBP1; HK2; BHLHE40; FOS; SP1; SLC2A1;
Downstream signal transduction	40	75	1.71013	1.43439	0.00302321	1	0.0275176	0.069327	CALM1; GRB7; KRAS; PTEN; CDK1; NCK2; PRKAR2A; PRKCE; RASA1; RICTOR; ADCY2; PRKAR1A; CAMK4; MAP2K1; PRKACB; PRKAR2B; CDKN1B; MAPK1; PDGFRB; PIK3R1; RAF1; SOS1; PLCG1; PIK3CB; CDKN1A; CALM3; NRAS; CREB1; GRB2; PIK3R2; AKT1S1; PRKCD; PDGFB; CHUK; MTOR; NR4A1; PDPK1; YWHAB; EGFR; PIK3CA;
Membrane Trafficking	44	84	1.88115	1.40877	0.00303917	1	0.0275176	0.069327	AP2M1; AP1S1; CHMP7; HSPA8; CLTC; PREB; VAMP2; VPS37A; VPS37B; VAMP7; SAR1B; CHMP4C; STAM; AP1S2; SH3GL2; VAMP8; VPS37C; VPS4A; VPS4B; GJA1; TSG101; UBC; VPS37D; AP1B1; GJC1; SEC23A; BLOC1S6; CLINT1; TXNDC5; AP1G1; SEC24C; CHMP4B; COPZ1; VPS36; ARCN1; AP1S3; VPS25; VTA1; SNF8; SNAP23; SEC24A; AP1M2; BLOC1S3; VPS28;
EPO signaling pathway	21	34	0.89782	1.66126	0.00305492	1	0.0275176	0.069327	BCL2; CRKL; RAP1A; SOCS3; SH2B3; LYN; SHC1; MAPK8; PIK3R1; TEC; GAB1; SOS1; STAT5B; PLCG1; GRB2; JAK2; TRPC6; MAPK14; BCL2L1; IRS2; VAV2;
mRNA 3'-end processing	21	34	0.89782	1.66126	0.00305492	1	0.0275176	0.069327	SRSF2; SRSF6; RBM8A; CDC40; CPSF1; RNPS1; UPF3B; SRSF11; SRSF7; U2AF2; SRSF3; SRSF4; CSTF3; SRRM1; PCF11; CPSF7; CLP1; PABPN1; CSTF2; SRSF1; SRSF9;
Post-Elongation Processing of Intron-Containing pre-mRNA	21	34	0.89782	1.66126	0.00305492	1	0.0275176	0.069327	SRSF2; SRSF6; RBM8A; CDC40; CPSF1; RNPS1; UPF3B; SRSF11; SRSF7; U2AF2; SRSF3; SRSF4; CSTF3; SRRM1; PCF11; CPSF7; CLP1; PABPN1; CSTF2; SRSF1; SRSF9;
Deadenylation of mRNA	15	22	0.6413	1.83392	0.00308333	1	0.0275176	0.069327	CNOT6; EIF4E; PAN3; CNOT2; CNOT7; CNOT6L; EIF4B; PAN2; CNOT3; TNKS1BP1; EIF4A1; EIF4A2; CNOT8; CNOT10; PAIP1;
Toll Like Receptor TLR1:TLR2 Cascade	35	64	1.49637	1.47083	0.00312206	1	0.0275176	0.069327	CDK1; MAP2K1; MEF2C; RELA; RPS6KA3; TAB1; ATF2; MAPK1; UBE2N; ATF1; MAP2K7; MAP3K1; IKBKB; IRAK2; MAPK8; PELI2; TAB3; TMEM189-UBE2V1; UBE2V1; MAPKAPK2; RPS6KA5; UBC; NFKBIA; JUN; RPS6KA1; CREB1; MAPK10; MEF2A; MAPK14; FOS; CHUK; TAB2; MAP2K4; MAP3K7; MAPK7;
Validated transcriptional targets of deltaNp63 isoforms	35	64	1.49637	1.47083	0.00312206	1	0.0275176	0.069327	HELLS; AXL; IGFBP3; NOTCH1; VDR; CSNK1A1; HES1; POU2F2; AXIN2; BTRC; FASN; FBXW7; LRP6; WNT3A; WWP1; YAP1; CTNNB1; NRG1; SEC14L2; HBP1; DVL2; TCF7L1; CEBPD; SKP1; FOSL2; RAB38; RRAD; GSK3B; ITGA3; APC; COL5A1; IL1A; ADA; FZD5; RUNX1;
Toll Like Receptor TLR6:TLR2 Cascade	35	64	1.49637	1.47083	0.00312206	1	0.0275176	0.069327	CDK1; MAP2K1; MEF2C; RELA; RPS6KA3; TAB1; ATF2; MAPK1; UBE2N; ATF1; MAP2K7; MAP3K1; IKBKB; IRAK2; MAPK8; PELI2; TAB3; TMEM189-UBE2V1; UBE2V1; MAPKAPK2; RPS6KA5; UBC; NFKBIA; JUN; RPS6KA1; CREB1; MAPK10; MEF2A; MAPK14; FOS; CHUK; TAB2; MAP2K4; MAP3K7; MAPK7;
Recycling pathway of L1	20	32	0.855066	1.68105	0.0031345	1	0.0275176	0.069327	AP2M1; AP2B1; NUMB; CLTC; NGF; RPS6KA4; RPS6KA3; MAPK1; RAP1A; EZR; AP2A1; SH3GL2; DPYSL2; RPS6KA5; ITGB3; RAP1B; PLA2G4A; RPS6KA1; TLN1; RPS6KA6;
Netrin-mediated signaling events	20	32	0.855066	1.68105	0.0031345	1	0.0275176	0.069327	RAC1; AGAP2; MAP2K1; MAPK1; WASL; RHOA; PIK3R1; DOCK1; PITPNA; YES1; PLCG1; ELMO1; FYN; PTK2; CDC42; DAPK1; UNC5A; MYO10; CAMK2A; PIK3CA;
E2F transcription factor network	39	73	1.66738	1.43685	0.0032568	1	0.0284416	0.0716548	E2F6; MCL1; PLAU; CDK1; CEBPA; DHFR; E2F2; TFDP1; CCNE2; CDC25A; E2F3; E2F5; HDAC1; TP73; WASF1; YY1; CDK2; E2F7; KAT2B; RBL1; CDKN1B; RYBP; SIRT1; CCND3; CCNE1; HBP1; RRM2; CASP7; E2F1; SERPINE1; MYBL2; CES4A; RBBP4; CDKN1A; HIC1; RB1; SP1; RBL2; TOPBP1;
BCR signaling pathway	36	67	1.53912	1.44512	0.00406835	1	0.0353077	0.0889531	CALM1; ETS1; PTEN; PPP3CA; RASA1; CSK; RAC1; PPP3CB; MAP2K1; PAG1; RELA; MAPK1; LYN; MAP3K1; POU2F2; SHC1; IKBKB; MAPK8; PIK3R1; RAF1; CAMK2G; SOS1; NFKBIA; JUN; CALM3; GRB2; CSNK2A1; MAPK14; SH3BP5; CARD11; FOS; CHUK; PDPK1; VAV2; PIK3CA; MAP3K7;
Regulation of Androgen receptor activity	54	108	2.30868	1.34471	0.00412543	1	0.0353077	0.0889531	CCND1; NRIP1; TCF4; CEBPA; LATS2; TRIM24; CASP8; CDK6; CTDSP2; HDAC1; HNRNPA1; NCOA1; POU2F1; HOXB13; KAT2B; RPS6KA3; GATA2; HSP90AA1; SIRT1; VAV3; CARM1; CCND3; MAPK8; CTNNB1; PATZ1; TGFB1I1; RCHY1; RXRG; JUN; RANBP9; UBE2I; APPL1; FOXO1; KDM3A; NR2C2; APPBP2; GSK3B; NCOA2; NKX3-1; MAPK14; PAWR; TMF1; FKBP4; NCOA4; PIAS4; REL; SENP1; SMARCC1; SVIL; ZMIZ1; TMPRSS2; MAP2K4; KAT7; SNURF;
Toll Like Receptor 3 (TLR3) Cascade	31	56	1.32535	1.48887	0.0041277	1	0.0353077	0.0889531	CDK1; TBK1; MAP2K1; MEF2C; RELA; RPS6KA3; TAB1; ATF2; MAPK1; ATF1; MAP2K7; IKBKB; MAPK8; TAB3; MAPKAPK2; RPS6KA5; UBC; NFKBIA; JUN; RPS6KA1; CREB1; MAPK10; MEF2A; MAPK14; FOS; CHUK; IKBKE; TAB2; MAP2K4; MAP3K7; MAPK7;
TRIF mediated TLR3 signaling	31	56	1.32535	1.48887	0.0041277	1	0.0353077	0.0889531	CDK1; TBK1; MAP2K1; MEF2C; RELA; RPS6KA3; TAB1; ATF2; MAPK1; ATF1; MAP2K7; IKBKB; MAPK8; TAB3; MAPKAPK2; RPS6KA5; UBC; NFKBIA; JUN; RPS6KA1; CREB1; MAPK10; MEF2A; MAPK14; FOS; CHUK; IKBKE; TAB2; MAP2K4; MAP3K7; MAPK7;
Signaling by TGF beta	10	13	0.427533	2.06907	0.00418729	1	0.0356347	0.0897769	SMAD4; TGFBR2; FURIN; TGFBR1; SMAD5; UBE2D3; ZFYVE9; UBE2D1; SMAD1; SMAD9;
Signaling by Interleukins	47	92	2.00941	1.37396	0.00425182	1	0.0360002	0.0906977	KIT; KRAS; MAP3K3; YWHAZ; CDK1; IL6R; MAP2K1; PRKACB; RELA; SQSTM1; TAB1; GAB2; IL6ST; MAPK1; SOCS3; UBE2N; IL1RAP; INPPL1; SHC1; BTRC; IKBKB; IRAK2; PELI2; RAF1; TAB3; TMEM189-UBE2V1; UBE2V1; TEC; JAK1; SOS1; STAT5B; IL6; MAP3K8; SKP1; KITLG; NRAS; FYN; GRB2; JAK2; RBX1; IL1A; CHUK; TAB2; IL1RN; MAP2K4; YWHAB; MAP3K7;
Toll Like Receptor 2 (TLR2) Cascade	35	65	1.49637	1.44821	0.00438017	1	0.0368996	0.0929636	CDK1; MAP2K1; MEF2C; RELA; RPS6KA3; TAB1; ATF2; MAPK1; UBE2N; ATF1; MAP2K7; MAP3K1; IKBKB; IRAK2; MAPK8; PELI2; TAB3; TMEM189-UBE2V1; UBE2V1; MAPKAPK2; RPS6KA5; UBC; NFKBIA; JUN; RPS6KA1; CREB1; MAPK10; MEF2A; MAPK14; FOS; CHUK; TAB2; MAP2K4; MAP3K7; MAPK7;
Signaling events mediated by HDAC Class I	56	113	2.39419	1.33281	0.00450284	1	0.0377424	0.0950868	PPARGC1A; NUP153; YWHAE; HDAC2; CAMK4; HDAC1; MTA2; YY1; BCL6; KAT2B; MBD2; MEF2C; MXD1; RBBP7; RELA; ZFPM1; ESR1; GATA2; HIST1H4H; HSP90AA1; RAN; SIRT1; BTRC; GATAD2A; HOXA10; SMAD7; NCOR1; NFKBIA; UBE2I; FKBP3; FOXO1; ANKRA2; BCOR; RANBP2; RBBP4; CDKN1A; STAT3; TFCP2; NUP210; RFXANK; SIRT7; SMG5; GNG2; SIN3B; TNF; BAX; FOXO3; HDAC4; TNFRSF1A; TUBB2A; MEF2D; TP53; FOXO4; SUMO1; PPARG; YWHAB;
CDP-diacylglycerol biosynthesis I	11	15	0.470286	1.97254	0.00485576	1	0.0400961	0.101017	MBOAT2; LCLAT1; AGPAT4; ABHD5; AGPAT9; LPCAT4; GPAM; AGPAT6; CDS2; AGPAT3; CDS1;
SOS-mediated signalling	11	15	0.470286	1.97254	0.00485576	1	0.0400961	0.101017	KRAS; CDK1; MAP2K1; MAPK1; IRS1; RAF1; SOS1; NRAS; GRB2; IRS2; YWHAB;
Nuclear Events (kinase and transcription factor activation)	11	15	0.470286	1.97254	0.00485576	1	0.0400961	0.101017	MEF2C; RPS6KA3; MAPK1; ATF1; MAPKAPK2; RPS6KA5; RPS6KA1; CREB1; MEF2A; MAPK14; MAPK7;
Fc-epsilon receptor I signaling in mast cells	33	61	1.41086	1.455	0.00507433	1	0.0416945	0.105044	RASA1; MAP2K1; DUSP1; PAK2; RELA; GAB2; MAPK1; LYN; MAP2K7; MAP3K1; SHC1; IKBKB; MAPK8; PIK3R1; PPAP2A; RAF1; SOS1; JUN; PLCG1; PLA2G4A; PXN; PTPN13; FER; S1PR1; FYN; GRB2; PTK2; CBLB; FOS; CHUK; MAP2K4; PRKCB; PIK3CA;
Lissencephaly gene (LIS1) in neuronal migration and development	19	31	0.812313	1.64854	0.00540135	1	0.0439485	0.110722	CALM1; YWHAE; RAC1; DCX; RELN; VLDLR; PPP2R5D; RHOA; CDK5R1; PAFAH1B1; PAFAH1B2; ABL1; NDEL1; CLIP1; CALM3; CSNK2A1; CDC42; DYNLT1; IQGAP1;
EPHA forward signaling	19	31	0.812313	1.64854	0.00540135	1	0.0439485	0.110722	ARHGEF15; CRKL; ROCK1; CRK; LYN; RHOA; VAV3; EPHA1; EPHA7; EPHA4; YES1; EFNA1; PLCG1; EFNA3; FYN; EFNA5; EPHA3; EFNA2; VAV2;
S1P3 pathway	18	29	0.76956	1.6695	0.00557541	1	0.0447105	0.112642	GNAO1; GNA13; AKT3; RAC1; GNAI2; GNAQ; MAPK1; VEGFA; GNA14; PDGFRB; RHOA; GNA12; GNAI3; ITGB3; S1PR1; ITGAV; JAK2; PDGFB;
VEGFR1 specific signals	18	29	0.76956	1.6695	0.00557541	1	0.0447105	0.112642	CALM1; RASA1; PGF; MAPK1; VEGFA; HSP90AA1; SHC2; PIK3R1; PLCG1; HIF1A; CALM3; NRP2; CD2AP; PDPK1; PRKCB; VEGFB; NRP1; PIK3CA;
Insulin-mediated glucose transport	18	29	0.76956	1.6695	0.00557541	1	0.0447105	0.112642	CALM1; YWHAZ; SLC2A4; YWHAE; PRKCI; YWHAH; VAMP2; RHOQ; PPP1CC; YWHAQ; TRIP10; YWHAG; GSK3B; CALM3; TBC1D4; LNPEP; INSR; YWHAB;
Glutamate Binding, Activation of AMPA Receptors and Synaptic Plasticity	14	21	0.598546	1.79321	0.0057825	1	0.0454788	0.114578	AP2M1; NSF; AP2B1; CACNG4; CAMK2D; DLG4; CACNG3; CAMK2G; EPB41L1; GRIP1; AKAP5; CAMK2A; MYO6; CAMK2B;
G0 and Early G1	14	21	0.598546	1.79321	0.0057825	1	0.0454788	0.114578	CDK1; TFDP1; CDC25A; E2F5; HDAC1; LIN54; CDK2; LIN52; RBL1; DYRK1A; E2F1; MYBL2; RBBP4; RBL2;
Signaling by Notch	14	21	0.598546	1.79321	0.0057825	1	0.0454788	0.114578	PSEN1; ADAM10; DLL1; JAG1; NOTCH1; NOTCH2; KAT2B; DLL4; MAML2; FURIN; JAG2; MAML1; PSEN2; NCSTN;
Trafficking of AMPA receptors	14	21	0.598546	1.79321	0.0057825	1	0.0454788	0.114578	AP2M1; NSF; AP2B1; CACNG4; CAMK2D; DLG4; CACNG3; CAMK2G; EPB41L1; GRIP1; AKAP5; CAMK2A; MYO6; CAMK2B;
Nephrin/Neph1 signaling in the kidney podocyte	16	25	0.684053	1.72146	0.00580754	1	0.0454788	0.114578	NCK2; ARRB2; PRKCI; RAC1; F2RL2; WASL; MAPK8; TJP1; JUN; PLCG1; FYN; GRB2; MAPK10; TRPC6; CD2AP; MAP2K4;
NCAM1 interactions	15	23	0.6413	1.75422	0.00583665	1	0.0454931	0.114614	AGRN; CACNB3; CNTN2; CACNB4; ST8SIA2; CACNB2; CACNA1H; GDNF; CACNA1D; GFRA1; CACNB1; CACNA1G; ST8SIA4; CACNA1I; PRNP;
Downstream signaling of activated FGFR	35	66	1.49637	1.42627	0.00604177	1	0.0468729	0.11809	CALM1; KRAS; PTEN; CDK1; PRKAR2A; PRKCE; RICTOR; ADCY2; PRKAR1A; CAMK4; MAP2K1; PRKACB; PRKAR2B; CDKN1B; MAPK1; SHC1; PIK3R1; RAF1; GAB1; SOS1; PLCG1; CDKN1A; CALM3; NRAS; CREB1; GRB2; AKT1S1; PRKCD; CHUK; MTOR; NR4A1; FRS3; PDPK1; YWHAB; PIK3CA;
Signaling by Aurora kinases	49	98	2.09491	1.34473	0.0061156	1	0.047226	0.11898	AJUBA; MYLK; STMN1; RASA1; TACC1; ARRB2; CPEB1; CUL3; H3F3B; NPM1; RELA; CDC25B; KIF23; NCAPH; NCL; PPP1CC; AURKA; PPP2R5D; RAN; RHOA; BTRC; IKBKB; PIK3R1; UBE2D3; TNFAIP3; GIT1; NFKBIA; EVI5; BIRC2; NDEL1; VIM; GSK3B; KIF20A; MAPK14; SGOL1; H3F3A; TNF; ERC1; REL; TNFRSF1A; ARHGEF7; CDCA8; CHUK; KLHL13; TP53; BUB1; BCL3; GADD45A; PIK3CA;
IL4-mediated signaling events	33	62	1.41086	1.43154	0.00703642	1	0.054011	0.136074	ETS1; SOCS5; BCL6; SOCS3; SHC1; HMGA1; IRS1; MYB; MYBL1; PIK3R1; EGR2; JAK1; STAT5B; ITGB3; SOCS1; COL1A1; COL1A2; CEBPB; GRB2; JAK2; RPS6KB1; IRF4; MAPK14; THY1; CD40LG; BCL2L1; IL10; IRS2; PARP14; IL13RA1; MTOR; SP1; PIK3CA;
Botulinum neurotoxicity	5	5	0.213767	2.68918	0.00709138	1	0.054011	0.136074	SYT1; STX1A; VAMP2; SNAP25; SYT2;
Activation of BIM and translocation to mitochondria	5	5	0.213767	2.68918	0.00709138	1	0.054011	0.136074	DYNLL2; DYNLL1; BCL2L11; MAPK8; BMF;
Rap1 signalling	8	10	0.342027	2.15188	0.00735582	1	0.0557705	0.140506	YWHAZ; RAPGEF4; RAP1GAP; SIPA1; RAP1A; RAF1; RAP1B; YWHAB;
Calcineurin-regulated NFAT-dependent transcription in lymphocytes	27	49	1.15434	1.48204	0.0078346	1	0.0591317	0.148974	CALM1; FOSL1; IKZF1; POU2F1; MAF; RNF128; CDK4; EGR2; FASLG; E2F1; DGKA; JUN; JUNB; CALM3; TLE4; GATA3; IFNG; IRF4; CD40LG; CBLB; TNF; FOS; PTPRK; TBX21; CASP3; PPARG; EGR3;
MyD88-independent cascade initiated on plasma membrane	31	58	1.32535	1.43753	0.00819284	1	0.061557	0.155085	CDK1; TBK1; MAP2K1; MEF2C; RELA; RPS6KA3; TAB1; ATF2; MAPK1; ATF1; MAP2K7; IKBKB; MAPK8; TAB3; MAPKAPK2; RPS6KA5; UBC; NFKBIA; JUN; RPS6KA1; CREB1; MAPK10; MEF2A; MAPK14; FOS; CHUK; IKBKE; TAB2; MAP2K4; MAP3K7; MAPK7;
chondroitin sulfate biosynthesis (late stages)	9	12	0.38478	2.01744	0.00882284	1	0.0659933	0.166261	CHST12; CSGALNACT2; CHST15; CSGALNACT1; CHSY3; CHST7; CHSY1; CHST11; CHPF;
Netrin-1 signaling	25	45	1.06883	1.49425	0.00902251	1	0.0671855	0.169265	SIAH1; ABLIM1; RAC1; AGAP2; NTN4; RGMA; RGMB; RAP1A; WASL; EZR; SLIT2; PITPNA; ITGB3; RAP1B; ROBO1; PLCG1; PTK2; TRPC1; TRPC6; CDC42; UNC5A; TLN1; TRPC3; MYO10; TRPC7;
PI3K/AKT activation	18	30	0.76956	1.61386	0.009148	1	0.0675171	0.1701	PTEN; RICTOR; NGF; CDKN1B; RHOA; IRS1; PIK3R1; PIK3CB; CDKN1A; CREB1; PIK3R2; AKT1S1; CHUK; IRS2; MTOR; NR4A1; PDPK1; PIK3CA;
Signalling to ERKs	18	30	0.76956	1.61386	0.009148	1	0.0675171	0.1701	KRAS; CDK1; NGF; MAP2K1; RALGDS; MAPK1; RAP1A; CRK; BRAF; RAF1; MAPKAPK2; SOS1; PLCG1; NRAS; GRB2; MAPK14; RIT1; YWHAB;
Activated TLR4 signalling	37	72	1.58187	1.38212	0.00934823	1	0.0686545	0.172966	CDK1; TBK1; MAP2K1; MEF2C; RELA; RPS6KA3; TAB1; ATF2; MAPK1; UBE2N; ATF1; MAP2K7; MAP3K1; IKBKB; IRAK2; MAPK8; PELI2; TAB3; TMEM189-UBE2V1; UBE2V1; MAPKAPK2; RPS6KA5; UBC; NFKBIA; JUN; RPS6KA1; CREB1; MAPK10; MEF2A; MAPK14; FOS; CHUK; IKBKE; TAB2; MAP2K4; MAP3K7; MAPK7;
NFkB and MAP kinases activation mediated by TLR4 signaling repertoire	29	54	1.23985	1.44442	0.00953591	1	0.0686545	0.172966	CDK1; MAP2K1; MEF2C; RELA; RPS6KA3; TAB1; ATF2; MAPK1; ATF1; MAP2K7; IKBKB; MAPK8; TAB3; MAPKAPK2; RPS6KA5; UBC; NFKBIA; JUN; RPS6KA1; CREB1; MAPK10; MEF2A; MAPK14; FOS; CHUK; TAB2; MAP2K4; MAP3K7; MAPK7;
KitReceptor	29	54	1.23985	1.44442	0.00953591	1	0.0686545	0.172966	GRB7; KIT; RASA1; CRKL; SOCS5; CLTC; MAPK1; SPRED1; CRK; LYN; SHC1; PIK3R1; RAF1; SOCS6; SOS1; STAT5B; YES1; PLCG1; PLCE1; SOCS1; KITLG; RPS6KA1; FYN; GRB2; JAK2; PIK3R2; PTPRU; PRKCB; VAV2;
Validated transcriptional targets of TAp63 isoforms	29	54	1.23985	1.44442	0.00953591	1	0.0686545	0.172966	FLOT2; IGFBP3; JAG1; VDR; ITGB4; CLCA2; BTRC; IKBKB; WWP1; YWHAQ; BBC3; EGR2; HBP1; PMAIP1; CABLES1; ABL1; ITGA3; AEN; CDKN1A; PRKCD; ADA; BAX; TFAP2C; TRAF4; S100A2; CHUK; FAS; SP1; GADD45A;
Triglyceride Biosynthesis	17	28	0.726806	1.63309	0.0095615	1	0.0686545	0.172966	ELOVL1; ACSL1; ACSL4; ELOVL4; FASN; ELOVL3; LPIN2; ELOVL5; ACSL6; ELOVL7; ELOVL2; ELOVL6; DGAT1; GPAM; AGPAT6; ACSL3; GK;
Endosomal Sorting Complex Required For Transport (ESCRT)	17	28	0.726806	1.63309	0.0095615	1	0.0686545	0.172966	CHMP7; VPS37A; VPS37B; CHMP4C; STAM; VPS37C; VPS4A; VPS4B; TSG101; UBC; VPS37D; CHMP4B; VPS36; VPS25; VTA1; SNF8; VPS28;
Post-Elongation Processing of the Transcript	24	43	1.02608	1.50121	0.00967255	1	0.0686545	0.172966	SRSF2; SRSF6; RBM8A; CDC40; ZNF473; CPSF1; RNPS1; UPF3B; LSM11; SRSF11; SRSF7; U2AF2; SRSF3; SRSF4; CSTF3; SRRM1; PCF11; CPSF7; CLP1; PABPN1; CSTF2; SNRPF; SRSF1; SRSF9;
RNA Polymerase II Transcription Termination	24	43	1.02608	1.50121	0.00967255	1	0.0686545	0.172966	SRSF2; SRSF6; RBM8A; CDC40; ZNF473; CPSF1; RNPS1; UPF3B; LSM11; SRSF11; SRSF7; U2AF2; SRSF3; SRSF4; CSTF3; SRRM1; PCF11; CPSF7; CLP1; PABPN1; CSTF2; SNRPF; SRSF1; SRSF9;
Cleavage of Growing Transcript in the Termination Region	24	43	1.02608	1.50121	0.00967255	1	0.0686545	0.172966	SRSF2; SRSF6; RBM8A; CDC40; ZNF473; CPSF1; RNPS1; UPF3B; LSM11; SRSF11; SRSF7; U2AF2; SRSF3; SRSF4; CSTF3; SRRM1; PCF11; CPSF7; CLP1; PABPN1; CSTF2; SNRPF; SRSF1; SRSF9;
Atypical NF-kappaB pathway	10	14	0.427533	1.92139	0.00977957	1	0.06912	0.174139	ARRB2; RELA; BTRC; IKBKB; PIK3R1; NFKBIA; MAPK14; REL; BCL3; PIK3CA;
Neurotransmitter Release Cycle	16	26	0.684053	1.65528	0.00994001	1	0.0699575	0.176249	SYT1; HSPA8; SLC6A1; STX1A; VAMP2; SLC38A2; STXBP1; SLC18A2; SNAP25; DNAJC5; SLC6A11; SLC17A7; CPLX1; RIMS1; SLC5A7; UNC13B;
Smooth Muscle Contraction	15	24	0.6413	1.68116	0.0102636	1	0.0703845	0.177324	CALM1; MYLK; TPM2; TPM3; SORBS1; CALD1; MYL12B; PXN; TPM4; CALM3; TPM1; ACTA2; MYL6; TLN1; VCL;
Signaling events mediated by PTP1B	28	52	1.19709	1.44826	0.010286	1	0.0703845	0.177324	CSK; CSF1R; CDH2; TRPV6; SOCS3; CRK; LYN; LEP; PDGFRB; RHOA; SHC1; IRS1; PIK3R1; SPRY2; STAT5B; YES1; ITGB3; YBX1; FER; STAT3; FYN; GRB2; JAK2; PDGFB; INSR; CSF1; EGFR; PIK3CA;
SHC1 events in EGFR signaling	11	16	0.470286	1.84933	0.0103383	1	0.0703845	0.177324	KRAS; CDK1; MAP2K1; MAPK1; SHC1; RAF1; SOS1; NRAS; GRB2; YWHAB; EGFR;
heparan sulfate biosynthesis (late stages)	11	16	0.470286	1.84933	0.0103383	1	0.0703845	0.177324	HS3ST1; HS3ST3B1; EXT1; HS3ST3A1; EXTL2; NDST1; EXTL3; HS2ST1; NDST2; NDST3; HS3ST2;
Platelet calcium homeostasis	11	16	0.470286	1.84933	0.0103383	1	0.0703845	0.177324	ATP2B2; SLC8A1; ORAI1; TRPC6; ATP2B4; ATP2A2; P2RX1; SLC8A2; TRPC3; TRPC7; ATP2B1;
SHC-related events	11	16	0.470286	1.84933	0.0103383	1	0.0703845	0.177324	KRAS; CDK1; MAP2K1; MAPK1; SHC1; RAF1; SOS1; NRAS; GRB2; INSR; YWHAB;
phosphatidylglycerol biosynthesis II (non-plastidic)	11	16	0.470286	1.84933	0.0103383	1	0.0703845	0.177324	MBOAT2; LCLAT1; AGPAT4; ABHD5; AGPAT9; LPCAT4; GPAM; AGPAT6; CDS2; AGPAT3; CDS1;
CRMPs in Sema3A signaling	11	16	0.470286	1.84933	0.0103383	1	0.0703845	0.177324	DPYSL4; CDK5R1; SEMA3A; DPYSL2; DPYSL3; CRMP1; GSK3B; PLXNA2; FYN; DPYSL5; NRP1;
Fatty Acyl-CoA Biosynthesis	12	18	0.51304	1.79328	0.0105965	1	0.0718005	0.180892	ELOVL1; ACSL1; ACSL4; ELOVL4; FASN; ELOVL3; ELOVL5; ACSL6; ELOVL7; ELOVL2; ELOVL6; ACSL3;
Nef-mediates down modulation of cell surface receptors by recruiting them to clathrin adapters	13	20	0.555793	1.74843	0.0106323	1	0.0718005	0.180892	AP2M1; AP1S1; AP2B1; CD28; PACS1; AP1S2; ATP6V1H; AP2A1; AP1B1; AP1G1; AP1S3; CD4; AP1M2;
Interleukin-1 signaling	22	39	0.940573	1.51727	0.0110872	1	0.0742709	0.187115	MAP3K3; MAP2K1; SQSTM1; TAB1; UBE2N; IL1RAP; BTRC; IKBKB; IRAK2; PELI2; TAB3; TMEM189-UBE2V1; UBE2V1; MAP3K8; SKP1; RBX1; IL1A; CHUK; TAB2; IL1RN; MAP2K4; MAP3K7;
p75 NTR receptor-mediated signalling	22	39	0.940573	1.51727	0.0110872	1	0.0742709	0.187115	PSEN1; YWHAE; PRKCI; RAC1; NGF; RTN4; PRDM4; RELA; SQSTM1; BCL2L11; RHOA; IKBKB; MAPK8; OMG; UBC; NFKBIA; ADAM17; PSEN2; NCSTN; SORCS3; NGFR; NGFRAP1;
NOTCH	30	57	1.2826	1.41558	0.0121355	1	0.0809681	0.203988	PSEN1; APP; NUMB; HDAC2; SMAD4; APH1A; DLL1; LEF1; NOTCH2; YY1; KAT2B; RELA; DLL4; MAPK1; MFNG; FURIN; FBXW7; NCOR1; JAG2; NFKBIA; SKP1; MAML1; PSEN2; SKP2; GSK3B; NCSTN; STAT3; JAK2; PIK3R2; RBX1;
CREB phosphorylation	6	7	0.25652	2.30556	0.012568	1	0.0831882	0.209582	RPS6KA3; ATF1; MAPKAPK2; RPS6KA5; RPS6KA1; CREB1;
RSK activation	6	7	0.25652	2.30556	0.012568	1	0.0831882	0.209582	RPS6KA3; MAPK1; PLA2G4A; RPS6KA1; RPS6KA6; PDPK1;
Glucocorticoid receptor signaling	42	85	1.79564	1.32893	0.0136454	1	0.0899623	0.226648	PPP5C; SGK1; YWHAH; HDAC2; HDAC1; NCOA1; POU2F1; PRKACB; RELA; SMARCC2; MAPK1; HSP90AA1; SUMO2; CDK5R1; MAPK8; TBP; IRF1; TSG101; FKBP5; IL6; JUN; GSK3B; SMARCD1; NCOA2; CDKN1A; PBX1; CREB1; GATA3; GNAS; MAPK10; IFNG; MAPK14; GNG2; BAX; FKBP4; FOS; SMARCC1; TBX21; GNAL; IL13; TP53; NR4A1;
Ras signaling in the CD4+ TCR pathway	23	42	0.983326	1.47293	0.0149739	1	0.0983328	0.247736	CALM1; KRAS; CHP1; RCAN2; FOSL1; MAP2K1; POU2F1; RCAN1; MAPK1; BRAF; FKBP1A; RAF1; FASLG; MAP3K8; JUN; JUNB; CALM3; NRAS; IFNG; CD40LG; AKAP5; FOS; PRKCB;
Vitamin B5 (pantothenate) metabolism	7	9	0.299273	2.09224	0.0161058	1	0.103061	0.259649	SLC25A16; PPCDC; PPCS; FASN; PANK1; PANK2; SLC5A6;
Role of Abl in Robo-Slit signaling	7	9	0.299273	2.09224	0.0161058	1	0.103061	0.259649	CLASP2; SLIT2; ROBO1; CLASP1; ABL1; CAP2; ABL2;
Effects of Botulinum toxin	7	9	0.299273	2.09224	0.0161058	1	0.103061	0.259649	SYT1; STX1A; VAMP2; STXBP1; SNAP25; RIMS1; UNC13B;
Nef mediated downregulation of MHC class I complex cell surface expression	7	9	0.299273	2.09224	0.0161058	1	0.103061	0.259649	AP1S1; PACS1; AP1S2; AP1B1; AP1G1; AP1S3; AP1M2;
Neurofascin interactions	7	9	0.299273	2.09224	0.0161058	1	0.103061	0.259649	ANK2; CNTNAP1; DCX; SDCBP; NRCAM; ANK1; NFASC;
Receptor-ligand binding initiates the second proteolytic cleavage of Notch receptor	7	9	0.299273	2.09224	0.0161058	1	0.103061	0.259649	ADAM10; DLL1; JAG1; NOTCH1; NOTCH2; DLL4; JAG2;
Platelet homeostasis	22	40	0.940573	1.47935	0.0161265	1	0.103061	0.259649	GUCY1A3; ATP2B2; KCNMB2; SLC8A1; GUCY1B3; ORAI1; GUCY1A2; KCNMB4; PLA2G4A; GNAS; TRPC6; MAPK14; GNG2; KCNMB1; MRVI1; ATP2B4; ATP2A2; P2RX1; SLC8A2; TRPC3; TRPC7; ATP2B1;
Integrin cell surface interactions	36	72	1.53912	1.34477	0.0172868	1	0.110055	0.277269	LAMC1; CSK; RAPGEF4; COL2A1; ITGB1; ITGB8; FBN1; RAP1A; CRK; ITGB4; SHC1; TNC; ITGA10; JAM3; SOS1; ITGB3; RAP1B; ITGA4; ITGA6; ITGA8; ITGA3; COL1A1; COL1A2; GRB2; ITGAV; PTK2; SPP1; F11R; ITGA11; LAMA2; THBS1; TLN1; FGB; PDPK1; ITGA5; ITGA9;
heparan sulfate biosynthesis	14	23	0.598546	1.63735	0.0177695	1	0.112698	0.283927	HS3ST1; B3GAT2; HS3ST3B1; EXT1; HS3ST3A1; EXTL2; B3GAT1; NDST1; EXTL3; HS2ST1; NDST2; XYLT2; NDST3; HS3ST2;
Retinoic acid receptors-mediated signaling	25	47	1.06883	1.43068	0.0179925	1	0.11319	0.285167	NRIP1; CDK1; BCL2; CCNH; RARB; HDAC1; NCOA1; KAT2B; VDR; MAPK1; THRB; MAPK8; RXRG; RARG; NCOA2; RARA; RPS6KB1; MAPK14; TNF; THRA; ABCA1; CDK7; NR4A1; PPARG; PPARD;
ALK2 signaling events	8	11	0.342027	1.95643	0.0181864	1	0.11319	0.285167	ACVR1; SMAD4; BMP7; FKBP1A; SMAD5; BMPR2; SMAD1; SMAD9;
Acetylcholine Neurotransmitter Release Cycle	8	11	0.342027	1.95643	0.0181864	1	0.11319	0.285167	SYT1; STX1A; VAMP2; STXBP1; SNAP25; CPLX1; RIMS1; SLC5A7;
Norepinephrine Neurotransmitter Release Cycle	8	11	0.342027	1.95643	0.0181864	1	0.11319	0.285167	SYT1; STX1A; VAMP2; STXBP1; SLC18A2; SNAP25; CPLX1; RIMS1;
Signal attenuation	8	11	0.342027	1.95643	0.0181864	1	0.11319	0.285167	GRB10; CRK; SHC1; IRS1; SOS1; GRB2; IRS2; INSR;
Validated targets of C-MYC transcriptional repression	32	63	1.36811	1.36614	0.0184101	1	0.11353	0.286024	CCND1; CEBPA; ZFP36L1; BCL2; WNT5A; ID2; ITGB1; SMAD4; HDAC1; DKK1; NFYA; RBL1; SMAD2; CDKN1B; ITGB4; PDGFRB; PPP2R4; TBP; CEBPD; MXD4; TMEFF2; DNMT3A; ITGA6; CDKN1A; COL1A2; CREB1; NFYB; CDKN2B; FOXO3; SFXN3; SP1; GADD45A;
Hemostasis	159	375	6.79778	1.14025	0.0184514	1	0.11353	0.286024	AP2M1; CALM1; GRB7; KRAS; LAMP2; PLAU; YWHAZ; AP2B1; GNA13; PRKAR2A; PRKCE; TBXA2R; ARRB2; CSK; P2RY1; PIK3R3; RAC1; RAPGEF4; GATA6; H3F3B; HDAC2; ITGB1; MGLL; PRKAR1A; BRPF3; DAGLA; DGKZ; F2RL2; GNAI2; GNAQ; HDAC1; IGFBP3; JMJD1C; KLC2; PRKACB; SERPINF2; PFN1; RHOB; CDK2; GUCY1A3; IRF2; MFN2; ZFPM1; PRKAR2B; ZFPM2; ATP2B2; KIF23; MAPK1; RAP1A; GATA2; KIF18A; SH2B3; CRK; CD63; CALU; LYN; CAPZA1; …
Signalling to RAS	13	21	0.555793	1.66522	0.0185133	1	0.11353	0.286024	KRAS; CDK1; NGF; MAP2K1; RALGDS; MAPK1; RAF1; MAPKAPK2; SOS1; NRAS; GRB2; MAPK14; YWHAB;
p38 signaling mediated by MAPKAP kinases	13	21	0.555793	1.66522	0.0185133	1	0.11353	0.286024	ETV1; YWHAZ; YWHAE; YWHAH; CDC25B; RAF1; YWHAQ; MAPKAPK2; YWHAG; CREB1; MAPK14; LSP1; YWHAB;
CD28 co-stimulation	20	36	0.855066	1.49432	0.0186752	1	0.114104	0.287469	CD28; PIK3R3; RAC1; RICTOR; CD80; PAK2; PIK3R1; MAP3K8; GRAP2; FYN; GRB2; PIK3R2; CDC42; SPTAN1; CD86; SPTBN2; MTOR; PDPK1; PIK3CA; PTPRA;
Phosphorylation of proteins involved in G1/S transition by active Cyclin E:Cdk2 complexes	4	4	0.171013	2.68918	0.0190905	1	0.114346	0.288081	CCNE2; CDK2; CCNE1; RB1;
Activation of NOXA and translocation to mitochondria	4	4	0.171013	2.68918	0.0190905	1	0.114346	0.288081	TFDP1; PMAIP1; E2F1; TP53;
Localization of the PINCH-ILK-PARVIN complex to focal adhesions	4	4	0.171013	2.68918	0.0190905	1	0.114346	0.288081	ITGB1; ILK; PXN; PARVA;
NADE modulates death signalling	4	4	0.171013	2.68918	0.0190905	1	0.114346	0.288081	YWHAE; NGF; NGFR; NGFRAP1;
Activation of PUMA and translocation to mitochondria	4	4	0.171013	2.68918	0.0190905	1	0.114346	0.288081	TFDP1; BBC3; E2F1; TP53;
Frs2-mediated activation	12	19	0.51304	1.69895	0.0191263	1	0.114346	0.288081	KRAS; CDK1; NGF; MAP2K1; MAPK1; RAP1A; CRK; BRAF; RAF1; PLCG1; NRAS; YWHAB;
SHC-mediated signalling	9	13	0.38478	1.86237	0.0192528	1	0.114469	0.288389	KRAS; CDK1; MAP2K1; MAPK1; RAF1; SOS1; NRAS; GRB2; YWHAB;
GABA synthesis, release, reuptake and degradation	11	17	0.470286	1.74061	0.0195334	1	0.114469	0.288389	SYT1; HSPA8; SLC6A1; STX1A; VAMP2; STXBP1; SNAP25; DNAJC5; SLC6A11; CPLX1; RIMS1;
1D-myo-inositol hexakisphosphate biosynthesis II (mammalian)	10	15	0.427533	1.79338	0.0196272	1	0.114469	0.288389	SYNJ1; INPP5K; IPPK; INPPL1; ITPKC; OCRL; IPMK; INPP5A; ITPK1; INPP5J;
FRS2-mediated cascade	10	15	0.427533	1.79338	0.0196272	1	0.114469	0.288389	KRAS; CDK1; MAP2K1; MAPK1; RAF1; SOS1; NRAS; GRB2; FRS3; YWHAB;
GRB2 events in EGFR signaling	10	15	0.427533	1.79338	0.0196272	1	0.114469	0.288389	KRAS; CDK1; MAP2K1; MAPK1; RAF1; SOS1; NRAS; GRB2; YWHAB; EGFR;
D-myo-inositol (1,3,4)-trisphosphate biosynthesis	10	15	0.427533	1.79338	0.0196272	1	0.114469	0.288389	PTEN; SYNJ1; INPP5K; INPPL1; ITPKC; OCRL; MINPP1; IPMK; INPP5A; INPP5J;
CREB phosphorylation through the activation of CaMKII	10	15	0.427533	1.79338	0.0196272	1	0.114469	0.288389	CALM1; CAMK2D; DLG4; GRIN2B; CAMK2G; CALM3; CREB1; CAMK2A; GRIN2A; CAMK2B;
HIF-2-alpha transcription factor network	19	34	0.812313	1.50312	0.0200763	1	0.11668	0.293961	ETS1; EGLN3; HIF1AN; ADORA2A; EGLN1; VEGFA; SIRT1; EGLN2; CITED2; SLC11A2; EFNA1; TCEB1; SERPINE1; BHLHE40; APEX1; KDR; VHL; SP1; SLC2A1;
Costimulation by the CD28 family	27	52	1.15434	1.39655	0.0208547	1	0.120783	0.304297	CD28; CSK; PIK3R3; RAC1; RICTOR; CD80; PAK2; PDCD1LG2; BTLA; PIK3R1; CD274; MAP3K8; GRAP2; ICOS; FYN; GRB2; CD3G; PIK3R2; CDC42; SPTAN1; CD86; SPTBN2; MTOR; CD4; PDPK1; PIK3CA; PTPRA;
Downstream TCR signaling	18	32	0.76956	1.51303	0.021563	1	0.124024	0.312463	PTEN; RELA; UBE2N; IKBKB; PIK3R1; TMEM189-UBE2V1; UBE2V1; NFKBIA; PIK3CB; CD3G; PIK3R2; CARD11; CHUK; TAB2; CD4; PDPK1; PIK3CA; MAP3K7;
GAB1 signalosome	18	32	0.76956	1.51303	0.021563	1	0.124024	0.312463	PTEN; CSK; RICTOR; PAG1; CDKN1B; PIK3R1; GAB1; PXN; CDKN1A; CREB1; GRB2; AKT1S1; CHUK; MTOR; NR4A1; PDPK1; EGFR; PIK3CA;
Glucocorticoid receptor regulatory network	39	80	1.66738	1.31115	0.0219834	1	0.126008	0.317461	PPP5C; SGK1; YWHAH; HDAC2; HDAC1; NCOA1; POU2F1; PRKACB; RELA; SMARCC2; MAPK1; HSP90AA1; SUMO2; CDK5R1; MAPK8; TBP; IRF1; TSG101; FKBP5; IL6; JUN; GSK3B; SMARCD1; NCOA2; CDKN1A; PBX1; CREB1; GATA3; MAPK10; IFNG; MAPK14; BAX; FKBP4; FOS; SMARCC1; TBX21; IL13; TP53; NR4A1;
Aurora B signaling	22	41	0.940573	1.44328	0.0228025	1	0.130255	0.328161	MYLK; STMN1; RASA1; TACC1; CUL3; H3F3B; NPM1; KIF23; NCAPH; NCL; PPP1CC; AURKA; PPP2R5D; RHOA; EVI5; VIM; KIF20A; SGOL1; H3F3A; CDCA8; KLHL13; BUB1;
PKB-mediated events	16	28	0.684053	1.53708	0.0247838	1	0.14109	0.355457	PRKAA2; RHEB; EIF4E; PRKAB2; STRADB; PDE3B; EIF4B; STK11; EEF2K; RPS6KB1; EIF4EBP1; TSC1; MTOR; PRKAA1; PRKAG2; CAB39;
Toll Like Receptor 4 (TLR4) Cascade	37	76	1.58187	1.30939	0.0258444	1	0.146628	0.369409	CDK1; TBK1; MAP2K1; MEF2C; RELA; RPS6KA3; TAB1; ATF2; MAPK1; UBE2N; ATF1; MAP2K7; MAP3K1; IKBKB; IRAK2; MAPK8; PELI2; TAB3; TMEM189-UBE2V1; UBE2V1; MAPKAPK2; RPS6KA5; UBC; NFKBIA; JUN; RPS6KA1; CREB1; MAPK10; MEF2A; MAPK14; FOS; CHUK; IKBKE; TAB2; MAP2K4; MAP3K7; MAPK7;
RXR and RAR heterodimerization with other nuclear receptor	15	26	0.6413	1.55189	0.0265038	1	0.149859	0.377549	BCL2; RARB; NCOA1; VDR; THRB; RXRG; RARG; RARA; RPS6KB1; TNF; THRA; ABCA1; NR4A1; PPARG; PPARD;
Coenzyme A biosynthesis	5	6	0.213767	2.24173	0.029381	1	0.163358	0.411559	SLC25A16; PPCDC; PPCS; PANK1; PANK2;
CREB phosphorylation through the activation of CaMKK	5	6	0.213767	2.24173	0.029381	1	0.163358	0.411559	CALM1; CAMK4; CALM3; CREB1; CAMKK1;
chondroitin and dermatan biosynthesis	5	6	0.213767	2.24173	0.029381	1	0.163358	0.411559	CSGALNACT2; CSGALNACT1; CHSY3; CHSY1; CHPF;
Elevation of cytosolic Ca2+ levels	5	6	0.213767	2.24173	0.029381	1	0.163358	0.411559	ORAI1; TRPC6; P2RX1; TRPC3; TRPC7;
SHC-mediated cascade	5	6	0.213767	2.24173	0.029381	1	0.163358	0.411559	KRAS; SHC1; SOS1; NRAS; GRB2;
Sema4D induced cell migration and growth-cone collapse	13	22	0.555793	1.58956	0.0300793	1	0.166686	0.419942	ARHGEF12; RAC1; RHOC; ROCK2; MYH9; ROCK1; RHOB; RHOA; MYL12B; SEMA4D; MYL6; LIMK1; MYH10;
CD40/CD40L signaling	29	58	1.23985	1.34482	0.0307078	1	0.169226	0.426343	ARRB2; RELA; MAP3K1; RAN; BTRC; IKBKB; MAPK8; PIK3R1; UBE2D3; TNFAIP3; NFKBIA; JUN; BIRC2; CD40; TRAF3; BIRC3; MAPK10; MAPK14; CD40LG; CBLB; TNF; ERC1; REL; TNFRSF1A; BCL2L1; CHUK; BCL3; MAP2K4; PIK3CA;
Signaling events mediated by the Hedgehog family	32	65	1.36811	1.32411	0.0307408	1	0.169226	0.426343	GNAO1; TGFB2; HHIP; ARRB2; HDAC2; GAS1; GNAI2; HDAC1; MAP2K1; RBBP7; SPOP; FBXW11; PTCH1; CSNK1A1; BTRC; GNAI3; IHH; PIK3R1; PTHLH; KIF3A; GSK3B; RBBP4; CSNK1G2; GNG2; CDON; PRKCD; SIN3B; SMO; RAB23; PIK3CA; CSNK1G3; GLI3;
superpathway of D-myo-inositol (1,4,5)-trisphosphate metabolism	12	20	0.51304	1.61404	0.0318673	1	0.17258	0.434792	PTEN; IMPA1; SYNJ1; INPP5K; INPPL1; ITPKC; OCRL; MINPP1; IPMK; INPP5A; INPP1; INPP5J;
Effects of PIP2 hydrolysis	12	20	0.51304	1.61404	0.0318673	1	0.17258	0.434792	PRKCE; MGLL; DAGLA; DGKZ; DGKA; DGKH; TRPC6; PRKCD; DGKD; TRPC3; TRPC7; PRKCH;
chondroitin sulfate biosynthesis	12	20	0.51304	1.61404	0.0318673	1	0.17258	0.434792	CHST12; B3GAT2; CSGALNACT2; CHST15; CSGALNACT1; CHSY3; CHST7; CHSY1; B3GAT1; CHST11; XYLT2; CHPF;
Prolonged ERK activation events	12	20	0.51304	1.61404	0.0318673	1	0.17258	0.434792	KRAS; CDK1; NGF; MAP2K1; MAPK1; RAP1A; CRK; BRAF; RAF1; PLCG1; NRAS; YWHAB;
Integrin alphaIIb beta3 signaling	12	20	0.51304	1.61404	0.0318673	1	0.17258	0.434792	CSK; RAPGEF4; RAP1A; CRK; SHC1; SOS1; ITGB3; RAP1B; GRB2; PTK2; TLN1; PDPK1;
ARMS-mediated activation	11	18	0.470286	1.64397	0.0335771	1	0.180086	0.453701	KRAS; CDK1; NGF; MAP2K1; MAPK1; RAP1A; CRK; BRAF; RAF1; NRAS; YWHAB;
Degradation of beta catenin	11	18	0.470286	1.64397	0.0335771	1	0.180086	0.453701	CSNK1A1; AXIN2; BTRC; LRP6; WNT3A; CTNNB1; DVL2; SKP1; GSK3B; APC; FZD5;
Growth hormone receptor signaling	11	18	0.470286	1.64397	0.0335771	1	0.180086	0.453701	MAPK1; SOCS3; LYN; GHR; IRS1; STAT5B; SOCS2; ADAM17; SOCS1; JAK2; IRS2;
Interleukin-6 signaling	6	8	0.25652	2.01772	0.0344278	1	0.181727	0.457836	IL6R; IL6ST; SOCS3; JAK1; IL6; JAK2;
Inactivation of Cdc42 and Rac	6	8	0.25652	2.01772	0.0344278	1	0.181727	0.457836	RAC1; SRGAP1; SLIT2; ROBO1; SRGAP2; CDC42;
Type I hemidesmosome assembly	6	8	0.25652	2.01772	0.0344278	1	0.181727	0.457836	LAMC2; LAMA3; ITGB4; ITGA6; CD151; LAMB3;
Activation of Rac	6	8	0.25652	2.01772	0.0344278	1	0.181727	0.457836	SOS2; NCK2; RAC1; SLIT2; SOS1; ROBO1;
Notch receptor binds with a ligand	6	8	0.25652	2.01772	0.0344278	1	0.181727	0.457836	DLL1; JAG1; NOTCH1; NOTCH2; DLL4; JAG2;
Signaling by NODAL	10	16	0.427533	1.68137	0.0351087	1	0.181867	0.458191	SMAD4; LEFTY1; LEFTY2; FURIN; ACVR2A; ACVR2B; ACVR1C; TDGF1; ACVR1B; FOXO3;
Regulation of Insulin Secretion by Glucagon-like Peptide-1	10	16	0.427533	1.68137	0.0351087	1	0.181867	0.458191	PRKAR2A; RAPGEF4; PRKAR1A; PRKACB; PRKAR2B; RAP1A; RAP1B; GNAS; AKAP5; IQGAP1;
Signal amplification	10	16	0.427533	1.68137	0.0351087	1	0.181867	0.458191	GNA13; TBXA2R; P2RY1; GNAI2; GNAQ; GNA14; GNAI3; PLA2G4A; MAPK14; GNG2;
Synthesis and interconversion of nucleotide di- and triphosphates	10	16	0.427533	1.68137	0.0351087	1	0.181867	0.458191	GSR; AK2; CMPK1; AK1; CTPS2; RRM2; TXNRD1; NME4; CTPS1; GLRX;
Circadian rhythm pathway	10	16	0.427533	1.68137	0.0351087	1	0.181867	0.458191	CLOCK; WDR5; PER2; CHEK1; TIMELESS; CRY2; NPAS2; ARNTL; BHLHE40; PER1;
Signalling to p38 via RIT and RIN	10	16	0.427533	1.68137	0.0351087	1	0.181867	0.458191	KRAS; CDK1; NGF; MAP2K1; MAPK1; BRAF; RAF1; NRAS; RIT1; YWHAB;
TCR signaling	24	47	1.02608	1.37348	0.0356698	1	0.184202	0.464072	PTEN; CSK; PAG1; PAK2; RELA; UBE2N; ENAH; IKBKB; PIK3R1; TMEM189-UBE2V1; UBE2V1; NFKBIA; GRAP2; PLCG1; PIK3CB; CD3G; PIK3R2; CARD11; CHUK; TAB2; CD4; PDPK1; PIK3CA; MAP3K7;
Coregulation of Androgen receptor activity	30	61	1.2826	1.32277	0.0362812	1	0.186327	0.469426	CCND1; NRIP1; TCF4; LATS2; CASP8; CDK6; CTDSP2; HNRNPA1; RPS6KA3; VAV3; CARM1; CCND3; CTNNB1; PATZ1; TGFB1I1; RANBP9; UBE2I; APPL1; KDM3A; NCOA2; NKX3-1; PAWR; TMF1; FKBP4; NCOA4; PIAS4; SVIL; ZMIZ1; TMPRSS2; SNURF;
S1P4 pathway	9	14	0.38478	1.72944	0.0363047	1	0.186327	0.469426	GNAO1; GNA13; GNAI2; MAPK1; RHOA; GNA12; GNAI3; PLCG1; CDC42;
GRB2:SOS provides linkage to MAPK signaling for Intergrins	7	10	0.299273	1.88323	0.0365223	1	0.186869	0.47079	RAP1A; SOS1; ITGB3; RAP1B; GRB2; PTK2; TLN1;
ERK/MAPK targets	8	12	0.342027	1.79353	0.0369136	1	0.188293	0.474379	MEF2C; RPS6KA3; MAPK1; RPS6KA5; RPS6KA1; MEF2A; MAPK14; MAPK7;
Signaling events mediated by HDAC Class II	20	38	0.855066	1.41569	0.037087	1	0.188601	0.475155	NUP153; YWHAE; CAMK4; BCL6; MEF2C; ESR1; GATA2; HSP90AA1; RAN; UBE2I; ANKRA2; BCOR; RANBP2; NUP210; RFXANK; GNG2; HDAC4; TUBB2A; SUMO1; YWHAB;
Sema4D in semaphorin signaling	15	27	0.6413	1.49443	0.0395269	1	0.199791	0.503346	ARHGEF12; RAC1; RHOC; ROCK2; MET; MYH9; ROCK1; RRAS; RHOB; RHOA; MYL12B; SEMA4D; MYL6; LIMK1; MYH10;
mTOR signalling	15	27	0.6413	1.49443	0.0395269	1	0.199791	0.503346	PRKAA2; RHEB; EIF4E; PRKAB2; STRADB; EIF4B; STK11; EEF2K; RPS6KB1; EIF4EBP1; TSC1; MTOR; PRKAA1; PRKAG2; CAB39;
TNF alpha/NF-kB	75	171	3.2065	1.17955	0.0410007	1	0.206614	0.520536	DCAF7; MAP3K3; YWHAZ; PPP6C; YWHAE; KCNQ1; TBK1; YWHAH; ALPL; BCL7A; CASP8; HDAC2; KPNA3; MAP3K2; PPP2CA; CASP2; CDC37; GTF2I; RELA; SMARCC2; TAB1; FBXW11; BAG4; CCAR2; HSP90AA1; CSNK2A2; PSMD7; TAB3; YWHAQ; UBE2D3; GAB1; NKIRAS1; CASP7; FKBP5; TNFAIP3; IKBKAP; NFKBIE; NFKBIA; IQGAP2; MAP3K8; UBE2I; YWHAG; BIRC2; SKP1; UBE2D2; USP2; ZFAND5; NR2C2; GSK3B; TRAF3; CDC34; BIRC3; RASAL2; CSNK2A1; DPF2…
Aurora A signaling	31	64	1.32535	1.30279	0.0422473	1	0.212255	0.534747	AJUBA; RASA1; TACC1; ARRB2; CPEB1; RELA; CDC25B; AURKA; PPP2R5D; RAN; BTRC; IKBKB; PIK3R1; UBE2D3; TNFAIP3; GIT1; NFKBIA; BIRC2; NDEL1; GSK3B; MAPK14; TNF; ERC1; REL; TNFRSF1A; ARHGEF7; CHUK; TP53; BCL3; GADD45A; PIK3CA;
Potassium Channels	36	76	1.53912	1.27401	0.0433485	1	0.217133	0.547038	KCNJ2; GABBR1; KCNA7; KCNH2; KCNQ1; GABBR2; KCND3; KCNH7; KCNB1; KCNJ8; KCNK10; KCNK4; KCNMB2; KCNN4; KCNQ5; KCNA2; KCNA4; KCNMB4; GNG10; GNG5; GNG3; KCND1; KCNN3; KCNA1; KCNS3; GNG2; KCNMB1; GNG12; KCNC3; KCNA6; KCNC1; KCNC2; KCNJ11; KCNQ4; KCNG4; KCNK2;
Hedgehog signaling events mediated by Gli proteins	24	48	1.02608	1.34487	0.046792	1	0.232982	0.586968	GNAO1; ARRB2; HDAC2; GNAI2; HDAC1; MAP2K1; RBBP7; SPOP; FBXW11; PTCH1; CSNK1A1; BTRC; GNAI3; KIF3A; GSK3B; RBBP4; CSNK1G2; GNG2; PRKCD; SIN3B; SMO; RAB23; CSNK1G3; GLI3;
Regulation of Insulin Secretion	24	48	1.02608	1.34487	0.046792	1	0.232982	0.586968	ISL1; PRKAR2A; PAX6; RAPGEF4; PRKAR1A; PRKACB; SPCS2; STX1A; VAMP2; PRKAR2B; RAP1A; STXBP1; MARCKS; LEP; GATA4; SNAP25; RAP1B; CHRM3; ADRA2A; GNAS; TCF7L2; AKAP5; CDX2; IQGAP1;
Cell death signalling via NRAGE, NRIF and NADE	12	21	0.51304	1.53722	0.0496725	1	0.245561	0.618658	PSEN1; YWHAE; RAC1; NGF; SQSTM1; BCL2L11; MAPK8; UBC; PSEN2; NCSTN; NGFR; NGFRAP1;
RNA Polymerase II Transcription	46	101	1.96665	1.22492	0.0508728	1	0.245561	0.618658	SRSF2; SRSF6; CCNT1; RBM8A; SUPT16H; CDK9; CCNH; TAF4B; TAF5; CTDP1; CDC40; ZNF473; CPSF1; RNPS1; UPF3B; CCNT2; LSM11; SRSF11; TBP; SRSF7; U2AF2; SRSF3; SRSF4; GTF2E1; TAF12; TCEB1; CSTF3; GTF2H1; SRRM1; PCF11; GTF2A1; POLR2D; TAF4; ELL; CPSF7; TAF11; CLP1; PABPN1; CDK7; RNGTT; GTF2B; CSTF2; SNRPF; TAF13; SRSF1; SRSF9;
Deadenylation-dependent mRNA decay	23	46	0.983326	1.34488	0.0509793	1	0.245561	0.618658	CNOT6; DCP2; EIF4E; DCP1A; PAN3; CNOT2; CNOT7; CNOT6L; EIF4B; PAN2; CNOT3; XRN1; TNKS1BP1; LSM5; DIS3; DCP1B; EIF4A1; EIF4A2; EXOSC3; CNOT8; CNOT10; PAIP1; DDX6;
Stimulation of the cell death response by PAK-2p34	3	3	0.12826	2.68918	0.0513794	1	0.245561	0.618658	PAK2; SPTAN1; CASP3;
Activation of BMF and translocation to mitochondria	3	3	0.12826	2.68918	0.0513794	1	0.245561	0.618658	DYNLL2; MAPK8; BMF;
Proteolytic cleavage of SNARE complex proteins	3	3	0.12826	2.68918	0.0513794	1	0.245561	0.618658	STX1A; VAMP2; SNAP25;
1D-myo-inositol hexakisphosphate biosynthesis V (from Ins(1,3,4)P3)	3	3	0.12826	2.68918	0.0513794	1	0.245561	0.618658	IPPK; IPMK; ITPK1;
Class IB PI3K non-lipid kinase events	3	3	0.12826	2.68918	0.0513794	1	0.245561	0.618658	MAP2K1; MAPK1; PDE3B;
p75NTR negatively regulates cell cycle via SC1	3	3	0.12826	2.68918	0.0513794	1	0.245561	0.618658	NGF; PRDM4; NGFR;
G2 Phase	3	3	0.12826	2.68918	0.0513794	1	0.245561	0.618658	E2F3; CDK2; E2F1;
TWIK related potassium channel (TREK)	3	3	0.12826	2.68918	0.0513794	1	0.245561	0.618658	KCNK10; KCNK4; KCNK2;
Binding of RNA by Insulin-like Growth Factor-2 mRNA Binding Proteins (IGF2BPs/IMPs/VICKZs)	3	3	0.12826	2.68918	0.0513794	1	0.245561	0.618658	IGF2BP2; IGF2BP3; IGF2BP1;
D-myo-inositol (1,4,5,6)-tetrakisphosphate biosynthesis	3	3	0.12826	2.68918	0.0513794	1	0.245561	0.618658	MINPP1; IPMK; ITPK1;
NFG and proNGF binds to p75NTR	3	3	0.12826	2.68918	0.0513794	1	0.245561	0.618658	NGF; SORCS3; NGFR;
IL12-mediated signaling events	50	111	2.13767	1.21147	0.0527949	1	0.251605	0.633885	CD28; ARRB2; CD80; RELA; ATF2; IL6ST; RAN; BTRC; EBI3; GADD45G; IKBKB; MAPK8; PIAS2; PIK3R1; UBE2D3; IRF1; JAK1; IL12B; TNFAIP3; FASLG; IL6; NFKBIA; JUN; BIRC2; HLX; RAB7A; SOCS1; STAT3; GATA3; CD3G; JAK2; IFNG; MAPK14; TNF; EOMES; ERC1; FOS; REL; TBX21; TNFRSF1A; CCL3; CD86; CHUK; IL13; MTOR; CD4; BCL3; PIK3CA; CCL4; CCL4L1;
Asparagine N-linked glycosylation	36	77	1.53912	1.25746	0.0530218	1	0.251967	0.634797	MGAT1; MGAT5; GNPNAT1; MAN1A1; FUT8; LMAN1; MCFD2; PREB; SAR1B; ST8SIA2; STT3A; DOLPP1; PMM1; ST8SIA3; DAD1; GANAB; ALG8; SEC23A; PGM3; EDEM3; GFPT2; MAN1A2; TUSC3; MGAT4B; SEC24C; CANX; MAN1B1; PMM2; CALR; MOGS; UAP1; DDOST; RPN2; SEC24A; MLEC; PDIA3;
EPHA2 forward signaling	11	19	0.470286	1.55749	0.053447	1	0.253266	0.638069	RAC1; INPPL1; RHOA; SHC1; VAV3; PIK3R1; EFNA1; GRB2; PTK2; VAV2; PIK3CA;
Transport to the Golgi and subsequent modification	15	28	0.6413	1.44108	0.0565383	1	0.267155	0.673062	MGAT1; MGAT5; MAN1A1; FUT8; LMAN1; MCFD2; PREB; SAR1B; ST8SIA2; ST8SIA3; SEC23A; MAN1A2; MGAT4B; SEC24C; SEC24A;
Ras activation uopn Ca2+ infux through NMDA receptor	10	17	0.427533	1.58252	0.0573592	1	0.26875	0.67708	CALM1; CAMK2D; DLG4; GRIN2B; CAMK2G; CALM3; RASGRF1; CAMK2A; GRIN2A; CAMK2B;
dermatan sulfate biosynthesis	10	17	0.427533	1.58252	0.0573592	1	0.26875	0.67708	B3GAT2; CSGALNACT2; CHST15; CSGALNACT1; DSE; CHSY3; CHSY1; B3GAT1; XYLT2; CHPF;
CD28 dependent PI3K/Akt signaling	10	17	0.427533	1.58252	0.0573592	1	0.26875	0.67708	CD28; PIK3R3; RICTOR; PIK3R1; MAP3K8; FYN; PIK3R2; MTOR; PDPK1; PIK3CA;
Factors involved in megakaryocyte development and platelet production	53	119	2.26593	1.19783	0.0582342	1	0.272086	0.685484	PRKAR2A; RAC1; GATA6; H3F3B; HDAC2; PRKAR1A; HDAC1; JMJD1C; KLC2; PRKACB; CDK2; IRF2; MFN2; ZFPM1; PRKAR2B; ZFPM2; KIF23; GATA2; KIF18A; SH2B3; CAPZA1; CAPZA2; GATA4; KIF5A; MAFK; MYB; WEE1; DOCK1; IRF1; AKAP1; MAFG; CABLES1; KIF3A; ABL1; AKAP10; GATA5; GATA3; SH2B1; JAK2; KIF3B; H3F3A; RAB5A; DOCK9; AK3; CDC42; EHD2; RCOR1; KIF2A; TP53; CAPZB; ITPK1; EHD3; DOCK6;
Canonical NF-kappaB pathway	18	35	0.76956	1.38338	0.0596793	1	0.277285	0.698581	ARRB2; RELA; RAN; BTRC; IKBKB; PIK3R1; UBE2D3; TNFAIP3; NFKBIA; BIRC2; MAPK14; TNF; ERC1; REL; TNFRSF1A; CHUK; BCL3; PIK3CA;
HIV-1 Nef: Negative effector of Fas and TNF-alpha	18	35	0.76956	1.38338	0.0596793	1	0.277285	0.698581	BCL2; CASP8; CASP2; RELA; BAG4; MAP2K7; MAPK8; MAP3K5; CASP7; FASLG; NFKBIA; BIRC3; CYCS; TNF; TNFRSF1A; CASP3; CHUK; FAS;
Sema3A PAK dependent Axon repulsion	9	15	0.38478	1.61422	0.061321	1	0.282551	0.711849	RAC1; PAK2; HSP90AA1; SEMA3A; PLXNA2; FYN; CFL1; LIMK1; NRP1;
Sumoylation by RanBP2 regulates transcriptional repression	9	15	0.38478	1.61422	0.061321	1	0.282551	0.711849	NUP153; HDAC1; RAN; PIAS2; UBE2I; RANBP2; NUP210; HDAC4; SUMO1;
Lysosome Vesicle Biogenesis	9	15	0.38478	1.61422	0.061321	1	0.282551	0.711849	AP1S1; HSPA8; CLTC; AP1S2; SH3GL2; AP1B1; AP1G1; AP1S3; AP1M2;
Nongenotropic Androgen signaling	14	26	0.598546	1.4485	0.0615906	1	0.283011	0.713009	GNAO1; RAC1; GNAI2; MAP2K1; MAPK1; GNAI3; PIK3R1; RAF1; CREB1; PTK2; GNG2; CDC42; FOS; PIK3CA;
TCR signaling in na&#xef;ve CD8+ T cells	56	127	2.39419	1.1859	0.0635054	1	0.291008	0.733157	CALM1; KRAS; CD28; PRKCE; ARRB2; CSK; CD80; FOSL1; MAP2K1; PAG1; RELA; TRPV6; MAPK1; RAP1A; BRAF; RAN; SHC1; BTRC; IKBKB; MAPK8; PIK3R1; RAF1; UBE2D3; ORAI1; SOS1; TNFAIP3; FASLG; NFKBIA; MAP3K8; GRAP2; JUN; PLCG1; BIRC2; JUNB; CALM3; NRAS; RASGRP1; FYN; GRB2; CD3G; IFNG; MAPK14; CARD11; TNF; EOMES; ERC1; FOS; REL; TNFRSF1A; CD86; CHUK; RASSF5; BCL3; PDPK1; PRKCB; PIK3CA;
D-myo-inositol (1,4,5)-trisphosphate degradation	8	13	0.342027	1.65567	0.0651707	1	0.293704	0.739949	IMPA1; SYNJ1; INPP5K; INPPL1; OCRL; INPP5A; INPP1; INPP5J;
N-glycan trimming in the ER and Calnexin/Calreticulin cycle	8	13	0.342027	1.65567	0.0651707	1	0.293704	0.739949	GANAB; EDEM3; CANX; MAN1B1; CALR; MOGS; MLEC; PDIA3;
Alpha4 beta1 integrin signaling events	17	33	0.726806	1.38573	0.0651747	1	0.293704	0.739949	YWHAZ; RAC1; ITGB1; PRKAR1A; PRKACB; ARF6; CRK; DOCK1; IGSF8; GIT1; PXN; ITGA4; PTK2; SPP1; THBS1; TLN1; PTPRA;
Clathrin derived vesicle budding	17	33	0.726806	1.38573	0.0651747	1	0.293704	0.739949	AP1S1; HSPA8; CLTC; VAMP2; VAMP7; AP1S2; SH3GL2; VAMP8; AP1B1; BLOC1S6; CLINT1; TXNDC5; AP1G1; AP1S3; SNAP23; AP1M2; BLOC1S3;
trans-Golgi Network Vesicle Budding	17	33	0.726806	1.38573	0.0651747	1	0.293704	0.739949	AP1S1; HSPA8; CLTC; VAMP2; VAMP7; AP1S2; SH3GL2; VAMP8; AP1B1; BLOC1S6; CLINT1; TXNDC5; AP1G1; AP1S3; SNAP23; AP1M2; BLOC1S3;
Metabolism of water-soluble vitamins and cofactors	23	47	0.983326	1.31627	0.0656509	1	0.293704	0.739949	MOCS2; SLC23A2; DHFR; SLC25A16; PPCDC; SLC19A2; PPCS; FASN; NFS1; PANK1; SLC2A3; FPGS; PANK2; NAMPT; ENPP1; NMNAT2; NMNAT3; TPK1; SLC25A32; SLC5A6; SLC46A1; SLC2A1; PNPO;
Metabolism of vitamins and cofactors	23	47	0.983326	1.31627	0.0656509	1	0.293704	0.739949	MOCS2; SLC23A2; DHFR; SLC25A16; PPCDC; SLC19A2; PPCS; FASN; NFS1; PANK1; SLC2A3; FPGS; PANK2; NAMPT; ENPP1; NMNAT2; NMNAT3; TPK1; SLC25A32; SLC5A6; SLC46A1; SLC2A1; PNPO;
UDP-N-acetyl-D-glucosamine biosynthesis II	4	5	0.171013	2.15241	0.0670872	1	0.293704	0.739949	GNPNAT1; PGM3; GFPT2; UAP1;
Electric Transmission Across Gap Junctions	4	5	0.171013	2.15241	0.0670872	1	0.293704	0.739949	GJD2; GJC1; PANX2; PANX1;
Transmission across Electrical Synapses	4	5	0.171013	2.15241	0.0670872	1	0.293704	0.739949	GJD2; GJC1; PANX2; PANX1;
RAF activation	4	5	0.171013	2.15241	0.0670872	1	0.293704	0.739949	KRAS; RAF1; NRAS; YWHAB;
Activation of CaMK IV	4	5	0.171013	2.15241	0.0670872	1	0.293704	0.739949	CALM1; CAMK4; CALM3; CREB1;
PLK3 signaling events	4	5	0.171013	2.15241	0.0670872	1	0.293704	0.739949	CCNE1; TP53; CHEK2; PLK3;
CaMK IV-mediated phosphorylation of CREB	4	5	0.171013	2.15241	0.0670872	1	0.293704	0.739949	CALM1; CAMK4; CALM3; CREB1;
AMPK inhibits chREBP transcriptional activation activity	4	5	0.171013	2.15241	0.0670872	1	0.293704	0.739949	PRKAA2; PRKAB2; STK11; PRKAG2;
Regulation of gene expression in endocrine-committed (NEUROG3+) progenitor cells	4	5	0.171013	2.15241	0.0670872	1	0.293704	0.739949	NEUROG3; NEUROD1; NKX2-2; INSM1;
Synthesis of UDP-N-acetyl-glucosamine	4	5	0.171013	2.15241	0.0670872	1	0.293704	0.739949	GNPNAT1; PGM3; GFPT2; UAP1;
mTORC1-mediated signalling	7	11	0.299273	1.71218	0.06861	1	0.294952	0.743092	RHEB; EIF4E; EIF4B; EEF2K; RPS6KB1; EIF4EBP1; MTOR;
S6K1-mediated signalling	7	11	0.299273	1.71218	0.06861	1	0.294952	0.743092	RHEB; EIF4E; EIF4B; EEF2K; RPS6KB1; EIF4EBP1; MTOR;
Caspase-mediated cleavage of cytoskeletal proteins	7	11	0.299273	1.71218	0.06861	1	0.294952	0.743092	CASP8; MAPT; GAS2; VIM; SPTAN1; CASP3; DBNL;
RAF/MAP kinase cascade	7	11	0.299273	1.71218	0.06861	1	0.294952	0.743092	KRAS; CDK1; MAP2K1; MAPK1; RAF1; NRAS; YWHAB;
Unblocking of NMDA receptor, glutamate binding and activation	7	11	0.299273	1.71218	0.06861	1	0.294952	0.743092	CAMK2D; DLG4; GRIN2B; CAMK2G; CAMK2A; GRIN2A; CAMK2B;
Retrograde neurotrophin signalling	7	11	0.299273	1.71218	0.06861	1	0.294952	0.743092	AP2M1; AP2B1; CLTC; NGF; AP2A1; SH3GL2; DNAL4;
Alpha6 beta4 integrin-ligand interactions	7	11	0.299273	1.71218	0.06861	1	0.294952	0.743092	LAMC1; LAMC2; LAMA3; ITGB4; ITGA6; LAMA2; LAMB3;
Caspase cascade in apoptosis	25	52	1.06883	1.29314	0.0699112	1	0.297051	0.748381	APP; BCL2; CASP8; SATB1; TFAP2A; CASP2; CFL2; GAS2; MAP3K1; CASP7; MADD; TOP1; BIRC2; VIM; BIRC3; CYCS; PTK2; TNF; BAX; DIABLO; SLK; SPTAN1; TNFRSF1A; CASP3; LIMK1;
Regulated proteolysis of p75NTR	6	9	0.25652	1.79378	0.0710719	1	0.297051	0.748381	PSEN1; RELA; ADAM17; PSEN2; NCSTN; NGFR;
Regulation of pyruvate dehydrogenase (PDH) complex	6	9	0.25652	1.79378	0.0710719	1	0.297051	0.748381	DLAT; DLD; PDHX; PDK4; PDHB; PDK1;
Adrenoceptors	6	9	0.25652	1.79378	0.0710719	1	0.297051	0.748381	ADRB2; ADRA1D; ADRA2A; ADRA1A; ADRB1; ADRB3;
a4b7 Integrin signaling	6	9	0.25652	1.79378	0.0710719	1	0.297051	0.748381	ITGB1; RHOA; PXN; ITGA4; PTK2; CD44;
Activation of the AP-1 family of transcription factors	6	9	0.25652	1.79378	0.0710719	1	0.297051	0.748381	ATF2; MAPK8; JUN; MAPK10; MAPK14; FOS;
Activation of Chaperones by ATF6-alpha	6	9	0.25652	1.79378	0.0710719	1	0.297051	0.748381	NFYA; MBTPS2; HSPA5; NFYB; CALR; HSP90B1;
NrCAM interactions	5	7	0.213767	1.92194	0.0714134	1	0.297051	0.748381	DLG4; CNTN2; NRP2; NRCAM; ANK1;
MEK activation	5	7	0.213767	1.92194	0.0714134	1	0.297051	0.748381	KRAS; MAP2K1; RAF1; NRAS; YWHAB;
Beta-catenin phosphorylation cascade	5	7	0.213767	1.92194	0.0714134	1	0.297051	0.748381	CSNK1A1; CTNNB1; GSK3B; APC; FRAT2;
Zinc efflux and compartmentalization by the SLC30 family	5	7	0.213767	1.92194	0.0714134	1	0.297051	0.748381	SLC30A6; SLC30A3; SLC30A5; SLC30A1; SLC30A8;
RAF phosphorylates MEK	5	7	0.213767	1.92194	0.0714134	1	0.297051	0.748381	KRAS; MAP2K1; RAF1; NRAS; YWHAB;
coenzyme A biosynthesis	5	7	0.213767	1.92194	0.0714134	1	0.297051	0.748381	PPCDC; PANK3; PPCS; PANK1; PANK2;
Transcriptional Regulation of White Adipocyte Differentiation	32	69	1.36811	1.24736	0.0730202	1	0.30298	0.763316	MED14; PPARGC1A; CCNC; CEBPA; SLC2A4; FABP4; NR2F2; KLF4; NCOA1; RELA; CDK19; KLF5; LEP; CCND3; CDK8; MED26; WNT10B; CDK4; EGR2; MED22; MED9; NCOR1; CEBPD; NCOA2; EBF1; CEBPB; MED8; TNF; LPL; MED20; MED6; PPARG;
Ion transport by P-type ATPases	15	29	0.6413	1.3914	0.0779342	1	0.320974	0.80865	ATP1A2; FXYD2; ATP2B2; ATP7A; ATP11C; ATP8A1; ATP2C1; ATP1B1; ATP10D; ATP2B4; ATP2A2; ATP1B3; ATP2B1; ATP8B2; ATP1B2;
Calcium signaling in the CD4+ TCR pathway	15	29	0.6413	1.3914	0.0779342	1	0.320974	0.80865	CALM1; CHP1; RCAN2; FOSL1; POU2F1; RCAN1; FKBP1A; FASLG; JUN; JUNB; CALM3; IFNG; CD40LG; AKAP5; FOS;
Nephrin interactions	15	29	0.6413	1.3914	0.0779342	1	0.320974	0.80865	NCK2; WASL; CASK; PIK3R1; PIK3CB; MAGI2; ACTN1; FYN; PIK3R2; SPTAN1; SPTBN2; CD2AP; PIK3CA; PTPRA; IQGAP1;
Destabilization of mRNA by Butyrate Response Factor 1 (BRF1)	11	20	0.470286	1.47965	0.0798222	1	0.327939	0.826199	ZFP36L1; DCP2; DCP1A; MAPKAPK2; XRN1; TNPO1; DIS3; EXOSC3; ZFP36; KHSRP; YWHAB;
Validated transcriptional targets of AP1 family members Fra1 and Fra2	58	134	2.47969	1.16409	0.083774	1	0.343329	0.864972	CALM1; CCND1; KRAS; PLAU; PRKCE; CHP1; RCAN2; TXLNG; USF2; FOSL1; IKZF1; MAP2K1; POU2F1; RCAN1; LAMA3; LIF; MAPK1; ITGB4; BRAF; MAF; RNF128; DMTF1; FKBP1A; MAPK8; RAF1; CDK4; EGR2; GJA1; MMP2; FASLG; IL6; E2F1; DGKA; JUN; FOSL2; JUNB; CALM3; COL1A2; NRAS; TLE4; GATA3; CD3G; IFNG; IRF4; JUND; CD40LG; CBLB; TNF; AKAP5; EOMES; FOS; PTPRK; TBX21; CASP3; SP1; PPARG; PRKCB; EGR3;
PI-3K cascade	14	27	0.598546	1.39487	0.0853515	1	0.348084	0.87695	PTEN; RICTOR; CDKN1B; PIK3R1; GAB1; CDKN1A; CREB1; GRB2; AKT1S1; CHUK; MTOR; NR4A1; PDPK1; PIK3CA;
EGFR downregulation	14	27	0.598546	1.39487	0.0853515	1	0.348084	0.87695	AP2M1; AP2B1; CLTC; SPRY1; STAM; AP2A1; SH3GL2; UBC; SPRY2; EPS15; GRB2; CDC42; ARHGEF7; EGFR;
DARPP-32 events	10	18	0.427533	1.49465	0.0870867	1	0.354294	0.892597	CALM1; PRKAR2A; PRKAR1A; PDE4B; PRKACB; PPP3R1; PRKAR2B; PDE4D; CALM3; PPP1CA;
Formation and Maturation of mRNA Transcript	78	185	3.33476	1.1339	0.0901402	1	0.365824	0.921645	PTBP1; SF3B1; SRSF2; SRSF6; CCNT1; NUP153; RBM8A; SUPT16H; CDK9; CCNH; EIF4E; NUP50; PCBP2; SUGP1; HNRNPA1; RAE1; TAF4B; TAF5; CTDP1; HNRNPUL1; SF3B3; CDC40; ZNF473; CPSF1; HNRNPA0; SNRPB2; HNRNPA2B1; PCBP1; RNPS1; UPF3B; CCNT2; LSM11; SEH1L; SRSF11; TBP; HNRNPR; SRSF7; NUP35; U2AF2; SRSF3; HNRNPL; SRSF4; GTF2E1; HNRNPD; HNRNPH1; HNRNPU; TAF12; TCEB1; NXF1; CSTF3; GTF2H1; YBX1; RANBP2; SRRM1; PCF…
Metal ion SLC transporters	13	25	0.555793	1.39889	0.0935851	1	0.378883	0.954545	SLC39A5; SLC30A6; SLC31A1; SLC39A14; SLC30A3; SLC39A6; SLC39A10; SLC41A2; SLC11A2; SLC30A5; SLC41A1; SLC30A1; SLC30A8;
Transport of Mature mRNA derived from an Intron-Containing Transcript	24	51	1.02608	1.26577	0.0947073	1	0.382498	0.963653	SRSF2; SRSF6; NUP153; RBM8A; EIF4E; NUP50; RAE1; CDC40; RNPS1; UPF3B; SEH1L; SRSF11; SRSF7; NUP35; U2AF2; SRSF3; SRSF4; NXF1; RANBP2; SRRM1; NUP210; NUP160; SRSF1; SRSF9;
Spry regulation of FGF signaling	9	16	0.38478	1.5134	0.0950226	1	0.382838	0.964509	PPP2CA; PPP2CB; BRAF; MKNK1; PPP2R1A; UBC; SPRY2; GRB2; EGFR;
Regulation of Telomerase	31	68	1.32535	1.22616	0.0952505	1	0.382838	0.964509	CCND1; YWHAE; HDAC2; NR2F2; HDAC1; MXD1; RBBP7; CDKN1B; ESR1; MAPK1; NCL; HSP90AA1; IRF1; E2F1; JUN; ABL1; RBBP4; ZNFX1; RPS6KB1; SP3; IFNG; SMG5; SIN3B; FOS; RAD9A; TERF1; MTOR; SP1; TERF2; EGFR; PTGES3;
Apoptosis	67	158	2.86447	1.14044	0.0989637	1	0.396807	0.999701	BAK1; CCND1; DYNLL2; PSMB11; PSMB2; BCL2; TFDP1; ANAPC7; CASP8; DYNLL1; KPNA1; SATB1; MAPT; ROCK1; PAK2; PPP3R1; GAS2; PSMA4; BCL2L11; CDC23; CDC27; FNTA; MAPK8; PSMD7; BBC3; CTNNB1; UBC; CASP7; HMGB2; PMAIP1; TJP1; UBE2D1; PSMC6; FASLG; CDC16; E2F1; APPL1; BIRC2; SKP2; VIM; PSMD11; CYCS; PSME4; APC; PTK2; BMF; PSMB8; PSMB5; UBE2E1; STK24; PRKCD; TNF; BAX; DIABLO; SPTAN1; TNFRSF1A; BCL2L1; CASP3;…
Signaling events mediated by PRL	12	23	0.51304	1.40361	0.10275	1	0.411002	1	RAC1; ITGB1; RHOC; ROCK1; CDK2; MAPK1; PTP4A1; RHOA; CCNE1; PTP4A2; CDKN1A; RABGGTA;
NRIF signals cell death from the nucleus	8	14	0.342027	1.53749	0.103659	1	0.413643	1	PSEN1; NGF; SQSTM1; MAPK8; UBC; PSEN2; NCSTN; NGFR;
Ephrin B reverse signaling	15	30	0.6413	1.34504	0.103945	1	0.413797	1	NCK2; RAC1; LYN; EPHB4; EFNB2; MAPK8; PIK3R1; YES1; ITGB3; PTPN13; FYN; FGB; MAP2K4; PIK3CA; MAP3K7;
Thromboxane A2 receptor signaling	25	54	1.06883	1.24526	0.106646	1	0.423537	1	GNA13; PRKCE; TBXA2R; ARRB2; RAC1; RAB11A; GNAI2; GNAQ; ROCK1; GNB5; LYN; GNA14; RHOA; GNA12; YES1; FYN; MAPK14; GNG2; PRKCD; PRKG1; ADRBK2; PRKCB; EGFR; PRKCH; SLC9A3R1;
FOXM1 transcription factor network	20	42	0.855066	1.2809	0.10787	1	0.427379	1	CCND1; CDK1; GAS1; HSPA1B; MAP2K1; CDK2; CDC25B; ESR1; ONECUT1; TGFA; CCNE1; CDK4; MMP2; SKP2; CKS1B; FOS; RB1; SP1; LAMA4; CHEK2;
Validated nuclear estrogen receptor alpha network	29	64	1.23985	1.21876	0.111652	1	0.441315	1	CCND1; EBAG9; NRIP1; SET; ANP32A; SMAD4; DDX17; HDAC1; NCOA1; LCOR; NCOA7; ESR1; GREB1; POU4F1; CALCOCO1; AXIN2; POU4F2; SAFB; AP1B1; NCOR1; JUN; NCOA2; CEBPB; HDAC4; CHUK; UBE2M; NEDD8; PRDM15; LMO4;
stearate biosynthesis I (animals)	7	12	0.299273	1.56962	0.112985	1	0.442392	1	ELOVL1; ACSL1; ACSL4; ACSBG1; ACOT7; ELOVL6; ACSL3;
Calnexin/calreticulin cycle	7	12	0.299273	1.56962	0.112985	1	0.442392	1	GANAB; EDEM3; CANX; MAN1B1; CALR; MLEC; PDIA3;
Nitric oxide stimulates guanylate cyclase	7	12	0.299273	1.56962	0.112985	1	0.442392	1	GUCY1A3; KCNMB2; GUCY1B3; GUCY1A2; KCNMB4; KCNMB1; MRVI1;
Hormone-sensitive lipase (HSL)-mediated triacylglycerol hydrolysis	7	12	0.299273	1.56962	0.112985	1	0.442392	1	FABP4; MGLL; PRKACB; PPP1CC; ABHD5; PPP1CA; PPP1CB;
Negative regulators of RIG-I/MDA5 signaling	14	28	0.598546	1.34507	0.114165	1	0.443885	1	TBK1; PCBP2; RNF125; UBE2D3; UBC; TNFAIP3; PIN1; ATG5; TRAF3; MAVS; NLRC5; NLRX1; IKBKE; OTUD5;
Interleukin-2 signaling	14	28	0.598546	1.34507	0.114165	1	0.443885	1	KRAS; CDK1; MAP2K1; GAB2; MAPK1; INPPL1; SHC1; RAF1; JAK1; SOS1; STAT5B; NRAS; GRB2; YWHAB;
IL2 signaling events mediated by STAT5	14	28	0.598546	1.34507	0.114165	1	0.443885	1	BCL2; CDK6; CCND2; GAB2; SHC1; CCND3; PIK3R1; JAK1; SOS1; FASLG; GRB2; BCL2L1; SP1; PIK3CA;
Mitotic Prophase	28	62	1.19709	1.2147	0.12091	1	0.464833	1	CDK1; YWHAE; DYNLL1; PRKAR2B; TUBG1; DCTN2; HSP90AA1; PAFAH1B1; PPP2R1A; TUBA1A; DCTN3; MAPRE1; NDE1; CEP76; CEP72; CEP41; CLASP1; NEDD1; YWHAG; AKAP9; NINL; CEP57; CEP135; TUBB; CEP164; CNTRL; GORASP1; CEP63;
Golgi Cisternae Pericentriolar Stack Reorganization	28	62	1.19709	1.2147	0.12091	1	0.464833	1	CDK1; YWHAE; DYNLL1; PRKAR2B; TUBG1; DCTN2; HSP90AA1; PAFAH1B1; PPP2R1A; TUBA1A; DCTN3; MAPRE1; NDE1; CEP76; CEP72; CEP41; CLASP1; NEDD1; YWHAG; AKAP9; NINL; CEP57; CEP135; TUBB; CEP164; CNTRL; GORASP1; CEP63;
ADP signalling through P2Y purinoceptor 1	6	10	0.25652	1.61458	0.122896	1	0.464833	1	P2RY1; GNAQ; GNA14; PLA2G4A; MAPK14; GNG2;
p130Cas linkage to MAPK signaling for integrins	6	10	0.25652	1.61458	0.122896	1	0.464833	1	RAP1A; CRK; ITGB3; RAP1B; PTK2; TLN1;
Reduction of cytosolic Ca++ levels	6	10	0.25652	1.61458	0.122896	1	0.464833	1	ATP2B2; SLC8A1; ATP2B4; ATP2A2; SLC8A2; ATP2B1;
IRAK2 mediated activation of TAK1 complex upon TLR7/8 or 9 stimulation	6	10	0.25652	1.61458	0.122896	1	0.464833	1	TAB1; IRAK2; TAB3; UBC; TAB2; MAP3K7;
Pyruvate metabolism	6	10	0.25652	1.61458	0.122896	1	0.464833	1	DLAT; DLD; PDHX; PDK4; PDHB; PDK1;
IRAK2 mediated activation of TAK1 complex	6	10	0.25652	1.61458	0.122896	1	0.464833	1	TAB1; IRAK2; TAB3; UBC; TAB2; MAP3K7;
Role of second messengers in netrin-1 signaling	6	10	0.25652	1.61458	0.122896	1	0.464833	1	PITPNA; PLCG1; TRPC1; TRPC6; TRPC3; TRPC7;
Regulation of Rheb GTPase activity by AMPK	6	10	0.25652	1.61458	0.122896	1	0.464833	1	PRKAA2; RHEB; PRKAB2; TSC1; PRKAA1; PRKAG2;
IRAK1 recruits IKK complex upon TLR7/8 or 9 stimulation	6	10	0.25652	1.61458	0.122896	1	0.464833	1	UBE2N; IKBKB; PELI2; TMEM189-UBE2V1; UBE2V1; CHUK;
IRAK1 recruits IKK complex	6	10	0.25652	1.61458	0.122896	1	0.464833	1	UBE2N; IKBKB; PELI2; TMEM189-UBE2V1; UBE2V1; CHUK;
3-phosphoinositide degradation	10	19	0.427533	1.41603	0.124464	1	0.469697	1	PTEN; SYNJ1; INPP5K; INPPL1; OCRL; TMEM55A; TMEM55B; MTMR3; MTMR14; INPP5J;
Transport of Mature Transcript to Cytoplasm	25	55	1.06883	1.22262	0.128886	1	0.480861	1	SRSF2; SRSF6; NUP153; RBM8A; EIF4E; NUP50; RAE1; CDC40; CPSF1; RNPS1; UPF3B; SEH1L; SRSF11; SRSF7; NUP35; U2AF2; SRSF3; SRSF4; NXF1; RANBP2; SRRM1; NUP210; NUP160; SRSF1; SRSF9;
Nef and signal transduction	5	8	0.213767	1.68199	0.133056	1	0.480861	1	RAC1; PAK2; ELMO1; FYN; DOCK2;
S1P5 pathway	5	8	0.213767	1.68199	0.133056	1	0.480861	1	GNAO1; GNAI2; RHOA; GNA12; GNAI3;
p75NTR regulates axonogenesis	5	8	0.213767	1.68199	0.133056	1	0.480861	1	NGF; RTN4; RHOA; OMG; NGFR;
Thromboxane signalling through TP receptor	5	8	0.213767	1.68199	0.133056	1	0.480861	1	GNA13; TBXA2R; GNAQ; GNA14; GNG2;
NRAGE signals death through JNK	5	8	0.213767	1.68199	0.133056	1	0.480861	1	RAC1; NGF; BCL2L11; MAPK8; NGFR;
Sema4D mediated inhibition of cell attachment and migration	5	8	0.213767	1.68199	0.133056	1	0.480861	1	RAC1; MET; RRAS; RHOA; SEMA4D;
A third proteolytic cleavage releases NICD	5	8	0.213767	1.68199	0.133056	1	0.480861	1	PSEN1; NOTCH1; NOTCH2; PSEN2; NCSTN;
Toll Receptor Cascades	39	90	1.66738	1.16548	0.134812	1	0.480861	1	CDK1; TBK1; MAP2K1; MEF2C; RELA; RPS6KA3; TAB1; ATF2; MAPK1; UBE2N; ATF1; MAP2K7; MAP3K1; IKBKB; IRAK2; MAPK8; PELI2; TAB3; TMEM189-UBE2V1; UBE2V1; MAPKAPK2; RPS6KA5; UBC; NFKBIA; JUN; RPS6KA1; EEA1; CREB1; TLR10; MAPK10; MEF2A; MAPK14; FOS; CHUK; IKBKE; TAB2; MAP2K4; MAP3K7; MAPK7;
Energy dependent regulation of mTOR by LKB1-AMPK	9	17	0.38478	1.42443	0.137394	1	0.480861	1	PRKAA2; RHEB; PRKAB2; STRADB; STK11; TSC1; PRKAA1; PRKAG2; CAB39;
Zinc transporters	9	17	0.38478	1.42443	0.137394	1	0.480861	1	SLC39A5; SLC30A6; SLC39A14; SLC30A3; SLC39A6; SLC39A10; SLC30A5; SLC30A1; SLC30A8;
Destabilization of mRNA by Tristetraprolin (TTP)	9	17	0.38478	1.42443	0.137394	1	0.480861	1	DCP2; DCP1A; MAPKAPK2; XRN1; TNPO1; DIS3; EXOSC3; ZFP36; YWHAB;
Negative regulation of FGFR signaling	9	17	0.38478	1.42443	0.137394	1	0.480861	1	PPP2CA; PPP2CB; BRAF; MKNK1; PPP2R1A; UBC; SPRY2; GRB2; EGFR;
FGFR3c ligand binding and activation	2	2	0.0855066	2.68918	0.138243	1	0.480861	1	SDC2; FGFR3;
FGFR3 ligand binding and activation	2	2	0.0855066	2.68918	0.138243	1	0.480861	1	SDC2; FGFR3;
FGFR1c ligand binding and activation	2	2	0.0855066	2.68918	0.138243	1	0.480861	1	FGFR1; SDC2;
spermidine biosynthesis	2	2	0.0855066	2.68918	0.138243	1	0.480861	1	AMD1; SRM;
FGFR3b ligand binding and activation	2	2	0.0855066	2.68918	0.138243	1	0.480861	1	SDC2; FGFR3;
Transcriptional activation of p53 responsive genes	2	2	0.0855066	2.68918	0.138243	1	0.480861	1	CDKN1A; TP53;
Release of apoptotic factors from the mitochondria	2	2	0.0855066	2.68918	0.138243	1	0.480861	1	CYCS; DIABLO;
phospho-PLA2 pathway	2	2	0.0855066	2.68918	0.138243	1	0.480861	1	MAPK1; PLA2G4A;
Transcriptional activation of cell cycle inhibitor p21	2	2	0.0855066	2.68918	0.138243	1	0.480861	1	CDKN1A; TP53;
glutamate biosynthesis II	2	2	0.0855066	2.68918	0.138243	1	0.480861	1	GLUD1; GLUD2;
Virus Assembly and Release	2	2	0.0855066	2.68918	0.138243	1	0.480861	1	CANX; CALR;
Inhibition of Host mRNA Processing and RNA Silencing	2	2	0.0855066	2.68918	0.138243	1	0.480861	1	CPSF4; PABPN1;
Translocation of BoNT Light chain	2	2	0.0855066	2.68918	0.138243	1	0.480861	1	SYT1; SYT2;
Interactions of Tat with host cellular proteins	2	2	0.0855066	2.68918	0.138243	1	0.480861	1	CCNT1; CDK9;
N-acetylneuraminate and N-acetylmannosamine degradation	2	2	0.0855066	2.68918	0.138243	1	0.480861	1	NPL; GNE;
Assembly of Viral Components at the Budding Site	2	2	0.0855066	2.68918	0.138243	1	0.480861	1	CANX; CALR;
FGFR2c ligand binding and activation	2	2	0.0855066	2.68918	0.138243	1	0.480861	1	FGFR2; SDC2;
glutathione redox reactions II	2	2	0.0855066	2.68918	0.138243	1	0.480861	1	GSR; TXNDC12;
D-myo-inositol (3,4,5,6)-tetrakisphosphate biosynthesis	2	2	0.0855066	2.68918	0.138243	1	0.480861	1	IPMK; ITPK1;
spermine biosynthesis	2	2	0.0855066	2.68918	0.138243	1	0.480861	1	AMD1; SMS;
Nef mediated downregulation of CD28 cell surface expression	2	2	0.0855066	2.68918	0.138243	1	0.480861	1	AP2M1; CD28;
glutamate degradation X	2	2	0.0855066	2.68918	0.138243	1	0.480861	1	GLUD1; GLUD2;
CDO in myogenesis	12	24	0.51304	1.34515	0.138377	1	0.480861	1	CDH2; MEF2C; CTNNA1; CTNNB1; ABL1; BNIP2; MEF2A; MAPK12; MAPK14; CDON; CDC42; CTNNA2;
triacylglycerol biosynthesis	12	24	0.51304	1.34515	0.138377	1	0.480861	1	MBOAT2; PPAP2B; LCLAT1; PPAP2A; AGPAT4; ABHD5; AGPAT9; DGAT1; LPCAT4; GPAM; AGPAT6; AGPAT3;
Myogenesis	12	24	0.51304	1.34515	0.138377	1	0.480861	1	CDH2; MEF2C; CTNNA1; CTNNB1; ABL1; BNIP2; MEF2A; MAPK12; MAPK14; CDON; CDC42; CTNNA2;
Regulation of gene expression in late stage (branching morphogenesis) pancreatic bud precursor cells	4	6	0.171013	1.79428	0.1425	1	0.491093	1	NOTCH1; ONECUT1; HES1; NEUROG3;
fatty acid activation	4	6	0.171013	1.79428	0.1425	1	0.491093	1	ACSL1; ACSL4; ACSBG1; ACSL6;
cGMP effects	4	6	0.171013	1.79428	0.1425	1	0.491093	1	KCNMB2; KCNMB4; KCNMB1; MRVI1;
Release of eIF4E	4	6	0.171013	1.79428	0.1425	1	0.491093	1	RHEB; EIF4E; EIF4EBP1; MTOR;
Integration of energy metabolism	36	83	1.53912	1.16657	0.144812	1	0.498033	1	ISL1; PRKAA2; PRKAR2A; PAX6; RAPGEF4; ADCY2; PRKAB2; PRKAR1A; PRKACB; SPCS2; STX1A; VAMP2; PRKAR2B; RAP1A; STXBP1; GNG11; MARCKS; LEP; FASN; GATA4; SNAP25; RAP1B; CHRM3; ADRA2A; GNG10; GNG5; STK11; GNAS; GNG3; TCF7L2; GNG2; AKAP5; GNG12; PRKAG2; CDX2; IQGAP1;
IL12 signaling mediated by STAT4	14	29	0.598546	1.2987	0.14798	1	0.504641	1	CD28; CD80; MAPK8; PIAS2; IRF1; JUN; STAT3; CD3G; IFNG; FOS; TBX21; CD86; IL13; CD4;
Amine compound SLC transporters	14	29	0.598546	1.2987	0.14798	1	0.504641	1	SLC6A6; SLC44A2; SLC6A1; SLC14A1; SLC18A2; SLC44A5; SLC18A1; SLC6A14; SLC6A11; SLC6A9; SLC5A7; SLC6A5; SLC6A15; SLC44A1;
Regulation of Commissural axon pathfinding by Slit and Robo	3	4	0.12826	2.01856	0.148246	1	0.504641	1	SLIT2; ROBO1; ROBO2;
Neurophilin interactions with VEGF and VEGFR	3	4	0.12826	2.01856	0.148246	1	0.504641	1	KDR; NRP2; NRP1;
NAD biosynthesis III	3	4	0.12826	2.01856	0.148246	1	0.504641	1	NAMPT; NMNAT2; NMNAT3;
Ion channel transport	21	46	0.89782	1.22799	0.149462	1	0.507745	1	ATP1A2; FXYD2; GLRA3; ATP2B2; GABRG2; GABRB1; GLRB; ATP7A; ATP11C; ATP8A1; ATP2C1; ATP1B1; GABRB2; ATP10D; ATP2B4; ATP2A2; ATP1B3; ATP2B1; ATP8B2; GLRA2; ATP1B2;
PAR4-mediated thrombin signaling events	8	15	0.342027	1.43506	0.152045	1	0.515469	1	GNA13; ROCK2; F2RL2; GNAQ; ROCK1; GNA14; RHOA; GNG2;
Loss of proteins required for interphase microtubule organizationÃÂ from the centrosome	27	61	1.15434	1.19054	0.154838	1	0.522813	1	CDK1; YWHAE; DYNLL1; PRKAR2B; TUBG1; DCTN2; HSP90AA1; PAFAH1B1; PPP2R1A; TUBA1A; DCTN3; MAPRE1; NDE1; CEP76; CEP72; CEP41; CLASP1; NEDD1; YWHAG; AKAP9; NINL; CEP57; CEP135; TUBB; CEP164; CNTRL; CEP63;
Loss of Nlp from mitotic centrosomes	27	61	1.15434	1.19054	0.154838	1	0.522813	1	CDK1; YWHAE; DYNLL1; PRKAR2B; TUBG1; DCTN2; HSP90AA1; PAFAH1B1; PPP2R1A; TUBA1A; DCTN3; MAPRE1; NDE1; CEP76; CEP72; CEP41; CLASP1; NEDD1; YWHAG; AKAP9; NINL; CEP57; CEP135; TUBB; CEP164; CNTRL; CEP63;
