# Supplementary material for: Prediction of Early- and Late-Onset Pre-Eclampsia in the Preclinical Stage via Placenta-Specific Extracellular miRNA Profiling
Source: Int J Mol Sci. 2023 Apr 28;24(9):8006. doi: 10.3390/ijms24098006 (PMC10178353; doi:10.3390/ijms24098006)
Supplement: Supplementary file 1 [file ijms-24-08006-s001.zip › Table S3.xlsx]

## Sheet: Fold
Biological pathway	Fold enrichment	p-value
COX reactions	3.64636	1
adenine and adenosine salvage VI	3.64636	1
Gap junction degradation	3.64636	1
L-cysteine degradation II	3.64636	1
BoNT Light Chain Types B, D, and F cleave VAMP/Synaptobrevin	3.64636	1
BoNT Light Chain Types A, C1, E cleave SNAP-25	3.64636	1
NGF processing	3.64636	1
Microtubule-dependent trafficking of connexons from Golgi to the plasma membrane	3.64636	1
NADPH regeneration	3.64636	1
4-hydroxyproline degradation I	3.64636	1
alanine biosynthesis III	3.64636	1
Formation of annular gap junctions	3.64636	1
Biotin metabolism	3.64636	1
ascorbate recycling (cytosolic)	3.64636	1
Translesion synthesis by HREV1	3.64636	1
Nuclear Receptor transcription pathway	3.64636	1
Transport of connexins along the secretory pathway	3.64636	1
Translocation of BoNT Light chain	3.64636	1
c-src mediated regulation of Cx43 function and closure of gap junctions	3.64636	1
glutamine degradation I	3.64636	1
Glypican 2 network	3.64636	1
Virus Assembly and Release	3.64636	1
N-acetylneuraminate and N-acetylmannosamine degradation	3.64636	1
Regulation of gap junction activity	3.64636	1
Transcriptional activation of cell cycle inhibitor p21	3.64636	1
glutamate biosynthesis II	3.64636	1
Transcriptional activation of p53 responsive genes	3.64636	1
Assembly of Viral Components at the Budding Site	3.64636	1
glutamate degradation X	3.64636	1
serine biosynthesis	3.64636	1
p75NTR negatively regulates cell cycle via SC1	3.64636	1
Nef mediated downregulation of CD28 cell surface expression	3.64636	1
Cam-PDE 1 activation	3.64636	1
Binding of RNA by Insulin-like Growth Factor-2 mRNA Binding Proteins (IGF2BPs/IMPs/VICKZs)	3.64636	1
Class IB PI3K non-lipid kinase events	3.64636	1
Ephrin A reverse signaling	3.64636	1
SHC-mediated cascade	3.03965	1
Glucuronidation	3.03965	1
Botulinum neurotoxicity	2.91854	1
Activation of BIM and translocation to mitochondria	2.91854	1
RAF activation	2.91854	1
IRAK1 recruits IKK complex upon TLR7/8 or 9 stimulation	2.91782	1
IRAK1 recruits IKK complex	2.91782	1
Phosphorylation of proteins involved in G1/S transition by active Cyclin E:Cdk2 complexes	2.73704	1
glycerol degradation IV	2.73704	1
Regulation of Commissural axon pathfinding by Slit and Robo	2.73704	1
Activation of NOXA and translocation to mitochondria	2.73704	1
NADE modulates death signalling	2.73704	1
NRAGE signals death through JNK	2.73591	1
S1P5 pathway	2.73591	1
Interleukin-6 signaling	2.73591	1
Role of DCC in regulating apoptosis	2.73591	1
Activation of Rac	2.73591	1
S1P2 pathway	2.66503	0.00267294
Signal attenuation	2.6528	1
EPHB forward signaling	2.64386	5.879e-06
RAF phosphorylates MEK	2.60603	1
MEK activation	2.60603	1
S1P4 pathway	2.60529	1
S1P3 pathway	2.51512	0.00606781
VEGFR3 signaling in lymphatic endothelium	2.47999	0.0447769
EPHA forward signaling	2.4705	0.00538621
TWIK related potassium channel (TREK)	2.43495	1
D-myo-inositol (1,4,5,6)-tetrakisphosphate biosynthesis	2.43495	1
1D-myo-inositol hexakisphosphate biosynthesis V (from Ins(1,3,4)P3)	2.43495	1
Proteolytic cleavage of SNARE complex proteins	2.43495	1
Formation of the active cofactor, UDP-glucuronate	2.43495	1
Activation of BMF and translocation to mitochondria	2.43495	1
BH3-only proteins associate with and inactivate anti-apoptotic BCL-2 members	2.43495	1
SHC activation	2.43495	1
Progressive trimming of alpha-1,2-linked mannose residues from Man9/8/7GlcNAc2 to produce Man5GlcNAc2	2.43495	1
Ceramide signalling	2.43495	1
Stimulation of the cell death response by PAK-2p34	2.43495	1
tetrahydrobiopterin biosynthesis II	2.43495	1
Adrenaline signalling through Alpha-2 adrenergic receptor	2.43495	1
NFG and proNGF binds to p75NTR	2.43495	1
tetrahydrobiopterin biosynthesis I	2.43495	1
Gap junction trafficking and regulation	2.43293	1
Presynaptic function of Kainate receptors	2.43293	1
Molybdenum cofactor biosynthesis	2.43293	1
ADP signalling through P2Y purinoceptor 12	2.43293	1
Adrenoceptors	2.43226	1
pyrimidine ribonucleotides interconversion	2.43226	1
Regulation of KIT signaling	2.43226	1
DSCAM interactions	2.43226	1
Role of Abl in Robo-Slit signaling	2.43226	1
SOS-mediated signalling	2.43172	1
Growth hormone receptor signaling	2.43158	0.965216
DARPP-32 events	2.43158	0.965216
EphrinB-EPHB pathway	2.43111	3.78163e-07
Signaling by Robo receptor	2.37861	0.279211
EphrinA-EPHA pathway	2.37467	0.0004266
EPHA2 forward signaling	2.30367	1
Apoptosis induced DNA fragmentation	2.28068	1
Activation of DNA fragmentation factor	2.28068	1
p75NTR regulates axonogenesis	2.28068	1
TRAF6 mediated IRF7 activation in TLR7/8 or 9 signaling	2.28068	1
Inactivation of Cdc42 and Rac	2.28068	1
SHC1 events in EGFR signaling	2.27983	1
SHC-related events	2.27983	1
Netrin-mediated signaling events	2.2794	0.0561106
PDGFR-alpha signaling pathway	2.25793	1
EPO signaling pathway	2.25257	0.0461342
Adenylate cyclase inhibitory pathway	2.24499	1
SHC-mediated signalling	2.24499	1
Signaling by TGF beta	2.24499	1
Inhibition of adenylate cyclase pathway	2.24499	1
ErbB2/ErbB3 signaling events	2.20739	0.0307046
Muscarinic acetylcholine receptors	2.19073	1
IRS activation	2.19073	1
G beta:gamma signalling through PLC beta	2.19073	1
CHL1 interactions	2.19073	1
Axonal growth stimulation	2.19073	1
Synthesis of UDP-N-acetyl-glucosamine	2.19073	1
FasL/ CD95L signaling	2.19073	1
AMPK inhibits chREBP transcriptional activation activity	2.19073	1
Transmission across Electrical Synapses	2.19073	1
PLK3 signaling events	2.19073	1
superpathway of N-acetylglucosamine, N-acetylmannosamine and N-acetylneuraminate degradation	2.19073	1
Activation of CaMK IV	2.19073	1
UDP-N-acetyl-D-glucosamine biosynthesis II	2.19073	1
S6K1 signalling	2.19073	1
Gap junction trafficking	2.19073	1
Regulation of gene expression in endocrine-committed (NEUROG3+) progenitor cells	2.19073	1
Sodium-coupled phosphate cotransporters	2.19073	1
CaMK IV-mediated phosphorylation of CREB	2.19073	1
Chk1/Chk2(Cds1) mediated inactivation of Cyclin B:Cdk1 complex	2.19073	1
Electric Transmission Across Gap Junctions	2.19073	1
Rap1 signalling	2.18927	1
GRB2:SOS provides linkage to MAPK signaling for Intergrins	2.18927	1
Regulation of Rheb GTPase activity by AMPK	2.18927	1
FRS2-mediated cascade	2.18879	1
GRB2 events in EGFR signaling	2.18879	1
Ephrin B reverse signaling	2.1883	0.297036
Activation of BH3-only proteins	2.1458	1
Negative regulation of FGFR signaling	2.1458	1
Frs2-mediated activation	2.11186	1
PKA activation	2.11186	1
sphingomyelin metabolism	2.08586	1
Nef Mediated CD8 Down-regulation	2.08586	1
Axonal growth inhibition (RHOA activation)	2.08586	1
coenzyme A biosynthesis	2.08586	1
JNK (c-Jun kinases) phosphorylation and activation mediated by activated human TAK1	2.08586	1
pyrimidine deoxyribonucleotides de novo biosynthesis	2.08475	1
guanosine nucleotides de novo biosynthesis	2.08475	1
E-cadherin signaling in keratinocytes	2.08438	1
Signalling to RAS	2.08438	1
Signal transduction by L1	2.08408	0.332048
FoxO family signaling	2.08395	0.0180539
Signalling to ERKs	2.0668	1
BMAL1:CLOCK/NPAS2 Activates Gene Expression	2.06168	1
CRMPs in Sema3A signaling	2.05207	1
Spry regulation of FGF signaling	2.05207	1
Signal amplification	2.05207	1
ErbB4 signaling events	2.05158	0.899674
Recycling pathway of L1	2.05158	0.899674
eNOS activation	2.02756	1
Nef Mediated CD4 Down-regulation	2.02756	1
Vitamin B5 (pantothenate) metabolism	2.02756	1
ER to Golgi Transport	2.02756	1
glycerol degradation I	2.02756	1
COPII (Coat Protein 2) Mediated Vesicle Transport	2.02756	1
Receptor-ligand binding initiates the second proteolytic cleavage of Notch receptor	2.02756	1
p38MAPK events	2.02756	1
Regulated proteolysis of p75NTR	2.02756	1
Insulin receptor signalling cascade	2.01881	0.0149864
Reelin signaling pathway	2.01235	1
Sphingolipid metabolism	2.01235	1
PKA-mediated phosphorylation of CREB	2.00632	1
Prolonged ERK activation events	2.00632	1
G alpha (s) signalling events	2.00015	1
Lissencephaly gene (LIS1) in neuronal migration and development	2.00015	1
RAF/MAP kinase cascade	1.99043	1
Retrograde neurotrophin signalling	1.99043	1
S6K1-mediated signalling	1.99043	1
mTORC1-mediated signalling	1.99043	1
pyrimidine ribonucleotides de novo biosynthesis	1.99043	1
EGFR1	1.98184	2.38396e-08
Nongenotropic Androgen signaling	1.96407	1
RXR and RAR heterodimerization with other nuclear receptor	1.96407	1
Signaling events mediated by Stem cell factor receptor (c-Kit)	1.96375	0.0800829
salvage pathways of pyrimidine ribonucleotides	1.94586	1
Signaling by EGFR	1.93498	9.71344e-05
HIF-2-alpha transcription factor network	1.93093	1
IRS-mediated signalling	1.93076	0.160812
IRS-related events	1.9267	0.12579
Signaling by Notch	1.91083	1
G alpha (12/13) signalling events	1.91083	1
Cell death signalling via NRAGE, NRIF and NADE	1.91083	1
Trk receptor signaling mediated by PI3K and PLC-gamma	1.91027	0.0368959
Signaling events mediated by PRL	1.90321	1
EGFR downregulation	1.89136	1
KitReceptor	1.89103	0.193612
Validated targets of C-MYC transcriptional activation	1.89092	0.00407237
Insulin-mediated glucose transport	1.88666	1
Clathrin derived vesicle budding	1.87896	1
trans-Golgi Network Vesicle Budding	1.87896	1
Alpha4 beta1 integrin signaling events	1.87896	1
IL6-mediated signaling events	1.86235	0.792673
ATF-2 transcription factor network	1.85439	0.177935
FGFR1c ligand binding and activation	1.83225	1
FGFR3c ligand binding and activation	1.83225	1
FGFR3b ligand binding and activation	1.83225	1
palmitate biosynthesis I (animals)	1.83225	1
Glycogen synthesis	1.83225	1
Synthesis of Dolichyl-phosphate	1.83225	1
ERK2 activation	1.83225	1
Inhibition of Insulin Secretion by Adrenaline/Noradrenaline	1.83225	1
4-aminobutyrate degradation I	1.83225	1
FGFR3 ligand binding and activation	1.83225	1
Transport of connexons to the plasma membrane	1.83225	1
Regulation of PAK-2p34 activity by PS-GAP/RHG10	1.83225	1
phospho-PLA2 pathway	1.83225	1
Degradation of GABA	1.83225	1
PLK2 and PLK4 events	1.83225	1
DNA Damage Recognition in GG-NER	1.83225	1
LPS transferred from LBP carrier to CD14	1.83225	1
beta-alanine degradation I	1.83225	1
histamine degradation	1.83225	1
proline degradation	1.83225	1
Insulin effects increased synthesis of Xylulose-5-Phosphate	1.83225	1
Polyamines are oxidized to amines, aldehydes and H2O2 by PAOs	1.83225	1
glycerol-3-phosphate shuttle	1.83225	1
glutathione biosynthesis	1.83225	1
molybdenum cofactor biosynthesis	1.83225	1
D-myo-inositol (3,4,5,6)-tetrakisphosphate biosynthesis	1.83225	1
Entry of Influenza Virion into Host Cell via Endocytosis	1.83225	1
cysteine biosynthesis/homocysteine degradation	1.83225	1
Proline catabolism	1.83225	1
taurine biosynthesis	1.83225	1
spermine biosynthesis	1.83225	1
TRKA activation by NGF	1.83225	1
Translesion synthesis by Pol zeta	1.83225	1
itaconate degradation	1.83225	1
Inositol transporters	1.83225	1
Inhibition of Host mRNA Processing and RNA Silencing	1.83225	1
Estrogen biosynthesis	1.83225	1
mitochondrial L-carnitine shuttle pathway	1.83225	1
glycine degradation (creatine biosynthesis)	1.83225	1
vRNP Assembly	1.83225	1
spermidine biosynthesis	1.83225	1
fatty acid biosynthesis initiation II	1.83225	1
Breakdown of the nuclear lamina	1.82773	1
Classical Kir channels	1.82773	1
pentose phosphate pathway (oxidative branch)	1.82773	1
CMP-N-acetylneuraminate biosynthesis I (eukaryotes)	1.82773	1
arginine degradation I (arginase pathway)	1.82773	1
Activation of PUMA and translocation to mitochondria	1.82773	1
Gap junction assembly	1.82773	1
Localization of the PINCH-ILK-PARVIN complex to focal adhesions	1.82773	1
superpathway of serine and glycine biosynthesis I	1.82773	1
Reuptake of GABA	1.82773	1
G2/M DNA replication checkpoint	1.82773	1
2-ketoglutarate dehydrogenase complex	1.82773	1
Vitamin B1 (thiamin) metabolism	1.82773	1
Translesion synthesis by DNA polymerases bypassing lesion on DNA template	1.82773	1
DNA Damage Bypass	1.82773	1
Coenzyme A biosynthesis	1.82621	1
Regulation of gene expression in early pancreatic precursor cells	1.82621	1
CREB phosphorylation through the activation of CaMKK	1.82621	1
Alternative NF-kappaB pathway	1.82621	1
Release of eIF4E	1.82621	1
Regulation of signaling by CBL	1.82621	1
Cyclin B2 mediated events	1.82621	1
Pentose phosphate pathway (hexose monophosphate shunt)	1.82621	1
glycogen biosynthesis II (from UDP-D-Glucose)	1.82621	1
phosphatidylethanolamine biosynthesis II	1.82621	1
phosphatidylcholine biosynthesis I	1.82621	1
Notch receptor binds with a ligand	1.82546	1
Transport of nucleotide sugars	1.82546	1
Nef and signal transduction	1.82546	1
Activation of Kainate Receptors upon glutamate binding	1.82546	1
Import of palmitoyl-CoA into the mitochondrial matrix	1.82546	1
Adenylate cyclase activating pathway	1.825	1
p130Cas linkage to MAPK signaling for integrins	1.825	1
ADP signalling through P2Y purinoceptor 1	1.825	1
IRAK2 mediated activation of TAK1 complex	1.825	1
IRAK2 mediated activation of TAK1 complex upon TLR7/8 or 9 stimulation	1.825	1
Calnexin/calreticulin cycle	1.8247	1
Synthesis of very long-chain fatty acyl-CoAs	1.82448	1
NRIF signals cell death from the nucleus	1.82448	1
SEMA3A-Plexin repulsion signaling by inhibiting Integrin adhesion	1.82448	1
Regulation of Insulin Secretion by Glucagon-like Peptide-1	1.82432	1
Signalling to p38 via RIT and RIN	1.82432	1
Circadian rhythm pathway	1.82432	1
LPA4-mediated signaling events	1.82432	1
heparan sulfate biosynthesis (late stages)	1.82432	1
Tie2 Signaling	1.82419	1
ARMS-mediated activation	1.82419	1
G alpha (z) signalling events	1.82401	1
NOD1/2 Signaling Pathway	1.82388	1
PLC-gamma1 signalling	1.82379	1
Circadian Clock	1.82375	1
PI3K Cascade	1.82366	1
FOXM1 transcription factor network	1.82361	1
Regulation of retinoblastoma protein	1.82346	0.125294
Downstream signaling of activated FGFR	1.82346	0.125294
Neurotrophic factor-mediated Trk receptor signaling	1.80531	0.00277552
Signaling events mediated by TCPTP	1.78375	0.0137047
Netrin-1 signaling	1.78308	1
Interleukin-1 signaling	1.77691	1
p75 NTR receptor-mediated signalling	1.77691	1
Signaling by PDGF	1.77667	0.0765978
CXCR3-mediated signaling events	1.77441	1
IL4-mediated signaling events	1.76467	0.551803
EGFR interacts with phospholipase C-gamma	1.76096	1
Phospholipase C-mediated cascade	1.75636	1
DAG and IP3 signaling	1.75636	1
Downstream signal transduction	1.75051	0.178283
Glutamate Binding, Activation of AMPA Receptors and Synaptic Plasticity	1.73727	1
Trafficking of AMPA receptors	1.73727	1
G-protein mediated events	1.7325	1
Signaling by BMP	1.72823	1
Signaling by FGFR	1.72743	0.0389214
Opioid Signalling	1.72035	1
CD28 dependent PI3K/Akt signaling	1.71707	1
Beta5 beta6 beta7 and beta8 integrin cell surface interactions	1.71707	1
PKA activation in glucagon signalling	1.71707	1
Factors involved in megakaryocyte development and platelet production	1.7161	0.00520705
Signaling by SCF-KIT	1.71298	0.852658
GAB1 signalosome	1.70984	1
Integrins in angiogenesis	1.70953	1
Signalling by NGF	1.70857	0.000694161
L1CAM interactions	1.70803	0.272891
NGF signalling via TRKA from the plasma membrane	1.70409	0.022264
Netrin mediated repulsion signals	1.70293	1
Sema3A PAK dependent Axon repulsion	1.70293	1
CREB phosphorylation through the activation of CaMKII	1.70293	1
1D-myo-inositol hexakisphosphate biosynthesis II (mammalian)	1.70293	1
CDP-diacylglycerol biosynthesis I	1.70293	1
D-myo-inositol (1,3,4)-trisphosphate biosynthesis	1.70293	1
PI3K/AKT activation	1.70228	1
GABA B receptor activation	1.69365	1
IL2 signaling events mediated by STAT5	1.69365	1
PKB-mediated events	1.69365	1
Activation of GABAB receptors	1.69365	1
Signaling events regulated by Ret tyrosine kinase	1.69135	0.921933
BCR signaling pathway	1.68741	1
Platelet Adhesion to exposed collagen	1.68445	1
p75NTR recruits signalling complexes	1.68445	1
N-glycan trimming in the ER and Calnexin/Calreticulin cycle	1.68445	1
3-phosphoinositide biosynthesis	1.68369	1
PLC beta mediated events	1.68344	1
IL2-mediated signaling events	1.68067	0.0203125
Angiopoietin receptor Tie2-mediated signaling	1.67772	1
Smooth Muscle Contraction	1.67207	1
Alpha6Beta4Integrin	1.67166	1
a6b1 and a6b4 Integrin signaling	1.66747	1
ALK2 signaling events	1.65924	1
Syndecan-2-mediated signaling events	1.6577	0.82686
JNK signaling in the CD4+ TCR pathway	1.65002	1
Intrinsic Pathway for Apoptosis	1.64739	1
RNA Polymerase I Promoter Opening	1.64739	1
Integrin alphaIIb beta3 signaling	1.64186	1
Hypoxic and oxygen homeostasis regulation of HIF-1-alpha	1.64111	0.875162
LPA receptor mediated events	1.64106	0.184892
VEGFR1 specific signals	1.63527	1
Nephrin interactions	1.63527	1
Calcium signaling in the CD4+ TCR pathway	1.63527	1
Dopamine Neurotransmitter Release Cycle	1.62285	1
Serotonin Neurotransmitter Release Cycle	1.62285	1
choline biosynthesis III	1.62285	1
Activation of Chaperones by ATF6-alpha	1.62285	1
Regulation of pyruvate dehydrogenase (PDH) complex	1.62285	1
Effects of Botulinum toxin	1.62285	1
GP1b-IX-V activation signalling	1.62285	1
Rapid glucocorticoid signaling	1.62285	1
Neurofascin interactions	1.62285	1
Activation of the AP-1 family of transcription factors	1.62285	1
Sodium/Proton exchangers	1.62285	1
a4b7 Integrin signaling	1.62285	1
Metabolism of nitric oxide	1.62173	1
Fatty Acyl-CoA Biosynthesis	1.62173	1
Na+/Cl- dependent neurotransmitter transporters	1.62173	1
eNOS activation and regulation	1.62173	1
CD28 dependent Vav1 pathway	1.62173	1
Degradation of beta catenin	1.62173	1
PI-3K cascade	1.62136	1
The role of Nef in HIV-1 replication and disease pathogenesis	1.62136	1
mTOR signalling	1.62136	1
Ca-dependent events	1.62136	1
Golgi Associated Vesicle Biogenesis	1.62136	1
CD28 co-stimulation	1.62117	1
p75(NTR)-mediated signaling	1.61844	0.00107142
Fc-epsilon receptor I signaling in mast cells	1.6143	1
Trk receptor signaling mediated by the MAPK pathway	1.60929	1
CaM pathway	1.60522	1
Calmodulin induced events	1.60522	1
Signaling mediated by p38-alpha and p38-beta	1.60481	1
TGFBR	1.60456	0.0723496
Wnt	1.60109	1
NCAM signaling for neurite out-growth	1.59964	1
Axon guidance	1.5985	0.000137845
Hedgehog	1.59656	1
phosphatidylglycerol biosynthesis II (non-plastidic)	1.59656	1
Synthesis and interconversion of nucleotide di- and triphosphates	1.59656	1
Synthesis of substrates in N-glycan biosythesis	1.59656	1
FGF signaling pathway	1.59571	1
C-MYC pathway	1.59083	0.0210565
Antigen Presentation: Folding, assembly and peptide loading of class I MHC	1.58627	1
N-cadherin signaling events	1.58356	3.32241e-05
Signaling by Insulin receptor	1.56958	1
RSK activation	1.5657	1
NrCAM interactions	1.5657	1
Multifunctional anion exchangers	1.5657	1
PECAM1 interactions	1.5657	1
inositol pyrophosphates biosynthesis	1.5657	1
Activation of BAD and translocation to mitochondria	1.5657	1
Trafficking of GluR2-containing AMPA receptors	1.5657	1
Atypical NF-kappaB pathway	1.56421	1
p38 signaling mediated by MAPKAP kinases	1.56372	1
CREB phosphorylation through the activation of Ras	1.56347	1
Ras signaling in the CD4+ TCR pathway	1.56322	1
Membrane Trafficking	1.56297	1
C-MYB transcription factor network	1.56297	1
p38 MAPK signaling pathway	1.56284	0.0043248
Regulation of p38-alpha and p38-beta	1.5565	0.0244071
Regulation of cytoplasmic and nuclear SMAD2/3 signaling	1.55426	5.67295e-06
Regulation of nuclear SMAD2/3 signaling	1.55426	5.67295e-06
TGF-beta receptor signaling	1.55426	5.67295e-06
Notch-mediated HES/HEY network	1.55187	1
Notch signaling pathway	1.55187	1
BMP receptor signaling	1.54899	0.000836264
Signaling by Interleukins	1.54597	1
Signaling events mediated by PTP1B	1.5431	1
AndrogenReceptor	1.54296	1
3-phosphoinositide degradation	1.53642	1
Citric acid cycle (TCA cycle)	1.53642	1
NOTCH	1.53568	1
ALK1 signaling events	1.53358	7.90249e-06
Posttranslational regulation of adherens junction stability and dissassembly	1.53125	0.00138051
Cyclin D associated events in G1	1.5298	1
G1 Phase	1.5298	1
IL2 signaling events mediated by PI3K	1.52417	1
Tetrahydrobiopterin (BH4) synthesis, recycling, salvage and regulation	1.52109	1
chondroitin sulfate biosynthesis (late stages)	1.52109	1
GABA receptor activation	1.51991	1
Regulation of Insulin Secretion	1.51976	1
ALK1 pathway	1.51938	1.60767e-05
CXCR4-mediated signaling events	1.51623	0.022523
Neurotransmitter Receptor Binding And Downstream Transmission In The Postsynaptic Cell	1.51614	1
Androgen-mediated signaling	1.51481	0.52528
Regulation of RhoA activity	1.51201	0.0121175
RAC1 signaling pathway	1.51201	0.0121175
Regulation of RAC1 activity	1.51201	0.0121175
RhoA signaling pathway	1.51201	0.0121175
GABA synthesis, release, reuptake and degradation	1.5027	1
Ras activation uopn Ca2+ infux through NMDA receptor	1.5027	1
Synthesis of glycosylphosphatidylinositol (GPI)	1.5027	1
Energy dependent regulation of mTOR by LKB1-AMPK	1.5027	1
Activation of NMDA receptor upon glutamate binding and postsynaptic events	1.50207	1
Post NMDA receptor activation events	1.50207	1
E2F transcription factor network	1.4988	1
E-cadherin signaling in the nascent adherens junction	1.4984	0.000650007
Stabilization and expansion of the E-cadherin adherens junction	1.4984	0.000650007
HIF-1-alpha transcription factor network	1.49202	1
E-cadherin signaling events	1.48467	0.00101194
TRAF6 mediated induction of NFkB and MAP kinases upon TLR7/8 or 9 activation	1.48363	1
MyD88 cascade initiated on plasma membrane	1.48363	1
IL1-mediated signaling events	1.48045	0.0103273
TNF receptor signaling pathway	1.47569	0.000663998
Retinoic acid receptors-mediated signaling	1.47452	1
Glypican 3 network	1.46927	0.0553183
Leukotriene receptors	1.46291	1
Tandem pore domain potassium channels	1.46291	1
Aurora C signaling	1.46291	1
Synthesis of GDP-mannose	1.46291	1
N-glycan trimming and elongation in the cis-Golgi	1.46291	1
Activation, myristolyation of BID and translocation to mitochondria	1.46291	1
ceramide biosynthesis	1.46291	1
GABA A receptor activation	1.46291	1
Recognition and association of DNA glycosylase with site containing an affected pyrimidine	1.46291	1
Cleavage of the damaged pyrimidine	1.46291	1
Sodium-coupled sulphate, di- and tri-carboxylate transporters	1.46291	1
Maturation of Notch precursor via proteolytic cleavage	1.46291	1
Tachykinin receptors bind tachykinins	1.46291	1
Depyrimidination	1.46291	1
Negative regulation of the PI3K/AKT network	1.46291	1
CREB phosphorylation through the activation of Adenylate Cyclase	1.46291	1
glycine cleavage complex	1.46291	1
pentose phosphate pathway	1.46073	1
Role of second messengers in netrin-1 signaling	1.46073	1
DCC mediated attractive signaling	1.46073	1
Pyruvate metabolism	1.46073	1
Reduction of cytosolic Ca++ levels	1.46073	1
E2F-enabled inhibition of pre-replication complex formation	1.46073	1
Class C/3 (Metabotropic glutamate/pheromone receptors)	1.46	1
Lysosome Vesicle Biogenesis	1.46	1
Nef-mediates down modulation of cell surface receptors by recruiting them to clathrin adapters	1.45964	1
superpathway of D-myo-inositol (1,4,5)-trisphosphate metabolism	1.45964	1
Nephrin/Neph1 signaling in the kidney podocyte	1.45942	1
Toll Like Receptor 5 (TLR5) Cascade	1.45891	1
MyD88 dependent cascade initiated on endosome	1.45891	1
Toll Like Receptor 10 (TLR10) Cascade	1.45891	1
Wnt signaling network	1.45865	0.103128
TCR signaling in na&#xef;ve CD4+ T cells	1.45323	1
Integration of energy metabolism	1.45002	1
p73 transcription factor network	1.44948	1
Beta3 integrin cell surface interactions	1.4421	1
Glucagon signaling in metabolic regulation	1.43711	1

## Sheet: Chart
Biological pathway	Percentage of genes	p-value	p = 0.05 reference
Glypican pathway	29.971	20.5338	1.30103
Beta1 integrin cell surface interactions	30.029	19.645	1.30103
Proteoglycan syndecan-mediated signaling events	29.913	19.607	1.30103
ErbB receptor signaling network	29.2174	19.2048	1.30103
Plasma membrane estrogen receptor signaling	28.9855	18.9528	1.30103
Endothelins	29.0435	18.7033	1.30103
Sphingosine 1-phosphate (S1P) pathway	29.1014	18.6329	1.30103
TRAIL signaling pathway	29.3913	18.5496	1.30103
Syndecan-1-mediated signaling events	28.8696	18.4712	1.30103
Integrin family cell surface interactions	30.2609	18.406	1.30103
VEGF and VEGFR signaling network	28.9275	18.4011	1.30103
Alpha9 beta1 integrin signaling events	28.9275	18.3129	1.30103
IFN-gamma pathway	28.7536	18.2581	1.30103
PDGF receptor signaling network	28.6957	18.24	1.30103
IGF1 pathway	28.6377	18.1338	1.30103
GMCSF-mediated signaling events	28.6377	18.0459	1.30103
IL5-mediated signaling events	28.6377	18.0459	1.30103
EGFR-dependent Endothelin signaling events	28.5797	18.0277	1.30103
PAR1-mediated thrombin signaling events	28.7536	17.9947	1.30103
Glypican 1 network	28.7536	17.9947	1.30103
Signaling events mediated by VEGFR1 and VEGFR2	28.6957	17.9764	1.30103
Signaling events mediated by Hepatocyte Growth Factor Receptor (c-Met)	28.6377	17.9582	1.30103
Thrombin/protease-activated receptor (PAR) pathway	28.7536	17.9074	1.30103
Urokinase-type plasminogen activator (uPA) and uPAR-mediated signaling	28.5217	17.8344	1.30103
PDGFR-beta signaling pathway	28.5217	17.8344	1.30103
Arf6 trafficking events	28.5217	17.8344	1.30103
Internalization of ErbB1	28.5217	17.8344	1.30103
S1P1 pathway	28.5217	17.8344	1.30103
ErbB1 downstream signaling	28.5217	17.8344	1.30103
Class I PI3K signaling events mediated by Akt	28.5217	17.8344	1.30103
EGF receptor (ErbB1) signaling pathway	28.5217	17.8344	1.30103
Insulin Pathway	28.5217	17.8344	1.30103
Class I PI3K signaling events	28.5217	17.8344	1.30103
Arf6 signaling events	28.5217	17.8344	1.30103
Arf6 downstream pathway	28.5217	17.8344	1.30103
Signaling events mediated by focal adhesion kinase	28.5217	17.8344	1.30103
mTOR signaling pathway	28.5217	17.8344	1.30103
IL3-mediated signaling events	28.6377	17.7835	1.30103
LKB1 signaling events	28.8696	17.7705	1.30103
Nectin adhesion pathway	28.5797	17.5049	1.30103
Regulation of CDC42 activity	17.2754	9.56605	1.30103
CDC42 signaling events	16.8696	8.82754	1.30103
Integrin-linked kinase signaling	14.8406	8.1704	1.30103
EGFR1	4.34783	7.6227	1.30103
AP-1 transcription factor network	14.029	7.29601	1.30103
EphrinB-EPHB pathway	2.31884	6.42232	1.30103
TGF-beta receptor signaling	7.53623	5.24619	1.30103
Regulation of cytoplasmic and nuclear SMAD2/3 signaling	7.53623	5.24619	1.30103
Regulation of nuclear SMAD2/3 signaling	7.53623	5.24619	1.30103
EPHB forward signaling	1.68116	5.2307	1.30103
ALK1 signaling events	7.82609	5.10224	1.30103
ALK1 pathway	7.82609	4.7938	1.30103
N-cadherin signaling events	6.31884	4.47855	1.30103
Signaling by EGFR	3.01449	4.01263	1.30103
Axon guidance	5.56522	3.86061	1.30103
EphrinA-EPHA pathway	1.62319	3.36998	1.30103
Stabilization and expansion of the E-cadherin adherens junction	6.55072	3.18708	1.30103
E-cadherin signaling in the nascent adherens junction	6.55072	3.18708	1.30103
TNF receptor signaling pathway	7.01449	3.17783	1.30103
Signalling by NGF	3.88406	3.15854	1.30103
BMP receptor signaling	5.56522	3.07766	1.30103
E-cadherin signaling events	6.6087	2.99484	1.30103
p75(NTR)-mediated signaling	4.57971	2.97004	1.30103
Posttranslational regulation of adherens junction stability and dissassembly	5.62319	2.85996	1.30103
S1P2 pathway	1.10145	2.57301	1.30103
Neurotrophic factor-mediated Trk receptor signaling	2.89855	2.55666	1.30103
Validated targets of C-MYC transcriptional activation	2.43478	2.39015	1.30103
p38 MAPK signaling pathway	4.69565	2.36403	1.30103
Factors involved in megakaryocyte development and platelet production	3.24638	2.28341	1.30103
EPHA forward signaling	1.21739	2.26872	1.30103
S1P3 pathway	1.15942	2.21697	1.30103
IL1-mediated signaling events	5.50725	1.98601	1.30103
RhoA signaling pathway	4.92754	1.91659	1.30103
Regulation of RAC1 activity	4.92754	1.91659	1.30103
RAC1 signaling pathway	4.92754	1.91659	1.30103
Regulation of RhoA activity	4.92754	1.91659	1.30103
Signaling events mediated by TCPTP	2.6087	1.86313	1.30103
Insulin receptor signalling cascade	1.7971	1.8243	1.30103
FoxO family signaling	1.62319	1.74343	1.30103
IL2-mediated signaling events	3.07246	1.69224	1.30103
C-MYC pathway	3.76812	1.67661	1.30103
NGF signalling via TRKA from the plasma membrane	2.89855	1.6524	1.30103
CXCR4-mediated signaling events	4.57971	1.64737	1.30103
Regulation of p38-alpha and p38-beta	4.05797	1.61248	1.30103
ErbB2/ErbB3 signaling events	1.33333	1.5128	1.30103
Trk receptor signaling mediated by PI3K and PLC-gamma	1.91304	1.43302	1.30103
Signaling by FGFR	2.6087	1.40981	1.30103
VEGFR3 signaling in lymphatic endothelium	0.985507	1.34895	1.30103
EPO signaling pathway	1.21739	1.33598	1.30103
Glypican 3 network	4.81159	1.25713	1.30103
Netrin-mediated signaling events	1.15942	1.25096	1.30103
TGFBR	3.18841	1.14056	1.30103
Signaling by PDGF	2.2029	1.11578	1.30103
Signaling events mediated by Stem cell factor receptor (c-Kit)	1.62319	1.09646	1.30103
Wnt signaling network	4.63768	0.986622	1.30103
Downstream signaling of activated FGFR	1.91304	0.902071	1.30103
Regulation of retinoblastoma protein	1.91304	0.902071	1.30103
IRS-related events	1.62319	0.900353	1.30103
IRS-mediated signalling	1.56522	0.793681	1.30103
ATF-2 transcription factor network	1.73913	0.749737	1.30103
Downstream signal transduction	2.08696	0.748891	1.30103
Syndecan-4-mediated signaling events	4.75362	0.734306	1.30103
LPA receptor mediated events	2.6087	0.733082	1.30103
KitReceptor	1.62319	0.713067	1.30103
L1CAM interactions	2.14493	0.564011	1.30103
Signaling by Robo receptor	0.869565	0.554067	1.30103
Ephrin B reverse signaling	1.04348	0.527191	1.30103
Signal transduction by L1	1.15942	0.4788	1.30103
Androgen-mediated signaling	3.13043	0.279609	1.30103
IL4-mediated signaling events	1.73913	0.258216	1.30103
Noncanonical Wnt signaling pathway	4.11594	0.195491	1.30103
IL6-mediated signaling events	1.3913	0.100906	1.30103
Syndecan-2-mediated signaling events	2.02899	0.0825683	1.30103
Signaling by SCF-KIT	1.7971	0.0692254	1.30103
Hypoxic and oxygen homeostasis regulation of HIF-1-alpha	2.08696	0.0579115	1.30103
Recycling pathway of L1	1.04348	0.045915	1.30103
ErbB4 signaling events	1.04348	0.045915	1.30103
Signaling events regulated by Ret tyrosine kinase	1.85507	0.0353006	1.30103
Growth hormone receptor signaling	0.695652	0.0153754	1.30103
DARPP-32 events	0.695652	0.0153754	1.30103
Integrins in angiogenesis	1.73913	0	1.30103
Signalling to ERKs	0.985507	0	1.30103
BCR signaling pathway	1.7971	0	1.30103
S1P4 pathway	0.57971	0	1.30103
IRAK1 recruits IKK complex	0.463768	0	1.30103
IRAK1 recruits IKK complex upon TLR7/8 or 9 stimulation	0.463768	0	1.30103
Wnt	2.08696	0	1.30103
PDGFR-alpha signaling pathway	0.753623	0	1.30103
Notch signaling pathway	2.31884	0	1.30103
Notch-mediated HES/HEY network	2.31884	0	1.30103
Neuronal System	4.11594	0	1.30103
Epithelial-to-mesenchymal transition	4.05797	0	1.30103
Lissencephaly gene (LIS1) in neuronal migration and development	0.985507	0	1.30103
G alpha (s) signalling events	0.985507	0	1.30103
TCR signaling in na&#xef;ve CD4+ T cells	3.07246	0	1.30103
EPHA2 forward signaling	0.695652	0	1.30103
Signaling by Interleukins	2.26087	0	1.30103
HIF-2-alpha transcription factor network	1.04348	0	1.30103
Sphingolipid metabolism	0.927536	0	1.30103
Reelin signaling pathway	0.927536	0	1.30103
Developmental Biology	8.46377	0	1.30103
FOXM1 transcription factor network	1.21739	0	1.30103
Membrane Trafficking	2.08696	0	1.30103
C-MYB transcription factor network	2.08696	0	1.30103
Opioid Signalling	1.44928	0	1.30103
Netrin-1 signaling	1.27536	0	1.30103
SOS-mediated signalling	0.57971	0	1.30103
Signaling by Insulin receptor	1.97101	0	1.30103
Signal attenuation	0.463768	0	1.30103
PI3K Cascade	1.10145	0	1.30103
Neurotransmitter Receptor Binding And Downstream Transmission In The Postsynaptic Cell	2.14493	0	1.30103
trans-Golgi Network Vesicle Budding	0.985507	0	1.30103
Clathrin derived vesicle budding	0.985507	0	1.30103
Alpha4 beta1 integrin signaling events	0.985507	0	1.30103
BMAL1:CLOCK/NPAS2 Activates Gene Expression	0.753623	0	1.30103
AndrogenReceptor	1.91304	0	1.30103
Fc-epsilon receptor I signaling in mast cells	1.56522	0	1.30103
SHC1 events in EGFR signaling	0.57971	0	1.30103
SHC-related events	0.57971	0	1.30103
p75 NTR receptor-mediated signalling	1.10145	0	1.30103
Interleukin-1 signaling	1.10145	0	1.30103
Angiopoietin receptor Tie2-mediated signaling	1.33333	0	1.30103
Nongenotropic Androgen signaling	0.811594	0	1.30103
RXR and RAR heterodimerization with other nuclear receptor	0.811594	0	1.30103
Transmission across Chemical Synapses	2.72464	0	1.30103
E-cadherin signaling in keratinocytes	0.695652	0	1.30103
Signalling to RAS	0.695652	0	1.30103
Hemostasis	7.30435	0	1.30103
Insulin-mediated glucose transport	0.869565	0	1.30103
Alpha6Beta4Integrin	1.27536	0	1.30103
CXCR3-mediated signaling events	1.04348	0	1.30103
Frs2-mediated activation	0.637681	0	1.30103
PKA activation	0.637681	0	1.30103
Direct p53 effectors	3.01449	0	1.30103
G-protein mediated events	1.10145	0	1.30103
Circadian Clock	0.927536	0	1.30103
NCAM signaling for neurite out-growth	1.44928	0	1.30103
EGFR downregulation	0.811594	0	1.30103
Activation of BH3-only proteins	0.57971	0	1.30103
Negative regulation of FGFR signaling	0.57971	0	1.30103
Role of DCC in regulating apoptosis	0.347826	0	1.30103
Activation of Rac	0.347826	0	1.30103
Interleukin-6 signaling	0.347826	0	1.30103
NRAGE signals death through JNK	0.347826	0	1.30103
S1P5 pathway	0.347826	0	1.30103
PLC-gamma1 signalling	0.869565	0	1.30103
Glucuronidation	0.289855	0	1.30103
SHC-mediated cascade	0.289855	0	1.30103
IL2 signaling events mediated by PI3K	1.62319	0	1.30103
E2F transcription factor network	1.73913	0	1.30103
FRS2-mediated cascade	0.521739	0	1.30103
GRB2 events in EGFR signaling	0.521739	0	1.30103
Prolonged ERK activation events	0.637681	0	1.30103
PKA-mediated phosphorylation of CREB	0.637681	0	1.30103
Signaling mediated by p38-alpha and p38-beta	1.27536	0	1.30103
p53 pathway	3.88406	0	1.30103
Role of Calcineurin-dependent NFAT signaling in lymphocytes	2.14493	0	1.30103
PLC beta mediated events	1.04348	0	1.30103
Integration of energy metabolism	1.91304	0	1.30103
JNK signaling in the CD4+ TCR pathway	1.10145	0	1.30103
Signaling events mediated by PRL	0.695652	0	1.30103
Adenylate cyclase inhibitory pathway	0.463768	0	1.30103
Signaling by TGF beta	0.463768	0	1.30103
Inhibition of adenylate cyclase pathway	0.463768	0	1.30103
SHC-mediated signalling	0.463768	0	1.30103
Regulation of Androgen receptor activity	2.37681	0	1.30103
FGF signaling pathway	1.21739	0	1.30103
NOTCH	1.3913	0	1.30103
NOD1/2 Signaling Pathway	0.753623	0	1.30103
p73 transcription factor network	1.7971	0	1.30103
HIF-1-alpha transcription factor network	1.56522	0	1.30103
EGFR interacts with phospholipase C-gamma	0.811594	0	1.30103
Cell death signalling via NRAGE, NRIF and NADE	0.637681	0	1.30103
Signaling by Notch	0.637681	0	1.30103
G alpha (12/13) signalling events	0.637681	0	1.30103
Platelet activation, signaling and aggregation	2.89855	0	1.30103
CRMPs in Sema3A signaling	0.521739	0	1.30103
Spry regulation of FGF signaling	0.521739	0	1.30103
Signal amplification	0.521739	0	1.30103
Signaling events mediated by PTP1B	1.27536	0	1.30103
GAB1 signalosome	0.869565	0	1.30103
a6b1 and a6b4 Integrin signaling	0.927536	0	1.30103
Signaling by Aurora kinases	2.14493	0	1.30103
Canonical Wnt signaling pathway	3.18841	0	1.30103
DSCAM interactions	0.347826	0	1.30103
pyrimidine ribonucleotides interconversion	0.347826	0	1.30103
Adrenoceptors	0.347826	0	1.30103
Regulation of KIT signaling	0.347826	0	1.30103
Role of Abl in Robo-Slit signaling	0.347826	0	1.30103
DAG and IP3 signaling	0.753623	0	1.30103
Phospholipase C-mediated cascade	0.753623	0	1.30103
pyrimidine deoxyribonucleotides de novo biosynthesis	0.463768	0	1.30103
guanosine nucleotides de novo biosynthesis	0.463768	0	1.30103
MyD88 cascade initiated on plasma membrane	1.3913	0	1.30103
TRAF6 mediated induction of NFkB and MAP kinases upon TLR7/8 or 9 activation	1.3913	0	1.30103
PI3K/AKT activation	0.811594	0	1.30103
MEK activation	0.289855	0	1.30103
RAF phosphorylates MEK	0.289855	0	1.30103
G alpha (z) signalling events	0.637681	0	1.30103
Cam-PDE 1 activation	0.173913	0	1.30103
Binding of RNA by Insulin-like Growth Factor-2 mRNA Binding Proteins (IGF2BPs/IMPs/VICKZs)	0.173913	0	1.30103
p75NTR negatively regulates cell cycle via SC1	0.173913	0	1.30103
Class IB PI3K non-lipid kinase events	0.173913	0	1.30103
Ephrin A reverse signaling	0.173913	0	1.30103
CD28 co-stimulation	0.927536	0	1.30103
Polo-like kinase signaling events in the cell cycle	2.31884	0	1.30103
Activation of BIM and translocation to mitochondria	0.231884	0	1.30103
Botulinum neurotoxicity	0.231884	0	1.30103
RAF activation	0.231884	0	1.30103
Ras signaling in the CD4+ TCR pathway	1.04348	0	1.30103
Regulation of nuclear beta catenin signaling and target gene transcription	2.78261	0	1.30103
Regulation of Insulin Secretion	1.15942	0	1.30103
Toll Like Receptor 5 (TLR5) Cascade	1.3913	0	1.30103
MyD88 dependent cascade initiated on endosome	1.3913	0	1.30103
Toll Like Receptor 10 (TLR10) Cascade	1.3913	0	1.30103
GABA B receptor activation	0.753623	0	1.30103
PKB-mediated events	0.753623	0	1.30103
IL2 signaling events mediated by STAT5	0.753623	0	1.30103
Activation of GABAB receptors	0.753623	0	1.30103
Intrinsic Pathway for Apoptosis	0.811594	0	1.30103
RNA Polymerase I Promoter Opening	0.811594	0	1.30103
Trk receptor signaling mediated by the MAPK pathway	0.869565	0	1.30103
salvage pathways of pyrimidine ribonucleotides	0.463768	0	1.30103
Rap1 signalling	0.347826	0	1.30103
GRB2:SOS provides linkage to MAPK signaling for Intergrins	0.347826	0	1.30103
Regulation of Rheb GTPase activity by AMPK	0.347826	0	1.30103
3-phosphoinositide biosynthesis	0.695652	0	1.30103
ATM pathway	5.73913	0	1.30103
Nephrin interactions	0.753623	0	1.30103
VEGFR1 specific signals	0.753623	0	1.30103
Calcium signaling in the CD4+ TCR pathway	0.753623	0	1.30103
Toll Like Receptor 9 (TLR9) Cascade	1.44928	0	1.30103
ARMS-mediated activation	0.521739	0	1.30103
Tie2 Signaling	0.521739	0	1.30103
MyD88:Mal cascade initiated on plasma membrane	1.3913	0	1.30103
Toll Like Receptor 7/8 (TLR7/8) Cascade	1.3913	0	1.30103
Retinoic acid receptors-mediated signaling	1.10145	0	1.30103
Glutamate Binding, Activation of AMPA Receptors and Synaptic Plasticity	0.57971	0	1.30103
Trafficking of AMPA receptors	0.57971	0	1.30103
Integrin cell surface interactions	1.56522	0	1.30103
Activation of DNA fragmentation factor	0.289855	0	1.30103
Apoptosis induced DNA fragmentation	0.289855	0	1.30103
TRAF6 mediated IRF7 activation in TLR7/8 or 9 signaling	0.289855	0	1.30103
p75NTR regulates axonogenesis	0.289855	0	1.30103
Inactivation of Cdc42 and Rac	0.289855	0	1.30103
Smooth Muscle Contraction	0.637681	0	1.30103
PLK1 signaling events	2.14493	0	1.30103
FAS (CD95) signaling pathway	2.6087	0	1.30103
The role of Nef in HIV-1 replication and disease pathogenesis	0.695652	0	1.30103
mTOR signalling	0.695652	0	1.30103
Ca-dependent events	0.695652	0	1.30103
Golgi Associated Vesicle Biogenesis	0.695652	0	1.30103
PI-3K cascade	0.695652	0	1.30103
IL12-mediated signaling events	2.26087	0	1.30103
GABA receptor activation	0.869565	0	1.30103
Circadian rhythm pathway	0.463768	0	1.30103
Signalling to p38 via RIT and RIN	0.463768	0	1.30103
Regulation of Insulin Secretion by Glucagon-like Peptide-1	0.463768	0	1.30103
LPA4-mediated signaling events	0.463768	0	1.30103
heparan sulfate biosynthesis (late stages)	0.463768	0	1.30103
Aurora A signaling	1.3913	0	1.30103
Semaphorin interactions	1.3913	0	1.30103
Toll Like Receptor TLR1:TLR2 Cascade	1.3913	0	1.30103
Toll Like Receptor TLR6:TLR2 Cascade	1.3913	0	1.30103
Signaling by BMP	0.521739	0	1.30103
ADP signalling through P2Y purinoceptor 12	0.231884	0	1.30103
Molybdenum cofactor biosynthesis	0.231884	0	1.30103
Gap junction trafficking and regulation	0.231884	0	1.30103
Presynaptic function of Kainate receptors	0.231884	0	1.30103
S6K1-mediated signalling	0.347826	0	1.30103
pyrimidine ribonucleotides de novo biosynthesis	0.347826	0	1.30103
RAF/MAP kinase cascade	0.347826	0	1.30103
mTORC1-mediated signalling	0.347826	0	1.30103
Retrograde neurotrophin signalling	0.347826	0	1.30103
Costimulation by the CD28 family	1.15942	0	1.30103
CaM pathway	0.637681	0	1.30103
Calmodulin induced events	0.637681	0	1.30103
CREB phosphorylation through the activation of Ras	0.695652	0	1.30103
Beta3 integrin cell surface interactions	0.985507	0	1.30103
G1 Phase	0.753623	0	1.30103
Cyclin D associated events in G1	0.753623	0	1.30103
Post NMDA receptor activation events	0.811594	0	1.30103
Activation of NMDA receptor upon glutamate binding and postsynaptic events	0.811594	0	1.30103
Signaling events mediated by the Hedgehog family	1.3913	0	1.30103
Toll Like Receptor 2 (TLR2) Cascade	1.3913	0	1.30103
SEMA3A-Plexin repulsion signaling by inhibiting Integrin adhesion	0.405797	0	1.30103
NRIF signals cell death from the nucleus	0.405797	0	1.30103
Synthesis of very long-chain fatty acyl-CoAs	0.405797	0	1.30103
Transport of inorganic cations/anions and amino acids/oligopeptides	1.91304	0	1.30103
Cell-Cell communication	2.31884	0	1.30103
NADE modulates death signalling	0.173913	0	1.30103
Regulation of Commissural axon pathfinding by Slit and Robo	0.173913	0	1.30103
Phosphorylation of proteins involved in G1/S transition by active Cyclin E:Cdk2 complexes	0.173913	0	1.30103
Activation of NOXA and translocation to mitochondria	0.173913	0	1.30103
glycerol degradation IV	0.173913	0	1.30103
Beta5 beta6 beta7 and beta8 integrin cell surface interactions	0.463768	0	1.30103
PKA activation in glucagon signalling	0.463768	0	1.30103
CD28 dependent PI3K/Akt signaling	0.463768	0	1.30103
Transcriptional Regulation of White Adipocyte Differentiation	1.44928	0	1.30103
TCR signaling	1.04348	0	1.30103
Integrin alphaIIb beta3 signaling	0.521739	0	1.30103
glycerol degradation I	0.289855	0	1.30103
p38MAPK events	0.289855	0	1.30103
ER to Golgi Transport	0.289855	0	1.30103
COPII (Coat Protein 2) Mediated Vesicle Transport	0.289855	0	1.30103
Receptor-ligand binding initiates the second proteolytic cleavage of Notch receptor	0.289855	0	1.30103
eNOS activation	0.289855	0	1.30103
Nef Mediated CD4 Down-regulation	0.289855	0	1.30103
Vitamin B5 (pantothenate) metabolism	0.289855	0	1.30103
Regulated proteolysis of p75NTR	0.289855	0	1.30103
Aurora B signaling	0.927536	0	1.30103
Antigen Presentation: Folding, assembly and peptide loading of class I MHC	0.57971	0	1.30103
p63 transcription factor network	2.08696	0	1.30103
Validated targets of C-MYC transcriptional repression	1.33333	0	1.30103
Virus Assembly and Release	0.115942	0	1.30103
N-acetylneuraminate and N-acetylmannosamine degradation	0.115942	0	1.30103
Transcriptional activation of p53 responsive genes	0.115942	0	1.30103
Assembly of Viral Components at the Budding Site	0.115942	0	1.30103
Transcriptional activation of cell cycle inhibitor p21	0.115942	0	1.30103
glutamate biosynthesis II	0.115942	0	1.30103
Nef mediated downregulation of CD28 cell surface expression	0.115942	0	1.30103
glutamate degradation X	0.115942	0	1.30103
serine biosynthesis	0.115942	0	1.30103
c-src mediated regulation of Cx43 function and closure of gap junctions	0.115942	0	1.30103
glutamine degradation I	0.115942	0	1.30103
Translocation of BoNT Light chain	0.115942	0	1.30103
Glypican 2 network	0.115942	0	1.30103
Regulation of gap junction activity	0.115942	0	1.30103
ATR signaling pathway	4.57971	0	1.30103
Calnexin/calreticulin cycle	0.347826	0	1.30103
Coregulation of Androgen receptor activity	1.27536	0	1.30103
CREB phosphorylation through the activation of CaMKII	0.405797	0	1.30103
Sema3A PAK dependent Axon repulsion	0.405797	0	1.30103
1D-myo-inositol hexakisphosphate biosynthesis II (mammalian)	0.405797	0	1.30103
Netrin mediated repulsion signals	0.405797	0	1.30103
D-myo-inositol (1,3,4)-trisphosphate biosynthesis	0.405797	0	1.30103
CDP-diacylglycerol biosynthesis I	0.405797	0	1.30103
Metabolism of nitric oxide	0.463768	0	1.30103
Degradation of beta catenin	0.463768	0	1.30103
CD28 dependent Vav1 pathway	0.463768	0	1.30103
eNOS activation and regulation	0.463768	0	1.30103
Fatty Acyl-CoA Biosynthesis	0.463768	0	1.30103
Na+/Cl- dependent neurotransmitter transporters	0.463768	0	1.30103
Glucagon signaling in metabolic regulation	0.753623	0	1.30103
TCR signaling in na&#xef;ve CD8+ T cells	2.43478	0	1.30103
p38 signaling mediated by MAPKAP kinases	0.521739	0	1.30103
TNF alpha/NF-kB	3.18841	0	1.30103
coenzyme A biosynthesis	0.231884	0	1.30103
sphingomyelin metabolism	0.231884	0	1.30103
Axonal growth inhibition (RHOA activation)	0.231884	0	1.30103
JNK (c-Jun kinases) phosphorylation and activation mediated by activated human TAK1	0.231884	0	1.30103
Nef Mediated CD8 Down-regulation	0.231884	0	1.30103
Calcineurin-regulated NFAT-dependent transcription in lymphocytes	1.04348	0	1.30103
Ceramide signaling pathway	1.04348	0	1.30103
Presenilin action in Notch and Wnt signaling	0.985507	0	1.30103
Activated TLR4 signalling	1.44928	0	1.30103
RNA Polymerase I Transcription	1.15942	0	1.30103
Cytokine Signaling in Immune system	3.53623	0	1.30103
IRAK2 mediated activation of TAK1 complex upon TLR7/8 or 9 stimulation	0.289855	0	1.30103
ADP signalling through P2Y purinoceptor 1	0.289855	0	1.30103
IRAK2 mediated activation of TAK1 complex	0.289855	0	1.30103
Adenylate cyclase activating pathway	0.289855	0	1.30103
p130Cas linkage to MAPK signaling for integrins	0.289855	0	1.30103
IL8- and CXCR2-mediated signaling events	0.753623	0	1.30103
Pyruvate metabolism and Citric Acid (TCA) cycle	0.695652	0	1.30103
Amino acid transport across the plasma membrane	0.695652	0	1.30103
Toll Like Receptor 4 (TLR4) Cascade	1.50725	0	1.30103
Platelet Adhesion to exposed collagen	0.347826	0	1.30103
p75NTR recruits signalling complexes	0.347826	0	1.30103
N-glycan trimming in the ER and Calnexin/Calreticulin cycle	0.347826	0	1.30103
Triglyceride Biosynthesis	0.637681	0	1.30103
Interleukin-2 signaling	0.637681	0	1.30103
Nephrin/Neph1 signaling in the kidney podocyte	0.57971	0	1.30103
Metabolism of water-soluble vitamins and cofactors	0.985507	0	1.30103
Metabolism of vitamins and cofactors	0.985507	0	1.30103
Synthesis and interconversion of nucleotide di- and triphosphates	0.405797	0	1.30103
Hedgehog	0.405797	0	1.30103
phosphatidylglycerol biosynthesis II (non-plastidic)	0.405797	0	1.30103
Synthesis of substrates in N-glycan biosythesis	0.405797	0	1.30103
Citric acid cycle (TCA cycle)	0.463768	0	1.30103
3-phosphoinositide degradation	0.463768	0	1.30103
RNA Polymerase I Promoter Clearance	1.10145	0	1.30103
Validated transcriptional targets of TAp63 isoforms	1.10145	0	1.30103
G beta:gamma signalling through PLC beta	0.173913	0	1.30103
CHL1 interactions	0.173913	0	1.30103
Axonal growth stimulation	0.173913	0	1.30103
IRS activation	0.173913	0	1.30103
Muscarinic acetylcholine receptors	0.173913	0	1.30103
Synthesis of UDP-N-acetyl-glucosamine	0.173913	0	1.30103
Regulation of gene expression in endocrine-committed (NEUROG3+) progenitor cells	0.173913	0	1.30103
Electric Transmission Across Gap Junctions	0.173913	0	1.30103
CaMK IV-mediated phosphorylation of CREB	0.173913	0	1.30103
Chk1/Chk2(Cds1) mediated inactivation of Cyclin B:Cdk1 complex	0.173913	0	1.30103
PLK3 signaling events	0.173913	0	1.30103
UDP-N-acetyl-D-glucosamine biosynthesis II	0.173913	0	1.30103
Activation of CaMK IV	0.173913	0	1.30103
superpathway of N-acetylglucosamine, N-acetylmannosamine and N-acetylneuraminate degradation	0.173913	0	1.30103
FasL/ CD95L signaling	0.173913	0	1.30103
AMPK inhibits chREBP transcriptional activation activity	0.173913	0	1.30103
Transmission across Electrical Synapses	0.173913	0	1.30103
Sodium-coupled phosphate cotransporters	0.173913	0	1.30103
S6K1 signalling	0.173913	0	1.30103
Gap junction trafficking	0.173913	0	1.30103
Asparagine N-linked glycosylation	1.50725	0	1.30103
IL8-mediated signaling events	0.811594	0	1.30103
Generic Transcription Pathway	0.753623	0	1.30103
Amino acid and oligopeptide SLC transporters	0.985507	0	1.30103
Hedgehog signaling events mediated by Gli proteins	0.985507	0	1.30103
Downstream TCR signaling	0.695652	0	1.30103
Interleukin-3, 5 and GM-CSF signaling	0.637681	0	1.30103
Platelet Aggregation (Plug Formation)	0.637681	0	1.30103
Osteopontin-mediated events	0.637681	0	1.30103
Neurotransmitter Release Cycle	0.57971	0	1.30103
Notch receptor binds with a ligand	0.231884	0	1.30103
Nef and signal transduction	0.231884	0	1.30103
Activation of Kainate Receptors upon glutamate binding	0.231884	0	1.30103
Transport of nucleotide sugars	0.231884	0	1.30103
Import of palmitoyl-CoA into the mitochondrial matrix	0.231884	0	1.30103
NCAM1 interactions	0.521739	0	1.30103
heparan sulfate biosynthesis	0.521739	0	1.30103
Nef-mediates down modulation of cell surface receptors by recruiting them to clathrin adapters	0.463768	0	1.30103
superpathway of D-myo-inositol (1,4,5)-trisphosphate metabolism	0.463768	0	1.30103
Voltage gated Potassium channels	0.811594	0	1.30103
Signaling events mediated by HDAC Class III	0.811594	0	1.30103
ALK2 signaling events	0.289855	0	1.30103
GABA synthesis, release, reuptake and degradation	0.405797	0	1.30103
Ras activation uopn Ca2+ infux through NMDA receptor	0.405797	0	1.30103
Energy dependent regulation of mTOR by LKB1-AMPK	0.405797	0	1.30103
Synthesis of glycosylphosphatidylinositol (GPI)	0.405797	0	1.30103
Atypical NF-kappaB pathway	0.347826	0	1.30103
Potassium Channels	1.44928	0	1.30103
MAP kinase activation in TLR cascade	0.637681	0	1.30103
Post-translational protein modification	2.08696	0	1.30103
BH3-only proteins associate with and inactivate anti-apoptotic BCL-2 members	0.115942	0	1.30103
Activation of BMF and translocation to mitochondria	0.115942	0	1.30103
Formation of the active cofactor, UDP-glucuronate	0.115942	0	1.30103
Ceramide signalling	0.115942	0	1.30103
Progressive trimming of alpha-1,2-linked mannose residues from Man9/8/7GlcNAc2 to produce Man5GlcNAc2	0.115942	0	1.30103
SHC activation	0.115942	0	1.30103
TWIK related potassium channel (TREK)	0.115942	0	1.30103
D-myo-inositol (1,4,5,6)-tetrakisphosphate biosynthesis	0.115942	0	1.30103
Proteolytic cleavage of SNARE complex proteins	0.115942	0	1.30103
1D-myo-inositol hexakisphosphate biosynthesis V (from Ins(1,3,4)P3)	0.115942	0	1.30103
Stimulation of the cell death response by PAK-2p34	0.115942	0	1.30103
NFG and proNGF binds to p75NTR	0.115942	0	1.30103
tetrahydrobiopterin biosynthesis I	0.115942	0	1.30103
tetrahydrobiopterin biosynthesis II	0.115942	0	1.30103
Adrenaline signalling through Alpha-2 adrenergic receptor	0.115942	0	1.30103
TRAF6 Mediated Induction of proinflammatory cytokines	0.985507	0	1.30103
Incretin Synthesis, Secretion, and Inactivation	0.463768	0	1.30103
Synthesis, Secretion, and Inactivation of Glucagon-like Peptide-1 (GLP-1)	0.405797	0	1.30103
Class C/3 (Metabotropic glutamate/pheromone receptors)	0.347826	0	1.30103
Lysosome Vesicle Biogenesis	0.347826	0	1.30103
phosphatidylethanolamine biosynthesis II	0.173913	0	1.30103
Alternative NF-kappaB pathway	0.173913	0	1.30103
Release of eIF4E	0.173913	0	1.30103
CREB phosphorylation through the activation of CaMKK	0.173913	0	1.30103
phosphatidylcholine biosynthesis I	0.173913	0	1.30103
Regulation of signaling by CBL	0.173913	0	1.30103
Coenzyme A biosynthesis	0.173913	0	1.30103

## Sheet: Biological pathway
Dataset: miRNA list 2
Enrichment analysis: Biological pathway
Number of genes in the dataset: 4498
Number of genes in the dataset (which are available in Biological pathway database) :1725
Number of genes in background: 6290
						Corrected p-values
Biological pathway	No. of genes in the dataset	No.of genes in the background dataset	Percentage of genes	Fold enrichment	P-value (Hypergeometric test)	Bonferroni method	BH method	Q-value (Storey-Tibshirani method)	Mapped gene names
Glypican pathway	517	1335	29.971	1.41213	1.75383e-24	2.92538e-21	2.92538e-21	8.30356e-21	ADM; APPL1; BCL2L11; BTG2; CAMK2A; CDK5R1; COL1A2; DUSP10; DUSP5; EOMES; EXOC5; FASLG; FBXW7; FHL2; FOSL2; FZD10; GATA2; GNAQ; IBTK; ITGA5; ITGA6; ITGAV; KALRN; KAT2B; KLF4; LATS2; MAP2K4; MEF2D; PIAS4; PLEKHA1; PTPRJ; PTPRK; RAP1B; RPS6KA4; RRN3; S100A2; SLC9A1; SMAD7; SOCS5; SOSTDC1; SUV420H1; SYNJ1; TGIF1; TMF1; TSC1; WASL; ADAM10; YWHAZ; ADRB2; ARHGEF7; ARID3A; ASAP1; BCAT1; BCL2L1; CALM1; CA…
Beta1 integrin cell surface interactions	518	1348	30.029	1.40121	1.35774e-23	2.26471e-20	8.23838e-21	2.33842e-20	ADM; APPL1; BCL2L11; BTG2; CAMK2A; CDK5R1; COL1A2; DUSP10; DUSP5; EOMES; EXOC5; FASLG; FBXW7; FHL2; FOSL2; GATA2; GNAQ; IBTK; ITGA5; ITGA6; ITGA8; ITGAV; KALRN; KAT2B; KLF4; LATS2; MAP2K4; MEF2D; NPNT; PIAS4; PLEKHA1; PRKAR1B; PTPRJ; PTPRK; RAP1B; RPS6KA4; RRN3; S100A2; SLC9A1; SMAD7; SOCS5; SOSTDC1; SUV420H1; SYNJ1; TGIF1; TMF1; TSC1; WASL; ADAM10; YWHAZ; ADAM15; ADRB2; ARHGEF7; ARID3A; ASAP1; B…
Proteoglycan syndecan-mediated signaling events	516	1342	29.913	1.40205	1.48172e-23	2.47151e-20	8.23838e-21	2.33842e-20	ADM; APPL1; BCL2L11; BTG2; CAMK2A; CDK5R1; COL1A2; DUSP10; DUSP5; EOMES; EXOC5; FASLG; FBXW7; FHL2; FOSL2; GATA2; GNAQ; IBTK; ITGA5; ITGA6; ITGAV; KALRN; KAT2B; KLF4; LATS2; MAP2K4; MEF2D; PIAS4; PLEKHA1; PTPRJ; PTPRK; RAP1B; RPS6KA4; RRN3; S100A2; SLC9A1; SMAD7; SOCS5; SOSTDC1; SUV420H1; SYNJ1; TGIF1; TMF1; TSC1; WASL; ADAM10; YWHAZ; ADRB2; ARHGEF7; ARID3A; ASAP1; BCAT1; BCL2L1; CALM1; CASP3; CD…
ErbB receptor signaling network	504	1308	29.2174	1.40504	3.74154e-23	6.24088e-20	1.56022e-20	4.42861e-20	ADM; APPL1; BCL2L11; BTG2; CAMK2A; CDK5R1; COL1A2; DUSP10; DUSP5; EOMES; EXOC5; FASLG; FBXW7; FHL2; FOSL2; GATA2; GNAQ; IBTK; ITGA5; ITGA6; ITGAV; KALRN; KAT2B; KLF4; LATS2; MAP2K4; MEF2D; NF2; PIAS4; PLEKHA1; PTPRJ; PTPRK; RAP1B; RPS6KA4; RRN3; S100A2; SLC9A1; SMAD7; SOCS5; SOSTDC1; SUV420H1; SYNJ1; TGIF1; TMF1; TSC1; WASL; ADAM10; YWHAZ; ADRB2; ARHGEF7; ARID3A; ASAP1; BCAT1; BCL2L1; CALM1; CASP…
Plasma membrane estrogen receptor signaling	500	1298	28.9855	1.40462	6.68408e-23	1.1149e-19	2.22981e-20	6.32921e-20	ADM; APPL1; BCL2L11; BTG2; CAMK2A; CDK5R1; COL1A2; DUSP10; DUSP5; EOMES; EXOC5; FASLG; FBXW7; FHL2; FOSL2; GATA2; GNAQ; IBTK; ITGA5; ITGA6; ITGAV; KALRN; KAT2B; KLF4; LATS2; MAP2K4; MEF2D; PIAS4; PLEKHA1; PTPRJ; PTPRK; RAP1B; RPS6KA4; RRN3; S100A2; SLC9A1; SMAD7; SOCS5; SOSTDC1; SUV420H1; SYNJ1; TGIF1; TMF1; TSC1; WASL; ADAM10; YWHAZ; ADRB2; ARHGEF7; ARID3A; ASAP1; BCAT1; BCL2L1; CALM1; CASP3; CD…
Endothelins	501	1304	29.0435	1.40096	1.1872e-22	1.98025e-19	3.30041e-20	9.36806e-20	ADCY3; ADM; APPL1; BCL2L11; BTG2; CAMK2A; CDK5R1; COL1A2; DUSP10; DUSP5; EOMES; EXOC5; FASLG; FBXW7; FHL2; FOSL2; GATA2; GNAQ; IBTK; ITGA5; ITGA6; ITGAV; KALRN; KAT2B; KLF4; LATS2; MAP2K4; MEF2D; PIAS4; PLEKHA1; PTPRJ; PTPRK; RAP1B; RPS6KA4; RRN3; S100A2; SLC9A1; SMAD7; SOCS5; SOSTDC1; SUV420H1; SYNJ1; TGIF1; TMF1; TSC1; WASL; ADAM10; YWHAZ; ADRB2; ARHGEF7; ARID3A; ASAP1; BCAT1; BCL2L1; CALM1; CA…
Sphingosine 1-phosphate (S1P) pathway	502	1308	29.1014	1.39946	1.39596e-22	2.32847e-19	3.32638e-20	9.44178e-20	ADM; APPL1; BCL2L11; BTG2; CAMK2A; CDK5R1; COL1A2; DUSP10; DUSP5; EOMES; EXOC5; FASLG; FBXW7; FHL2; FOSL2; GATA2; GNAQ; IBTK; ITGA5; ITGA6; ITGAV; KALRN; KAT2B; KLF4; LATS2; MAP2K4; MEF2D; NSMAF; PIAS4; PLEKHA1; PTPRJ; PTPRK; RAP1B; RPS6KA4; RRN3; S100A2; SGPP1; SLC9A1; SMAD7; SOCS5; SOSTDC1; SUV420H1; SYNJ1; TGIF1; TMF1; TSC1; WASL; ADAM10; YWHAZ; ADRB2; AIFM1; ARHGEF7; ARID3A; ASAP1; BCAT1; BCL…
TRAIL signaling pathway	507	1325	29.3913	1.39527	1.69118e-22	2.82089e-19	3.52611e-20	1.00087e-19	ADM; APPL1; BCL2L11; BTG2; CAMK2A; CDK5R1; COL1A2; DUSP10; DUSP5; EOMES; EXOC5; FASLG; FBXW7; FHL2; FOSL2; GATA2; GNAQ; IBTK; ITGA5; ITGA6; ITGAV; KALRN; KAT2B; KLF4; LATS2; MAP2K4; MEF2D; NSMAF; PIAS4; PLEKHA1; PTPRJ; PTPRK; RAP1B; RPS6KA4; RRN3; S100A2; SLC9A1; SMAD7; SOCS5; SOSTDC1; SUV420H1; SYNJ1; TGIF1; TMF1; TSC1; WASL; ADAM10; YWHAZ; ADRB2; AIFM1; ARHGEF7; ARID3A; ASAP1; BCAT1; BCL2L1; CA…
Syndecan-1-mediated signaling events	498	1297	28.8696	1.40009	2.02585e-22	3.37912e-19	3.61028e-20	1.02476e-19	ADM; APPL1; BCL2L11; BTG2; CAMK2A; CDK5R1; COL1A2; DUSP10; DUSP5; EOMES; EXOC5; FASLG; FBXW7; FHL2; FOSL2; GATA2; GNAQ; IBTK; ITGA5; ITGA6; ITGAV; KALRN; KAT2B; KLF4; LATS2; MAP2K4; MEF2D; PIAS4; PLEKHA1; PTPRJ; PTPRK; RAP1B; RPS6KA4; RRN3; S100A2; SLC9A1; SMAD7; SOCS5; SOSTDC1; SUV420H1; SYNJ1; TGIF1; TMF1; TSC1; WASL; ADAM10; YWHAZ; ADRB2; ARHGEF7; ARID3A; ASAP1; BCAT1; BCL2L1; CALM1; CASP3; CD…
Integrin family cell surface interactions	522	1375	30.2609	1.38431	2.35388e-22	3.92627e-19	3.61028e-20	1.02476e-19	ADM; APPL1; BCL2L11; BTG2; CAMK2A; CDK5R1; COL1A2; DUSP10; DUSP5; EOMES; EXOC5; FASLG; FBXW7; FHL2; FOSL2; GATA2; GNAQ; IBTK; ITGA5; ITGA6; ITGA8; ITGAV; KALRN; KAT2B; KLF4; LATS2; MAP2K4; MEF2D; NPNT; PIAS4; PLEKHA1; PRKAR1B; PTPRJ; PTPRK; RAP1B; RPS6KA4; RRN3; S100A2; SLC9A1; SMAD7; SOCS5; SOSTDC1; SUV420H1; SYNJ1; TGIF1; TMF1; TSC1; WASL; ADAM10; YWHAZ; ADAM15; ADRB2; ARHGEF7; ARID3A; ASAP1; B…
VEGF and VEGFR signaling network	499	1301	28.9275	1.39858	2.38088e-22	3.9713e-19	3.61028e-20	1.02476e-19	ADM; APPL1; BCL2L11; BTG2; CAMK2A; CDK5R1; COL1A2; DUSP10; DUSP5; EOMES; EXOC5; FASLG; FBXW7; FHL2; FOSL2; GATA2; GNAQ; IBTK; ITGA5; ITGA6; ITGAV; KALRN; KAT2B; KLF4; LATS2; MAP2K4; MEF2D; PIAS4; PLEKHA1; PTPRJ; PTPRK; RAP1B; RPS6KA4; RRN3; S100A2; SLC9A1; SMAD7; SOCS5; SOSTDC1; SUV420H1; SYNJ1; TGIF1; TMF1; TSC1; WASL; ADAM10; YWHAZ; ADRB2; ARHGEF7; ARID3A; ASAP1; BCAT1; BCL2L1; CALM1; CASP3; CD…
Alpha9 beta1 integrin signaling events	499	1302	28.9275	1.39751	2.91648e-22	4.8647e-19	3.95758e-20	1.12334e-19	ADM; APPL1; BCL2L11; BTG2; CAMK2A; CDK5R1; COL1A2; DUSP10; DUSP5; EOMES; EXOC5; FASLG; FBXW7; FHL2; FOSL2; GATA2; GNAQ; IBTK; ITGA5; ITGA6; ITGAV; KALRN; KAT2B; KLF4; LATS2; MAP2K4; MEF2D; PIAS4; PLEKHA1; PTPRJ; PTPRK; RAP1B; RPS6KA4; RRN3; S100A2; SLC9A1; SMAD7; SOCS5; SOSTDC1; SUV420H1; SYNJ1; TGIF1; TMF1; TSC1; WASL; ADAM10; YWHAZ; ADAM15; ADRB2; ARHGEF7; ARID3A; ASAP1; BCAT1; BCL2L1; CALM1; C…
IFN-gamma pathway	496	1293	28.7536	1.39878	3.30874e-22	5.51898e-19	3.95758e-20	1.12334e-19	ADM; APPL1; BCL2L11; BTG2; CAMK2A; CDK5R1; COL1A2; DUSP10; DUSP5; EOMES; EXOC5; FASLG; FBXW7; FHL2; FOSL2; GATA2; GNAQ; IBTK; ITGA5; ITGA6; ITGAV; KALRN; KAT2B; KLF4; LATS2; MAP2K4; MEF2D; PIAS4; PLEKHA1; PTPRJ; PTPRK; RAP1B; RPS6KA4; RRN3; S100A2; SLC9A1; SMAD7; SOCS5; SOSTDC1; SUV420H1; SYNJ1; TGIF1; TMF1; TSC1; WASL; ADAM10; YWHAZ; ADRB2; ARHGEF7; ARID3A; ASAP1; BCAT1; BCL2L1; CALM1; CASP3; CD…
PDGF receptor signaling network	495	1290	28.6957	1.3992	3.44986e-22	5.75436e-19	3.95758e-20	1.12334e-19	ADM; APPL1; BCL2L11; BTG2; CAMK2A; CDK5R1; COL1A2; DUSP10; DUSP5; EOMES; EXOC5; FASLG; FBXW7; FHL2; FOSL2; GATA2; GNAQ; IBTK; ITGA5; ITGA6; ITGAV; KALRN; KAT2B; KLF4; LATS2; MAP2K4; MEF2D; PIAS4; PLEKHA1; PTPRJ; PTPRK; RAP1B; RPS6KA4; RRN3; S100A2; SLC9A1; SMAD7; SOCS5; SOSTDC1; SUV420H1; SYNJ1; TGIF1; TMF1; TSC1; WASL; ADAM10; YWHAZ; ADRB2; ARHGEF7; ARID3A; ASAP1; BCAT1; BCL2L1; CALM1; CASP3; CD…
IGF1 pathway	494	1288	28.6377	1.39854	4.4058e-22	7.34888e-19	3.95758e-20	1.12334e-19	ADM; APPL1; BCL2L11; BTG2; CAMK2A; CDK5R1; COL1A2; DUSP10; DUSP5; EOMES; EXOC5; FASLG; FBXW7; FHL2; FOSL2; GATA2; GNAQ; IBTK; ITGA5; ITGA6; ITGAV; KALRN; KAT2B; KLF4; LATS2; MAP2K4; MEF2D; PIAS4; PLEKHA1; PTPRJ; PTPRK; RAP1B; RPS6KA4; RRN3; S100A2; SLC9A1; SMAD7; SOCS5; SOSTDC1; SUV420H1; SYNJ1; TGIF1; TMF1; TSC1; WASL; ADAM10; YWHAZ; ADRB2; ARHGEF7; ARID3A; ASAP1; BCAT1; BCL2L1; CALM1; CASP3; CD…
IL5-mediated signaling events	494	1289	28.6377	1.39746	5.39435e-22	8.99777e-19	3.95758e-20	1.12334e-19	ADM; APPL1; BCL2L11; BTG2; CAMK2A; CDK5R1; COL1A2; DUSP10; DUSP5; EOMES; EXOC5; FASLG; FBXW7; FHL2; FOSL2; GATA2; GNAQ; IBTK; ITGA5; ITGA6; ITGAV; KALRN; KAT2B; KLF4; LATS2; MAP2K4; MEF2D; PIAS4; PLEKHA1; PTPRJ; PTPRK; RAP1B; RPS6KA4; RRN3; S100A2; SLC9A1; SMAD7; SOCS5; SOSTDC1; SUV420H1; SYNJ1; TGIF1; TMF1; TSC1; WASL; ADAM10; YWHAZ; ADRB2; ARHGEF7; ARID3A; ASAP1; BCAT1; BCL2L1; CALM1; CASP3; CD…
GMCSF-mediated signaling events	494	1289	28.6377	1.39746	5.39435e-22	8.99777e-19	3.95758e-20	1.12334e-19	ADM; APPL1; BCL2L11; BTG2; CAMK2A; CDK5R1; COL1A2; DUSP10; DUSP5; EOMES; EXOC5; FASLG; FBXW7; FHL2; FOSL2; GATA2; GNAQ; IBTK; ITGA5; ITGA6; ITGAV; KALRN; KAT2B; KLF4; LATS2; MAP2K4; MEF2D; PIAS4; PLEKHA1; PTPRJ; PTPRK; RAP1B; RPS6KA4; RRN3; S100A2; SLC9A1; SMAD7; SOCS5; SOSTDC1; SUV420H1; SYNJ1; TGIF1; TMF1; TSC1; WASL; ADAM10; YWHAZ; ADRB2; ARHGEF7; ARID3A; ASAP1; BCAT1; BCL2L1; CALM1; CASP3; CD…
EGFR-dependent Endothelin signaling events	493	1286	28.5797	1.39788	5.62412e-22	9.38103e-19	3.95758e-20	1.12334e-19	ADM; APPL1; BCL2L11; BTG2; CAMK2A; CDK5R1; COL1A2; DUSP10; DUSP5; EOMES; EXOC5; FASLG; FBXW7; FHL2; FOSL2; GATA2; GNAQ; IBTK; ITGA5; ITGA6; ITGAV; KALRN; KAT2B; KLF4; LATS2; MAP2K4; MEF2D; PIAS4; PLEKHA1; PTPRJ; PTPRK; RAP1B; RPS6KA4; RRN3; S100A2; SLC9A1; SMAD7; SOCS5; SOSTDC1; SUV420H1; SYNJ1; TGIF1; TMF1; TSC1; WASL; ADAM10; YWHAZ; ADRB2; ARHGEF7; ARID3A; ASAP1; BCAT1; BCL2L1; CALM1; CASP3; CD…
Glypican 1 network	496	1296	28.7536	1.39554	6.06862e-22	1.01225e-18	3.95758e-20	1.12334e-19	ADM; APPL1; BCL2L11; BTG2; CAMK2A; CDK5R1; COL1A2; DUSP10; DUSP5; EOMES; EXOC5; FASLG; FBXW7; FHL2; FOSL2; GATA2; GNAQ; IBTK; ITGA5; ITGA6; ITGAV; KALRN; KAT2B; KLF4; LATS2; MAP2K4; MEF2D; PIAS4; PLEKHA1; PTPRJ; PTPRK; RAP1B; RPS6KA4; RRN3; S100A2; SLC9A1; SMAD7; SOCS5; SOSTDC1; SUV420H1; SYNJ1; TGIF1; TMF1; TSC1; WASL; ADAM10; YWHAZ; ADRB2; ARHGEF7; ARID3A; ASAP1; BCAT1; BCL2L1; CALM1; CASP3; CD…
PAR1-mediated thrombin signaling events	496	1296	28.7536	1.39554	6.06862e-22	1.01225e-18	3.95758e-20	1.12334e-19	ADM; APPL1; BCL2L11; BTG2; CAMK2A; CDK5R1; COL1A2; DUSP10; DUSP5; EOMES; EXOC5; FASLG; FBXW7; FHL2; FOSL2; GATA2; GNAQ; IBTK; ITGA5; ITGA6; ITGAV; KALRN; KAT2B; KLF4; LATS2; MAP2K4; MEF2D; PIAS4; PLEKHA1; PTPRJ; PTPRK; RAP1B; RPS6KA4; RRN3; S100A2; SLC9A1; SMAD7; SOCS5; SOSTDC1; SUV420H1; SYNJ1; TGIF1; TMF1; TSC1; WASL; ADAM10; YWHAZ; ADRB2; ARHGEF7; ARID3A; ASAP1; BCAT1; BCL2L1; CALM1; CASP3; CD…
Signaling events mediated by VEGFR1 and VEGFR2	495	1293	28.6957	1.39596	6.32972e-22	1.0558e-18	3.95758e-20	1.12334e-19	ADM; APPL1; BCL2L11; BTG2; CAMK2A; CDK5R1; COL1A2; DUSP10; DUSP5; EOMES; EXOC5; FASLG; FBXW7; FHL2; FOSL2; GATA2; GNAQ; IBTK; ITGA5; ITGA6; ITGAV; KALRN; KAT2B; KLF4; LATS2; MAP2K4; MEF2D; PIAS4; PLEKHA1; PTPRJ; PTPRK; RAP1B; RPS6KA4; RRN3; S100A2; SLC9A1; SMAD7; SOCS5; SOSTDC1; SUV420H1; SYNJ1; TGIF1; TMF1; TSC1; WASL; ADAM10; YWHAZ; ADRB2; ARHGEF7; ARID3A; ASAP1; BCAT1; BCL2L1; CALM1; CASP3; CD…
Signaling events mediated by Hepatocyte Growth Factor Receptor (c-Met)	494	1290	28.6377	1.39638	6.6011e-22	1.10106e-18	3.95758e-20	1.12334e-19	ADM; APPL1; BCL2L11; BTG2; CAMK2A; CDK5R1; COL1A2; DUSP10; DUSP5; EOMES; EXOC5; FASLG; FBXW7; FHL2; FOSL2; GATA2; GNAQ; IBTK; ITGA5; ITGA6; ITGAV; KALRN; KAT2B; KLF4; LATS2; MAP2K4; MEF2D; PIAS4; PLEKHA1; PTPRJ; PTPRK; RAP1B; RPS6KA4; RRN3; S100A2; SLC9A1; SMAD7; SOCS5; SOSTDC1; SUV420H1; SYNJ1; TGIF1; TMF1; TSC1; WASL; ADAM10; YWHAZ; ADRB2; ARHGEF7; ARID3A; ASAP1; BCAT1; BCL2L1; CALM1; CASP3; CD…
Thrombin/protease-activated receptor (PAR) pathway	496	1297	28.7536	1.39446	7.42044e-22	1.23773e-18	3.95758e-20	1.12334e-19	ADM; APPL1; BCL2L11; BTG2; CAMK2A; CDK5R1; COL1A2; DUSP10; DUSP5; EOMES; EXOC5; FASLG; FBXW7; FHL2; FOSL2; GATA2; GNAQ; IBTK; ITGA5; ITGA6; ITGAV; KALRN; KAT2B; KLF4; LATS2; MAP2K4; MEF2D; PIAS4; PLEKHA1; PTPRJ; PTPRK; RAP1B; RPS6KA4; RRN3; S100A2; SLC9A1; SMAD7; SOCS5; SOSTDC1; SUV420H1; SYNJ1; TGIF1; TMF1; TSC1; WASL; ADAM10; YWHAZ; ADRB2; ARHGEF7; ARID3A; ASAP1; BCAT1; BCL2L1; CALM1; CASP3; CD…
Class I PI3K signaling events	492	1285	28.5217	1.39613	8.7788e-22	1.4643e-18	3.95758e-20	1.12334e-19	ADM; APPL1; BCL2L11; BTG2; CAMK2A; CDK5R1; COL1A2; DUSP10; DUSP5; EOMES; EXOC5; FASLG; FBXW7; FHL2; FOSL2; GATA2; GNAQ; IBTK; ITGA5; ITGA6; ITGAV; KALRN; KAT2B; KLF4; LATS2; MAP2K4; MEF2D; PIAS4; PLEKHA1; PTPRJ; PTPRK; RAP1B; RPS6KA4; RRN3; S100A2; SLC9A1; SMAD7; SOCS5; SOSTDC1; SUV420H1; SYNJ1; TGIF1; TMF1; TSC1; WASL; ADAM10; YWHAZ; ADRB2; ARHGEF7; ARID3A; ASAP1; BCAT1; BCL2L1; CALM1; CASP3; CD…
Insulin Pathway	492	1285	28.5217	1.39613	8.7788e-22	1.4643e-18	3.95758e-20	1.12334e-19	ADM; APPL1; BCL2L11; BTG2; CAMK2A; CDK5R1; COL1A2; DUSP10; DUSP5; EOMES; EXOC5; FASLG; FBXW7; FHL2; FOSL2; GATA2; GNAQ; IBTK; ITGA5; ITGA6; ITGAV; KALRN; KAT2B; KLF4; LATS2; MAP2K4; MEF2D; PIAS4; PLEKHA1; PTPRJ; PTPRK; RAP1B; RPS6KA4; RRN3; S100A2; SLC9A1; SMAD7; SOCS5; SOSTDC1; SUV420H1; SYNJ1; TGIF1; TMF1; TSC1; WASL; ADAM10; YWHAZ; ADRB2; ARHGEF7; ARID3A; ASAP1; BCAT1; BCL2L1; CALM1; CASP3; CD…
EGF receptor (ErbB1) signaling pathway	492	1285	28.5217	1.39613	8.7788e-22	1.4643e-18	3.95758e-20	1.12334e-19	ADM; APPL1; BCL2L11; BTG2; CAMK2A; CDK5R1; COL1A2; DUSP10; DUSP5; EOMES; EXOC5; FASLG; FBXW7; FHL2; FOSL2; GATA2; GNAQ; IBTK; ITGA5; ITGA6; ITGAV; KALRN; KAT2B; KLF4; LATS2; MAP2K4; MEF2D; PIAS4; PLEKHA1; PTPRJ; PTPRK; RAP1B; RPS6KA4; RRN3; S100A2; SLC9A1; SMAD7; SOCS5; SOSTDC1; SUV420H1; SYNJ1; TGIF1; TMF1; TSC1; WASL; ADAM10; YWHAZ; ADRB2; ARHGEF7; ARID3A; ASAP1; BCAT1; BCL2L1; CALM1; CASP3; CD…
Arf6 signaling events	492	1285	28.5217	1.39613	8.7788e-22	1.4643e-18	3.95758e-20	1.12334e-19	ADM; APPL1; BCL2L11; BTG2; CAMK2A; CDK5R1; COL1A2; DUSP10; DUSP5; EOMES; EXOC5; FASLG; FBXW7; FHL2; FOSL2; GATA2; GNAQ; IBTK; ITGA5; ITGA6; ITGAV; KALRN; KAT2B; KLF4; LATS2; MAP2K4; MEF2D; PIAS4; PLEKHA1; PTPRJ; PTPRK; RAP1B; RPS6KA4; RRN3; S100A2; SLC9A1; SMAD7; SOCS5; SOSTDC1; SUV420H1; SYNJ1; TGIF1; TMF1; TSC1; WASL; ADAM10; YWHAZ; ADRB2; ARHGEF7; ARID3A; ASAP1; BCAT1; BCL2L1; CALM1; CASP3; CD…
mTOR signaling pathway	492	1285	28.5217	1.39613	8.7788e-22	1.4643e-18	3.95758e-20	1.12334e-19	ADM; APPL1; BCL2L11; BTG2; CAMK2A; CDK5R1; COL1A2; DUSP10; DUSP5; EOMES; EXOC5; FASLG; FBXW7; FHL2; FOSL2; GATA2; GNAQ; IBTK; ITGA5; ITGA6; ITGAV; KALRN; KAT2B; KLF4; LATS2; MAP2K4; MEF2D; PIAS4; PLEKHA1; PTPRJ; PTPRK; RAP1B; RPS6KA4; RRN3; S100A2; SLC9A1; SMAD7; SOCS5; SOSTDC1; SUV420H1; SYNJ1; TGIF1; TMF1; TSC1; WASL; ADAM10; YWHAZ; ADRB2; ARHGEF7; ARID3A; ASAP1; BCAT1; BCL2L1; CALM1; CASP3; CD…
Signaling events mediated by focal adhesion kinase	492	1285	28.5217	1.39613	8.7788e-22	1.4643e-18	3.95758e-20	1.12334e-19	ADM; APPL1; BCL2L11; BTG2; CAMK2A; CDK5R1; COL1A2; DUSP10; DUSP5; EOMES; EXOC5; FASLG; FBXW7; FHL2; FOSL2; GATA2; GNAQ; IBTK; ITGA5; ITGA6; ITGAV; KALRN; KAT2B; KLF4; LATS2; MAP2K4; MEF2D; PIAS4; PLEKHA1; PTPRJ; PTPRK; RAP1B; RPS6KA4; RRN3; S100A2; SLC9A1; SMAD7; SOCS5; SOSTDC1; SUV420H1; SYNJ1; TGIF1; TMF1; TSC1; WASL; ADAM10; YWHAZ; ADRB2; ARHGEF7; ARID3A; ASAP1; BCAT1; BCL2L1; CALM1; CASP3; CD…
Arf6 downstream pathway	492	1285	28.5217	1.39613	8.7788e-22	1.4643e-18	3.95758e-20	1.12334e-19	ADM; APPL1; BCL2L11; BTG2; CAMK2A; CDK5R1; COL1A2; DUSP10; DUSP5; EOMES; EXOC5; FASLG; FBXW7; FHL2; FOSL2; GATA2; GNAQ; IBTK; ITGA5; ITGA6; ITGAV; KALRN; KAT2B; KLF4; LATS2; MAP2K4; MEF2D; PIAS4; PLEKHA1; PTPRJ; PTPRK; RAP1B; RPS6KA4; RRN3; S100A2; SLC9A1; SMAD7; SOCS5; SOSTDC1; SUV420H1; SYNJ1; TGIF1; TMF1; TSC1; WASL; ADAM10; YWHAZ; ADRB2; ARHGEF7; ARID3A; ASAP1; BCAT1; BCL2L1; CALM1; CASP3; CD…
Arf6 trafficking events	492	1285	28.5217	1.39613	8.7788e-22	1.4643e-18	3.95758e-20	1.12334e-19	ADM; APPL1; BCL2L11; BTG2; CAMK2A; CDK5R1; COL1A2; DUSP10; DUSP5; EOMES; EXOC5; FASLG; FBXW7; FHL2; FOSL2; GATA2; GNAQ; IBTK; ITGA5; ITGA6; ITGAV; KALRN; KAT2B; KLF4; LATS2; MAP2K4; MEF2D; PIAS4; PLEKHA1; PTPRJ; PTPRK; RAP1B; RPS6KA4; RRN3; S100A2; SLC9A1; SMAD7; SOCS5; SOSTDC1; SUV420H1; SYNJ1; TGIF1; TMF1; TSC1; WASL; ADAM10; YWHAZ; ADRB2; ARHGEF7; ARID3A; ASAP1; BCAT1; BCL2L1; CALM1; CASP3; CD…
PDGFR-beta signaling pathway	492	1285	28.5217	1.39613	8.7788e-22	1.4643e-18	3.95758e-20	1.12334e-19	ADM; APPL1; BCL2L11; BTG2; CAMK2A; CDK5R1; COL1A2; DUSP10; DUSP5; EOMES; EXOC5; FASLG; FBXW7; FHL2; FOSL2; GATA2; GNAQ; IBTK; ITGA5; ITGA6; ITGAV; KALRN; KAT2B; KLF4; LATS2; MAP2K4; MEF2D; PIAS4; PLEKHA1; PTPRJ; PTPRK; RAP1B; RPS6KA4; RRN3; S100A2; SLC9A1; SMAD7; SOCS5; SOSTDC1; SUV420H1; SYNJ1; TGIF1; TMF1; TSC1; WASL; ADAM10; YWHAZ; ADRB2; ARHGEF7; ARID3A; ASAP1; BCAT1; BCL2L1; CALM1; CASP3; CD…
Urokinase-type plasminogen activator (uPA) and uPAR-mediated signaling	492	1285	28.5217	1.39613	8.7788e-22	1.4643e-18	3.95758e-20	1.12334e-19	ADM; APPL1; BCL2L11; BTG2; CAMK2A; CDK5R1; COL1A2; DUSP10; DUSP5; EOMES; EXOC5; FASLG; FBXW7; FHL2; FOSL2; GATA2; GNAQ; IBTK; ITGA5; ITGA6; ITGAV; KALRN; KAT2B; KLF4; LATS2; MAP2K4; MEF2D; PIAS4; PLEKHA1; PTPRJ; PTPRK; RAP1B; RPS6KA4; RRN3; S100A2; SLC9A1; SMAD7; SOCS5; SOSTDC1; SUV420H1; SYNJ1; TGIF1; TMF1; TSC1; WASL; ADAM10; YWHAZ; ADRB2; ARHGEF7; ARID3A; ASAP1; BCAT1; BCL2L1; CALM1; CASP3; CD…
Internalization of ErbB1	492	1285	28.5217	1.39613	8.7788e-22	1.4643e-18	3.95758e-20	1.12334e-19	ADM; APPL1; BCL2L11; BTG2; CAMK2A; CDK5R1; COL1A2; DUSP10; DUSP5; EOMES; EXOC5; FASLG; FBXW7; FHL2; FOSL2; GATA2; GNAQ; IBTK; ITGA5; ITGA6; ITGAV; KALRN; KAT2B; KLF4; LATS2; MAP2K4; MEF2D; PIAS4; PLEKHA1; PTPRJ; PTPRK; RAP1B; RPS6KA4; RRN3; S100A2; SLC9A1; SMAD7; SOCS5; SOSTDC1; SUV420H1; SYNJ1; TGIF1; TMF1; TSC1; WASL; ADAM10; YWHAZ; ADRB2; ARHGEF7; ARID3A; ASAP1; BCAT1; BCL2L1; CALM1; CASP3; CD…
Class I PI3K signaling events mediated by Akt	492	1285	28.5217	1.39613	8.7788e-22	1.4643e-18	3.95758e-20	1.12334e-19	ADM; APPL1; BCL2L11; BTG2; CAMK2A; CDK5R1; COL1A2; DUSP10; DUSP5; EOMES; EXOC5; FASLG; FBXW7; FHL2; FOSL2; GATA2; GNAQ; IBTK; ITGA5; ITGA6; ITGAV; KALRN; KAT2B; KLF4; LATS2; MAP2K4; MEF2D; PIAS4; PLEKHA1; PTPRJ; PTPRK; RAP1B; RPS6KA4; RRN3; S100A2; SLC9A1; SMAD7; SOCS5; SOSTDC1; SUV420H1; SYNJ1; TGIF1; TMF1; TSC1; WASL; ADAM10; YWHAZ; ADRB2; ARHGEF7; ARID3A; ASAP1; BCAT1; BCL2L1; CALM1; CASP3; CD…
ErbB1 downstream signaling	492	1285	28.5217	1.39613	8.7788e-22	1.4643e-18	3.95758e-20	1.12334e-19	ADM; APPL1; BCL2L11; BTG2; CAMK2A; CDK5R1; COL1A2; DUSP10; DUSP5; EOMES; EXOC5; FASLG; FBXW7; FHL2; FOSL2; GATA2; GNAQ; IBTK; ITGA5; ITGA6; ITGAV; KALRN; KAT2B; KLF4; LATS2; MAP2K4; MEF2D; PIAS4; PLEKHA1; PTPRJ; PTPRK; RAP1B; RPS6KA4; RRN3; S100A2; SLC9A1; SMAD7; SOCS5; SOSTDC1; SUV420H1; SYNJ1; TGIF1; TMF1; TSC1; WASL; ADAM10; YWHAZ; ADRB2; ARHGEF7; ARID3A; ASAP1; BCAT1; BCL2L1; CALM1; CASP3; CD…
S1P1 pathway	492	1285	28.5217	1.39613	8.7788e-22	1.4643e-18	3.95758e-20	1.12334e-19	ADM; APPL1; BCL2L11; BTG2; CAMK2A; CDK5R1; COL1A2; DUSP10; DUSP5; EOMES; EXOC5; FASLG; FBXW7; FHL2; FOSL2; GATA2; GNAQ; IBTK; ITGA5; ITGA6; ITGAV; KALRN; KAT2B; KLF4; LATS2; MAP2K4; MEF2D; PIAS4; PLEKHA1; PTPRJ; PTPRK; RAP1B; RPS6KA4; RRN3; S100A2; SLC9A1; SMAD7; SOCS5; SOSTDC1; SUV420H1; SYNJ1; TGIF1; TMF1; TSC1; WASL; ADAM10; YWHAZ; ADRB2; ARHGEF7; ARID3A; ASAP1; BCAT1; BCL2L1; CALM1; CASP3; CD…
IL3-mediated signaling events	494	1292	28.6377	1.39421	9.86882e-22	1.64612e-18	4.33189e-20	1.22959e-19	ADM; APPL1; BCL2L11; BTG2; CAMK2A; CDK5R1; COL1A2; DUSP10; DUSP5; EOMES; EXOC5; FASLG; FBXW7; FHL2; FOSL2; GATA2; GNAQ; IBTK; ITGA5; ITGA6; ITGAV; KALRN; KAT2B; KLF4; LATS2; MAP2K4; MEF2D; PIAS4; PLEKHA1; PTPRJ; PTPRK; RAP1B; RPS6KA4; RRN3; S100A2; SLC9A1; SMAD7; SOCS5; SOSTDC1; SUV420H1; SYNJ1; TGIF1; TMF1; TSC1; WASL; ADAM10; YWHAZ; ADRB2; ARHGEF7; ARID3A; ASAP1; BCAT1; BCL2L1; CALM1; CASP3; CD…
LKB1 signaling events	498	1305	28.8696	1.3915	1.01702e-21	1.69639e-18	4.34971e-20	1.23465e-19	ADM; APPL1; BCL2L11; BTG2; CAMK2A; CDK5R1; COL1A2; DUSP10; DUSP5; EOMES; EXOC5; FASLG; FBXW7; FHL2; FOSL2; GATA2; GNAQ; IBTK; ITGA5; ITGA6; ITGAV; KALRN; KAT2B; KLF4; LATS2; MAP2K4; MEF2D; PIAS4; PLEKHA1; PTPRJ; PTPRK; RAP1B; RPS6KA4; RRN3; S100A2; SIK1; SLC9A1; SMAD7; SOCS5; SOSTDC1; SUV420H1; SYNJ1; TGIF1; TMF1; TSC1; WASL; ADAM10; YWHAZ; ADRB2; ARHGEF7; ARID3A; ASAP1; BCAT1; BCL2L1; CALM1; CAS…
Nectin adhesion pathway	493	1292	28.5797	1.39139	1.87457e-21	3.12678e-18	7.81694e-20	2.2188e-19	ADM; APPL1; BCL2L11; BTG2; CAMK2A; CDK5R1; COL1A2; DUSP10; DUSP5; EOMES; EXOC5; FASLG; FBXW7; FHL2; FOSL2; GATA2; GNAQ; IBTK; ITGA5; ITGA6; ITGAV; KALRN; KAT2B; KLF4; LATS2; MAP2K4; MEF2D; PIAS4; PLEKHA1; PTPRJ; PTPRK; RAP1B; RPS6KA4; RRN3; S100A2; SLC9A1; SMAD7; SOCS5; SOSTDC1; SUV420H1; SYNJ1; TGIF1; TMF1; TSC1; WASL; ADAM10; YWHAZ; ADRB2; ARHGEF7; ARID3A; ASAP1; BCAT1; BCL2L1; CALM1; CASP3; CD…
Regulation of CDC42 activity	298	768	17.2754	1.41489	1.62839e-13	2.71615e-10	6.62476e-12	1.88041e-11	ADM; APPL1; ARHGEF10; BCL2L11; CAMK2A; CDK5R1; COL1A2; DOCK9; DUSP10; DUSP5; EOMES; FASLG; FHL2; FOSL2; GATA2; KALRN; KAT2B; KLF4; LATS2; MAP2K4; MEF2D; PIAS4; PPP1R12A; PTPRK; RPS6KA4; SLC9A1; SMAD7; SUV420H1; TGIF1; TMF1; WASL; YWHAZ; ARHGEF15; ARHGEF7; BCL2L1; CALM1; CASP3; CDKN1A; CEBPD; COL24A1; CRK; DMP1; DUSP1; DUSP16; E2F5; EDN1; EEF2K; IGF2BP1; IL10; IL13; KDM3A; LIMK2; MAP3K1; MSN; NRAS…
CDC42 signaling events	291	755	16.8696	1.40545	8.91788e-13	1.4875e-09	3.54167e-11	1.00529e-10	ADM; APPL1; ARHGEF10; BCL2L11; CAMK2A; CDK5R1; COL1A2; DUSP10; DUSP5; EOMES; FASLG; FHL2; FOSL2; GATA2; KALRN; KAT2B; KLF4; LATS2; MAP2K4; MEF2D; PIAS4; PPP1R12A; PTPRK; RPS6KA4; SLC9A1; SMAD7; SUV420H1; TGIF1; TMF1; WASL; YWHAZ; ARHGEF15; ARHGEF7; BCL2L1; CALM1; CASP3; CDKN1A; CEBPD; COL24A1; CRK; DMP1; DUSP1; DUSP16; E2F5; EDN1; EEF2K; IGF2BP1; IL10; IL13; KDM3A; LIMK2; MAP3K1; MSN; NRAS; PBX1;…
Integrin-linked kinase signaling	256	654	14.8406	1.42736	4.04957e-12	6.75468e-09	1.57086e-10	4.4588e-10	ADM; APPL1; AURKA; BCL2L11; CAMK2A; CDK5R1; COL1A2; DUSP10; DUSP5; EOMES; FASLG; FHL2; FOSL2; GATA2; KAT2B; KLF4; LATS2; MAP2K4; MEF2D; PIAS4; PPP1R12A; PTPRK; RPS6KA4; SLC9A1; SMAD7; SUV420H1; TGIF1; TMF1; YWHAZ; ARHGEF7; BCL2L1; CALM1; CASP3; CDKN1A; CEBPD; COL24A1; DMP1; DUSP1; DUSP16; E2F5; EDN1; EEF2K; IGF2BP1; IL10; IL13; KDM3A; MAP3K1; NRAS; PBX1; PPP2R2A; RALB; RB1; RICTOR; SALL4; SKIL; T…
EGFR1	75	138	4.34783	1.98184	1.42923e-11	2.38396e-08	5.41809e-10	1.5379e-09	PIK3CB; TGIF1; WASL; ASAP1; CRK; MAP3K2; NRAS; PKN2; RALB; RGS16; SOCS1; VAV3; MAPK1; MAPK14; CRKL; CTNND1; FOXO1; KRAS; MAP2K1; MAP3K3; MAP3K4; NCK2; PRKAR1A; PRKCI; RPS6KA3; SH3KBP1; AP2A1; ARF4; GJA1; JAK1; KLF11; RASA1; SHOC2; SOCS3; SOS1; RAF1; SNCA; SP1; CBLC; MAPK8; PTPRR; PIK3CA; RAC1; CBL; EPN1; GAB1; GRB2; SRC; STAT5A; HIST3H3; TNIP1; PTPN12; CEBPA; FOS; JAK2; PIK3C2B; RBBP7; CAV2; EGFR…
AP-1 transcription factor network	242	621	14.029	1.421	3.03248e-11	5.05817e-08	1.12404e-09	3.19053e-09	ADM; APPL1; BCL2L11; CAMK2A; CDK5R1; COL1A2; DUSP10; DUSP5; EOMES; FASLG; FHL2; FOSL2; GATA2; KAT2B; KLF4; LATS2; MAP2K4; MEF2D; PIAS4; PTPRK; RPS6KA4; SLC9A1; SMAD7; SUV420H1; TGIF1; TMF1; YWHAZ; BCL2L1; CALM1; CASP3; CDKN1A; CEBPD; COL24A1; DMP1; DUSP1; DUSP16; E2F5; EDN1; EEF2K; IGF2BP1; IL10; IL13; KDM3A; MAP3K1; NRAS; PBX1; PPP2R2A; RALB; RB1; SALL4; SKIL; TAB2; TGFBR1; TGFBR3; TMPRSS2; TNIK…
EphrinB-EPHB pathway	40	60	2.31884	2.43111	2.26717e-10	3.78163e-07	8.22094e-09	2.33348e-08	GRIA1; KALRN; MAP2K4; RAP1B; RGS3; SYNJ1; WASL; CRK; ITGB3; NRAS; MAPK1; TIAM1; FYN; KRAS; MAP2K1; NCK2; PAK1; PIK3R1; RAP1A; SHC1; ITSN1; LYN; PTPN13; RASA1; EFNB2; MAPK8; MAP3K7; PIK3CA; RAC1; GRB2; SRC; EPHB3; EFNA5; ROCK1; EFNB1; CDC42; EPHB2; PXN; RRAS; CXCR4;
Regulation of nuclear SMAD2/3 signaling	130	305	7.53623	1.55426	3.40105e-09	5.67295e-06	1.15774e-07	3.2862e-07	CAMK2A; COL1A2; DUSP10; FASLG; KAT2B; MAP2K4; MEF2D; PIAS4; PTPRK; RPS6KA4; SLC9A1; SMAD7; TGIF1; YWHAZ; BCL2L1; CALM1; CASP3; CDKN1A; DUSP1; DUSP16; E2F5; EEF2K; IL10; MAP3K1; PPP2R2A; RALB; SKIL; TAB2; TGFBR1; TGFBR3; TP53; SMAD4; BATF3; CSNK1A1; EP300; ESR1; ETV1; MAP3K12; MAPK1; MAPK14; MAX; NCOA1; ATF2; CTDSP1; CTDSPL; DDIT3; FOXO1; FOXO4; FYN; KPNB1; MAP2K3; MAP3K3; MAP3K4; MITF; NR3C1; PAK…
Regulation of cytoplasmic and nuclear SMAD2/3 signaling	130	305	7.53623	1.55426	3.40105e-09	5.67295e-06	1.15774e-07	3.2862e-07	CAMK2A; COL1A2; DUSP10; FASLG; KAT2B; MAP2K4; MEF2D; PIAS4; PTPRK; RPS6KA4; SLC9A1; SMAD7; TGIF1; YWHAZ; BCL2L1; CALM1; CASP3; CDKN1A; DUSP1; DUSP16; E2F5; EEF2K; IL10; MAP3K1; PPP2R2A; RALB; SKIL; TAB2; TGFBR1; TGFBR3; TP53; SMAD4; BATF3; CSNK1A1; EP300; ESR1; ETV1; MAP3K12; MAPK1; MAPK14; MAX; NCOA1; ATF2; CTDSP1; CTDSPL; DDIT3; FOXO1; FOXO4; FYN; KPNB1; MAP2K3; MAP3K3; MAP3K4; MITF; NR3C1; PAK…
TGF-beta receptor signaling	130	305	7.53623	1.55426	3.40105e-09	5.67295e-06	1.15774e-07	3.2862e-07	CAMK2A; COL1A2; DUSP10; FASLG; KAT2B; MAP2K4; MEF2D; PIAS4; PTPRK; RPS6KA4; SLC9A1; SMAD7; TGIF1; YWHAZ; BCL2L1; CALM1; CASP3; CDKN1A; DUSP1; DUSP16; E2F5; EEF2K; IL10; MAP3K1; PPP2R2A; RALB; SKIL; TAB2; TGFBR1; TGFBR3; TP53; SMAD4; BATF3; CSNK1A1; EP300; ESR1; ETV1; MAP3K12; MAPK1; MAPK14; MAX; NCOA1; ATF2; CTDSP1; CTDSPL; DDIT3; FOXO1; FOXO4; FYN; KPNB1; MAP2K3; MAP3K3; MAP3K4; MITF; NR3C1; PAK…
EPHB forward signaling	29	40	1.68116	2.64386	3.52458e-09	5.879e-06	1.1758e-07	3.33745e-07	GRIA1; KALRN; RAP1B; SYNJ1; WASL; CRK; NRAS; MAPK1; KRAS; MAP2K1; PAK1; PIK3R1; RAP1A; SHC1; ITSN1; RASA1; EFNB2; PIK3CA; RAC1; GRB2; SRC; EPHB3; EFNA5; ROCK1; EFNB1; CDC42; EPHB2; PXN; RRAS;
ALK1 signaling events	135	321	7.82609	1.53358	4.73771e-09	7.90249e-06	1.54951e-07	4.39821e-07	CAMK2A; COL1A2; DUSP10; FASLG; KAT2B; MAP2K4; MEF2D; PIAS4; PTPRK; RPS6KA4; SLC9A1; SMAD7; TGIF1; YWHAZ; BCL2L1; CALM1; CASP3; CDKN1A; DUSP1; DUSP16; E2F5; EEF2K; IL10; MAP3K1; PPP2R2A; RALB; SKIL; TAB2; TGFBR1; TGFBR3; TP53; SMAD4; BATF3; CSNK1A1; EP300; ESR1; ETV1; MAP3K12; MAPK1; MAPK14; MAX; NCOA1; ATF2; CTDSP1; CTDSPL; DDIT3; FOXO1; FOXO4; FYN; KPNB1; MAP2K3; MAP3K3; MAP3K4; MITF; NR3C1; PAK…
ALK1 pathway	135	324	7.82609	1.51938	9.63829e-09	1.60767e-05	3.09167e-07	8.77555e-07	CAMK2A; COL1A2; DUSP10; FASLG; KAT2B; MAP2K4; MEF2D; PIAS4; PTPRK; RPS6KA4; SLC9A1; SMAD7; TGIF1; YWHAZ; BCL2L1; CALM1; CASP3; CDKN1A; DUSP1; DUSP16; E2F5; EEF2K; IL10; MAP3K1; PPP2R2A; RALB; SKIL; TAB2; TGFBR1; TGFBR3; TP53; SMAD4; BATF3; CSNK1A1; EP300; ESR1; ETV1; MAP3K12; MAPK1; MAPK14; MAX; NCOA1; ATF2; CTDSP1; CTDSPL; DDIT3; FOXO1; FOXO4; FYN; KPNB1; MAP2K3; MAP3K3; MAP3K4; MITF; NR3C1; PAK…
N-cadherin signaling events	109	251	6.31884	1.58356	1.99185e-08	3.32241e-05	6.26869e-07	1.77934e-06	APPL1; CAMK2A; FHL2; GAP43; KLF4; LATS2; PIAS4; TGIF1; TMF1; ADAM10; YWHAZ; CALM1; CASP3; DAGLA; IGF1R; IGF2BP1; KDM3A; SALL4; TMPRSS2; TNIK; VAV3; GDNF; BCL9; CSNK1A1; CYR61; EP300; MAPK1; NTRK2; TIAM1; CABLES1; CTDSP1; CTNND1; FRS2; FYN; GNA13; KIF5B; LRP6; MED1; MITF; PIK3R1; RHOA; ROBO1; RPS6KA3; SHC1; SNX1; TBL1X; TCF4; TCF7L2; UBA3; CCND1; ABL1; GJA1; RAB7A; RANBP9; RUNX2; SOS1; TCF7; UBE2I…
Signaling by EGFR	52	98	3.01449	1.93498	5.8234e-08	9.71344e-05	1.79878e-06	5.10577e-06	ADCY3; PRKAR1B; ADAM10; ARHGEF7; CALM1; CDKN1A; CHUK; NRAS; PRKAR2A; RICTOR; SH3GL2; MAPK1; PTEN; ADCY6; ADCY9; AP2B1; KRAS; LRIG1; MAP2K1; MTOR; PAG1; PIK3R1; PRKACB; PRKAR1A; PRKCE; SH3KBP1; SHC1; TRIB3; ADAM12; AP2A1; SOS1; RAF1; PIK3CA; CBL; EPN1; GAB1; GRB2; SRC; PLCG1; ADAM17; ADCY2; CDKN1B; EGFR; STAM2; CDC42; PXN; SPRY2; YWHAB; AP2M1; CALM3; CALM2; CLTC;
Axon guidance	96	219	5.56522	1.5985	8.26411e-08	0.000137845	2.50628e-06	7.11396e-06	CDK5R1; RAP1B; RPS6KA4; WASL; ROBO2; CACNB4; CLASP2; DPYSL3; ITGB3; NGF; NRAS; PLXNC1; PLXND1; GDNF; NUMB; PTPRA; SH3GL2; SIAH2; ARHGEF12; MAPK1; VASP; AP2B1; CACNA1C; CACNB1; DCX; ENAH; EZR; FYN; ITGB1; KRAS; MAP2K1; NCK2; NTN4; PAK1; RAP1A; RHOA; RHOB; ROBO1; RPS6KA3; RPS6KA6; ST8SIA4; UNC5A; ABL1; AP2A1; CHL1; RANBP9; SEMA3A; SOS1; DPYSL2; PAK2; RAF1; SLIT1; ABL2; CNTNAP1; FGFR1; SEMA6D; SIAH1…
EphrinA-EPHA pathway	28	43	1.62319	2.37467	2.55755e-07	0.0004266	7.61785e-06	2.16229e-05	ARHGEF15; CRK; EPHA3; EPHA4; VAV3; TIAM1; CRKL; EPHA7; FYN; PAK1; PIK3R1; RHOA; SHC1; LYN; EPHA1; EPHA2; EPHA5; EPHA8; PIK3CA; RAC1; CBL; GRB2; SRC; EFNA5; PLCG1; ROCK1; EFNA3; CDK5;
E-cadherin signaling in the nascent adherens junction	113	275	6.55072	1.4984	3.89692e-07	0.000650007	1.1207e-05	3.18106e-05	APPL1; CAMK2A; FHL2; KLF4; LATS2; PIAS4; RAP1B; TGIF1; TMF1; ADAM10; YWHAZ; CASP3; CRK; IGF1R; IGF2BP1; KDM3A; SALL4; TMPRSS2; TNIK; VAV3; GDNF; BCL9; CSNK1A1; CYR61; EP300; MAPK1; NTRK2; STX4; TIAM1; VASP; CABLES1; CTDSP1; CTNND1; ENAH; FRS2; FYN; GNA13; LRP6; MED1; MITF; PIK3R1; RAP1A; RHOA; ROBO1; RPS6KA3; SHC1; SNX1; TBL1X; TCF4; TCF7L2; UBA3; CCND1; ABL1; ACTN1; KLHL20; RAB7A; RANBP9; RUNX2;…
Stabilization and expansion of the E-cadherin adherens junction	113	275	6.55072	1.4984	3.89692e-07	0.000650007	1.1207e-05	3.18106e-05	APPL1; CAMK2A; FHL2; KLF4; LATS2; PIAS4; RAP1B; TGIF1; TMF1; ADAM10; YWHAZ; CASP3; CRK; IGF1R; IGF2BP1; KDM3A; SALL4; TMPRSS2; TNIK; VAV3; GDNF; BCL9; CSNK1A1; CYR61; EP300; MAPK1; NTRK2; STX4; TIAM1; VASP; CABLES1; CTDSP1; CTNND1; ENAH; FRS2; FYN; GNA13; LRP6; MED1; MITF; PIK3R1; RAP1A; RHOA; ROBO1; RPS6KA3; SHC1; SNX1; TBL1X; TCF4; TCF7L2; UBA3; CCND1; ABL1; ACTN1; KLHL20; RAB7A; RANBP9; RUNX2;…
TNF receptor signaling pathway	121	299	7.01449	1.47569	3.9808e-07	0.000663998	1.12542e-05	3.19445e-05	DUSP10; FASLG; MAP2K4; MEF2D; NSMAF; PTPRK; RPS6KA4; SLC9A1; YWHAZ; AIFM1; BCL2L1; CALM1; CASP3; CFL2; CHUK; DUSP1; DUSP16; EEF2K; MAP3K1; MAP4K3; NRK; RALB; RB1; TAB2; TNFRSF1B; TNIK; TP53; BATF3; CSNK1A1; EP300; ESR1; ETV1; MAP3K12; MAPK1; MAPK14; ATF2; CASP2; DDIT3; FYN; KPNB1; MAP2K1; MAP2K3; MAP3K3; MAP3K4; MAP4K5; MITF; PAK1; PIK3R1; PRKCE; PRKCI; PRKG1; RALA; SATB1; SMPD3; TAOK1; CCND1; JU…
Signalling by NGF	67	143	3.88406	1.70857	4.16164e-07	0.000694161	1.15693e-05	3.28391e-05	ADCY3; BCL2L11; PIK3CB; PRKAR1B; CALM1; CDKN1A; CHUK; CRK; IRS2; NGF; NRAS; PRKAR2A; RICTOR; IRAK1; SH3GL2; ITGB3BP; MAPK1; MAPK14; NTRK2; PTEN; ADCY6; ADCY9; AP2B1; FRS2; IRS1; KRAS; MAP2K1; MTOR; PIK3R1; PRKACB; PRKAR1A; PRKCE; PRKCI; PSEN2; RAP1A; RHOA; RPS6KA3; TRIB3; AP2A1; OMG; RALGDS; SOS1; RAF1; IKBKB; MAPK8; PRDM4; RTN4; PIK3CA; RAC1; GRB2; SRC; MAGED1; NGFR; TRAF6; PLCG1; ADAM17; ADCY2;…
BMP receptor signaling	96	226	5.56522	1.54899	5.01358e-07	0.000836264	1.37093e-05	3.89131e-05	DUSP10; FASLG; MAP2K4; MEF2D; PTPRK; RPS6KA4; SLC9A1; SMAD7; SOSTDC1; YWHAZ; BCL2L1; CALM1; CASP3; CHRD; DUSP1; DUSP16; EEF2K; MAP3K1; RALB; TAB2; TP53; SMAD4; BATF3; CSNK1A1; EP300; ESR1; ETV1; MAP3K12; MAPK1; MAPK14; ATF2; CTDSP1; CTDSPL; DDIT3; FYN; KPNB1; MAP2K3; MAP3K3; MAP3K4; MITF; PAK1; PRKCE; PRKG1; RALA; TAOK1; CCND1; JUNB; LYN; MAP3K5; NFATC3; SMAD1; EIF4E; GREM1; MKNK1; PAK2; PIM1; RA…
E-cadherin signaling events	114	280	6.6087	1.48467	6.06681e-07	0.00101194	1.63217e-05	4.63284e-05	APPL1; CAMK2A; FHL2; KLF4; LATS2; PIAS4; RAP1B; TGIF1; TMF1; ADAM10; YWHAZ; CASP3; CRK; IGF1R; IGF2BP1; KDM3A; SALL4; TMPRSS2; TNIK; VAV3; GDNF; BCL9; CSNK1A1; CYR61; EP300; MAPK1; NTRK2; STX4; TIAM1; VASP; CABLES1; CTDSP1; CTNND1; ENAH; FRS2; FYN; GNA13; LRP6; MED1; MITF; PIK3R1; RAP1A; RHOA; ROBO1; RPS6KA3; SHC1; SNX1; TBL1X; TCF4; TCF7L2; UBA3; CCND1; ABL1; ACTN1; KLHL20; RAB7A; RANBP9; RUNX2;…
p75(NTR)-mediated signaling	79	178	4.57971	1.61844	6.42339e-07	0.00107142	1.70067e-05	4.82727e-05	BCL2L11; CAMK2A; CDK5R1; RAP1B; YWHAZ; CASP3; CHUK; CRK; GIPC1; LINGO1; MAP3K2; NGF; NRAS; TP53; IRAK1; MAPK1; MAPK14; NTRK2; TIAM1; CRKL; FRS2; KRAS; MAP2K1; MAP2K3; PIK3R1; PRKACB; PRKCI; RAP1A; RHOA; RHOB; SHC1; SORT1; CCND1; ABL1; ELMO1; OMG; RASA1; RTN4R; SOS1; UBE2D3; RAF1; RELB; APP; BDNF; BTRC; FURIN; IKBKB; MAPK8; PRDM4; RTN4; YWHAH; YWHAQ; PIK3CA; RAC1; GAB1; GRB2; SRC; STAT5A; TNFAIP3;…
Posttranslational regulation of adherens junction stability and dissassembly	97	231	5.62319	1.53125	8.27646e-07	0.00138051	2.15705e-05	6.1227e-05	APPL1; CAMK2A; FHL2; KLF4; LATS2; PIAS4; TGIF1; TMF1; ADAM10; YWHAZ; CASP3; IGF1R; IGF2BP1; KDM3A; SALL4; TMPRSS2; TNIK; VAV3; GDNF; BCL9; CSNK1A1; CYR61; EP300; MAPK1; NTRK2; TIAM1; CABLES1; CTDSP1; CTNND1; FRS2; FYN; GNA13; LRP6; MED1; MITF; PIK3R1; ROBO1; RPS6KA3; SHC1; SNX1; TBL1X; TCF4; TCF7L2; UBA3; CCND1; ABL1; RAB7A; RANBP9; RUNX2; SOS1; TCF7; UBE2I; SKP1; SLIT1; AXIN2; BDNF; BTRC; CARM1;…
S1P2 pathway	19	26	1.10145	2.66503	1.60248e-06	0.00267294	4.11221e-05	0.000116723	GNAQ; MAPK1; MAPK14; GNA13; GNAI3; IRS1; PAK1; PIK3R1; RHOA; GNAI2; GNAO1; GNA12; MAPK8; PIK3CA; GNAI1; RAC1; CDH5; FOS; S1PR2;
Neurotrophic factor-mediated Trk receptor signaling	50	101	2.89855	1.80531	1.66398e-06	0.00277552	4.20534e-05	0.000119367	CAMK2A; CDK5R1; RAP1B; YWHAZ; CRK; GIPC1; MAP3K2; NGF; NRAS; MAPK1; MAPK14; NTRK2; TIAM1; CRKL; FRS2; KRAS; MAP2K1; MAP2K3; PIK3R1; PRKCI; RAP1A; SHC1; CCND1; ABL1; ELMO1; RASA1; SOS1; RAF1; BDNF; YWHAH; YWHAQ; PIK3CA; RAC1; GAB1; GRB2; SRC; STAT5A; YWHAG; MAGED1; NGFR; NTRK3; FOS; PLCG1; RPS6KA5; CDC42; MCF2L; YWHAB; CDK5; AGAP2; RIT2;
Validated targets of C-MYC transcriptional activation	42	81	2.43478	1.89092	2.44147e-06	0.00407237	6.07816e-05	0.000172526	BCAT1; CDC25A; HMGA1; LIN28B; PEG10; PMAIP1; TP53; SMAD4; ENO1; EP300; KAT5; MAX; SLC2A1; SNAI1; CCNB1; GPAM; MTA1; CDCA7; E2F3; MTDH; PDCD10; TAF4B; EIF4E; PIM1; TFRC; FOSL1; SMAD3; CCND2; NME1; PFKM; NCL; BMI1; COMMD3-BMI1; PTMA; TAF10; EIF4A1; ODC1; KAT2A; CDK4; HSPD1; NME1-NME2; NME2;
p38 MAPK signaling pathway	81	189	4.69565	1.56284	2.59281e-06	0.0043248	6.36e-05	0.000180526	DUSP10; FASLG; MAP2K4; MEF2D; PTPRK; RPS6KA4; SLC9A1; YWHAZ; BCL2L1; CALM1; CASP3; DUSP1; DUSP16; EEF2K; MAP3K1; RALB; TAB2; TP53; BATF3; CSNK1A1; EP300; ESR1; ETV1; MAP3K12; MAPK14; ATF2; DDIT3; FYN; KPNB1; MAP2K3; MAP3K3; MAP3K4; MITF; PAK1; PRKCE; PRKG1; RALA; TAOK1; CCND1; JUNB; LYN; MAP3K5; NFATC3; EIF4E; MKNK1; PAK2; PIM1; RAF1; BCL2; CHP1; FKBP1A; FOSL1; GADD45G; MAPK8; YWHAH; YWHAQ; CAMK2…
Factors involved in megakaryocyte development and platelet production	56	119	3.24638	1.7161	3.12173e-06	0.00520705	7.54645e-05	0.000214202	DOCK9; GATA2; GATA6; PRKAR1B; KIF2A; PRKAR2A; SH2B3; TP53; H3F3B; LRRC16A; AK3; CABLES1; JMJD1C; PHF21A; PRKACB; PRKAR1A; SIN3A; ZFPM2; ABL1; CAPZA1; GATA5; CAPZA2; KIF23; KIF5A; KLC1; MAFK; MFN2; MYB; WEE1; DOCK11; GATA3; RAC1; HIST1H3A; HIST1H3B; HIST1H3C; HIST1H3E; HIST1H3F; HIST1H3H; HIST1H3I; HIST1H3J; HIST2H3A; HIST2H3C; HIST2H3D; JAK2; AKAP1; DOCK6; ITPK1; MAFG; CDC42; KIF3C; CBX5; CDK5; H…
EPHA forward signaling	21	31	1.21739	2.4705	3.22914e-06	0.00538621	7.69458e-05	0.000218407	ARHGEF15; CRK; EPHA3; EPHA4; VAV3; CRKL; EPHA7; FYN; RHOA; LYN; EPHA1; EPHA2; EPHA5; EPHA8; CBL; SRC; EFNA5; PLCG1; ROCK1; EFNA3; CDK5;
S1P3 pathway	20	29	1.15942	2.51512	3.63777e-06	0.00606781	8.54621e-05	0.00024258	GNAQ; ITGAV; ITGB3; PDGFB; AKT3; MAPK1; GNA13; GNAI3; RHOA; GNAI2; GNAO1; GNA12; VEGFA; GNAI1; RAC1; SRC; JAK2; S1PR1; S1PR2; CXCR4;
IL1-mediated signaling events	95	234	5.50725	1.48045	6.19144e-06	0.0103273	0.000143435	0.000407134	DUSP10; FASLG; MAP2K4; MEF2D; PTPRK; RPS6KA4; SLC9A1; YWHAZ; BCL2L1; CALM1; CASP3; CHUK; DUSP1; DUSP16; EEF2K; MAP3K1; RALB; TAB2; TP53; IRAK1; BATF3; CSNK1A1; EP300; ESR1; ETV1; MAP3K12; MAPK14; ATF2; DDIT3; FYN; KPNB1; MAP2K3; MAP3K3; MAP3K4; MITF; PAK1; PIK3R1; PRKCE; PRKCI; PRKG1; RALA; TAOK1; CCND1; JUNB; LYN; MAP3K5; NFATC3; UBE2D3; EIF4E; MKNK1; PAK2; PIM1; RAF1; RELB; BCL2; BTRC; CHP1; FK…
RAC1 signaling pathway	85	205	4.92754	1.51201	7.26468e-06	0.0121175	0.000159441	0.000452565	ARHGEF10; DUSP10; DUSP5; KALRN; MAP2K4; PPP1R12A; SLC9A1; ARHGEF15; ARHGEF7; BCL2L1; COL24A1; CRK; DUSP1; LIMK2; MAP3K1; MSN; PKN2; RB1; RDX; VAV3; SH3GL2; ARHGEF12; ARPC5; CYR61; EP300; ESR1; KAT5; MAPK1; MAPK14; NET1; PTEN; TIAM1; WASF1; ACTR3; ARHGAP6; ARHGEF18; ATF2; BCR; DDIT3; EZR; HRK; ITGB1; MAP2K3; PAK1; RHOA; CCND1; ELMO1; JDP2; JUNB; SOCS3; SOS1; ARPC2; PAK2; ACTR2; BCL2; MAPK8; RAC1; …
Regulation of RhoA activity	85	205	4.92754	1.51201	7.26468e-06	0.0121175	0.000159441	0.000452565	ARHGEF10; DUSP10; DUSP5; KALRN; MAP2K4; PPP1R12A; SLC9A1; ARHGEF15; ARHGEF7; BCL2L1; COL24A1; CRK; DUSP1; LIMK2; MAP3K1; MSN; PKN2; RB1; RDX; VAV3; SH3GL2; ARHGEF12; ARPC5; CYR61; EP300; ESR1; KAT5; MAPK1; MAPK14; NET1; PTEN; TIAM1; WASF1; ACTR3; ARHGAP6; ARHGEF18; ATF2; BCR; DDIT3; EZR; HRK; ITGB1; MAP2K3; PAK1; RHOA; CCND1; ELMO1; JDP2; JUNB; SOCS3; SOS1; ARPC2; PAK2; ACTR2; BCL2; MAPK8; RAC1; …
RhoA signaling pathway	85	205	4.92754	1.51201	7.26468e-06	0.0121175	0.000159441	0.000452565	ARHGEF10; DUSP10; DUSP5; KALRN; MAP2K4; PPP1R12A; SLC9A1; ARHGEF15; ARHGEF7; BCL2L1; COL24A1; CRK; DUSP1; LIMK2; MAP3K1; MSN; PKN2; RB1; RDX; VAV3; SH3GL2; ARHGEF12; ARPC5; CYR61; EP300; ESR1; KAT5; MAPK1; MAPK14; NET1; PTEN; TIAM1; WASF1; ACTR3; ARHGAP6; ARHGEF18; ATF2; BCR; DDIT3; EZR; HRK; ITGB1; MAP2K3; PAK1; RHOA; CCND1; ELMO1; JDP2; JUNB; SOCS3; SOS1; ARPC2; PAK2; ACTR2; BCL2; MAPK8; RAC1; …
Regulation of RAC1 activity	85	205	4.92754	1.51201	7.26468e-06	0.0121175	0.000159441	0.000452565	ARHGEF10; DUSP10; DUSP5; KALRN; MAP2K4; PPP1R12A; SLC9A1; ARHGEF15; ARHGEF7; BCL2L1; COL24A1; CRK; DUSP1; LIMK2; MAP3K1; MSN; PKN2; RB1; RDX; VAV3; SH3GL2; ARHGEF12; ARPC5; CYR61; EP300; ESR1; KAT5; MAPK1; MAPK14; NET1; PTEN; TIAM1; WASF1; ACTR3; ARHGAP6; ARHGEF18; ATF2; BCR; DDIT3; EZR; HRK; ITGB1; MAP2K3; PAK1; RHOA; CCND1; ELMO1; JDP2; JUNB; SOCS3; SOS1; ARPC2; PAK2; ACTR2; BCL2; MAPK8; RAC1; …
Signaling events mediated by TCPTP	45	92	2.6087	1.78375	8.21627e-06	0.0137047	0.000177984	0.000505198	COL1A2; SOCS5; BCL2L1; COL1A1; HMGA1; IL10; IRS2; ITGB3; PDGFB; SOCS1; CSF1R; IL13RA1; MAPK14; IRS1; ITGB1; KPNB1; MTOR; PIK3R1; SHC1; THY1; INSR; JAK1; SOCS3; SOS1; RPS6KB1; SP1; MYB; MYBL1; VEGFA; BCL6; PIK3CA; CBL; GAB1; GRB2; HGF; SRC; STAT5A; JAK2; RAB4A; CSF1; EGFR; LMAN1; AICDA; STAT1; ETS1;
Insulin receptor signalling cascade	31	56	1.7971	2.01881	8.98463e-06	0.0149864	0.000192133	0.00054536	PIK3CB; TSC1; CRK; EEF2K; IRS2; NRAS; PRKAA2; PRKAB2; MAPK1; IRS1; KRAS; MAP2K1; MTOR; PIK3R1; SHC1; TRIB3; INSR; GRB10; SOS1; EIF4E; RAF1; RPS6KB1; EIF4B; PDE3B; STRADB; PIK3CA; PRKAG2; GRB2; RHEB; PRKAA1; YWHAB;
FoxO family signaling	28	49	1.62319	2.08395	1.08237e-05	0.0180539	0.000228531	0.000648674	BCL2L11; FASLG; KAT2B; YWHAZ; CHUK; FBXO32; RALB; CSNK1A1; EP300; SIRT1; CCNB1; FOXO1; FOXO4; RALA; ZFAND5; CAT; SKP2; IKBKB; MAPK8; SGK1; YWHAH; YWHAQ; BCL6; YWHAG; CSNK1D; CDKN1B; GADD45A; YWHAB;
IL2-mediated signaling events	53	115	3.07246	1.68067	1.21777e-05	0.0203125	0.000253906	0.000720701	FASLG; BCL2L1; CALM1; CHUK; IRS2; NRAS; SOCS1; UGCG; CISH; MAPK1; MAPK14; FYN; IRS1; KRAS; MAP2K1; MTOR; PIK3R1; PRKCE; RHOA; SHC1; JAK1; RASA1; SOCS3; SOS1; UBE2D3; RAF1; RELB; RPS6KB1; SP1; BCL2; BTRC; IKBKB; MAPK8; MYB; SMPD1; PIK3CA; RAC1; CCND2; GRB2; SRC; STAT5A; TNFAIP3; SOCS2; TRAF6; FOS; CDK6; SGMS1; STAM2; STAT1; CALM3; NOD2; CALM2; ELF1;
C-MYC pathway	65	149	3.76812	1.59083	1.26238e-05	0.0210565	0.000259957	0.000737876	COL1A2; FBXW7; ITGA6; BCAT1; CDC25A; CDKN1A; CEBPD; HMGA1; LIN28B; PEG10; PMAIP1; TP53; SMAD4; ENO1; EP300; KAT5; LGALS1; MAX; NFYA; SLC2A1; SNAI1; CCNB1; DDIT3; GPAM; ITGB1; MTA1; MXD4; PPP2CA; ZFP36L1; CCND1; CDCA7; E2F3; MTDH; PDCD10; SKP2; TAF4B; EIF4E; PAK2; PIM1; SP1; TFRC; BCL2; FOSL1; SMAD3; TBP; CCND2; NME1; PFKM; NCL; CEBPA; DNMT3A; CDKN1B; GADD45A; BMI1; COMMD3-BMI1; PTMA; TAF10; SMAD2…
NGF signalling via TRKA from the plasma membrane	50	107	2.89855	1.70409	1.33477e-05	0.022264	0.000271361	0.000770247	ADCY3; PIK3CB; PRKAR1B; CALM1; CDKN1A; CHUK; CRK; IRS2; NGF; NRAS; PRKAR2A; RICTOR; SH3GL2; MAPK1; MAPK14; NTRK2; PTEN; ADCY6; ADCY9; AP2B1; FRS2; IRS1; KRAS; MAP2K1; MTOR; PIK3R1; PRKACB; PRKAR1A; PRKCE; RAP1A; RHOA; RPS6KA3; TRIB3; AP2A1; RALGDS; SOS1; RAF1; PIK3CA; GRB2; SRC; PLCG1; ADCY2; CDKN1B; RPS6KA5; YWHAB; AP2M1; CALM3; CALM2; CLTC; RIT2;
CXCR4-mediated signaling events	79	190	4.57971	1.51623	1.3503e-05	0.022523	0.000271361	0.000770247	FASLG; MAP2K4; RAP1B; STK39; CALM1; CD86; CHUK; CRK; MAP3K1; NRAS; RALB; RASGRP1; RICTOR; CD80; BATF3; MAPK1; MAPK14; PTEN; CRKL; FOXO1; FYN; GNA13; GNAI3; KRAS; MAP2K1; MTOR; PAG1; PAK1; PIK3R1; PRKCE; RAP1A; RHOA; RHOB; SHC1; GNAI2; GNAO1; JUNB; LYN; NFATC3; SOS1; UBE2D3; RAF1; RELB; BTRC; CD28; CHP1; FKBP1A; FOSL1; IKBKB; MAPK8; VPS4A; MAP3K7; PIK3CA; GNAI1; RAC1; CBL; GRB2; SRC; STAT5A; TNFAI…
Regulation of p38-alpha and p38-beta	70	164	4.05797	1.5565	1.46325e-05	0.0244071	0.00029056	0.000824742	DUSP10; FASLG; MAP2K4; MEF2D; PTPRK; RPS6KA4; SLC9A1; YWHAZ; BCL2L1; CALM1; CASP3; DUSP1; DUSP16; MAP3K1; RALB; TP53; BATF3; CSNK1A1; EP300; ESR1; ETV1; MAP3K12; MAPK14; ATF2; DDIT3; FYN; KPNB1; MAP2K3; MAP3K3; MITF; PAK1; PRKCE; PRKG1; RALA; JUNB; LYN; NFATC3; EIF4E; MKNK1; PAK2; PIM1; RAF1; BCL2; CHP1; FKBP1A; FOSL1; MAPK8; YWHAH; YWHAQ; GATA3; RAC1; CDC25B; SRC; YWHAG; CSNK2A1; TRAF6; FOS; PTG…
ErbB2/ErbB3 signaling events	23	38	1.33333	2.20739	1.8408e-05	0.0307046	0.00036123	0.00102534	NF2; NRAS; ERBB3; MAPK1; USP8; KRAS; MAP2K1; MTOR; NRG1; SHC1; DOCK7; PPP3CB; SOS1; RAF1; MAPK8; RAC1; GRB2; SRC; NRG2; FOS; JAK2; CDC42; NFATC4;
Trk receptor signaling mediated by PI3K and PLC-gamma	33	63	1.91304	1.91027	2.21199e-05	0.0368959	0.000429023	0.00121776	CAMK2A; CDK5R1; RAP1B; YWHAZ; MAP3K2; NGF; NRAS; MAPK1; MAPK14; KRAS; MAP2K1; MAP2K3; PIK3R1; RAP1A; SHC1; CCND1; SOS1; RAF1; YWHAH; YWHAQ; PIK3CA; GAB1; GRB2; SRC; STAT5A; YWHAG; FOS; PLCG1; RPS6KA5; YWHAB; CDK5; AGAP2; RIT2;
Signaling by FGFR	45	95	2.6087	1.72743	2.33342e-05	0.0389214	0.000447372	0.00126984	ADCY3; PRKAR1B; CALM1; CDKN1A; CHUK; NRAS; PRKAR2A; RICTOR; MAPK1; PTEN; ADCY6; ADCY9; FRS2; KRAS; MAP2K1; MTOR; PIK3R1; PPP2CA; PPP2CB; PRKACB; PRKAR1A; PRKCE; SHC1; TRIB3; SOS1; MKNK1; RAF1; FGF7; FGFR1; PPP2R1A; PIK3CA; CBL; GAB1; GRB2; SRC; FGF1; FGFR3; PLCG1; ADCY2; CDKN1B; EGFR; SPRY2; YWHAB; CALM3; CALM2;
VEGFR3 signaling in lymphatic endothelium	17	25	0.985507	2.47999	2.68447e-05	0.0447769	0.000508829	0.00144429	COL1A2; ITGA5; MAP2K4; COL1A1; CRK; MAPK1; MAPK14; ITGB1; PIK3R1; SHC1; ITGA4; SOS1; ITGA2; PIK3CA; GRB2; VEGFC; FN1;
EPO signaling pathway	21	34	1.21739	2.25257	2.76584e-05	0.0461342	0.000518362	0.00147135	BCL2L1; IRS2; SH2B3; MAPK14; CRKL; PIK3R1; RAP1A; SHC1; LYN; SOCS3; SOS1; BCL2; MAPK8; CBL; GAB1; GRB2; STAT5A; JAK2; PLCG1; STAT1; EPO;
Glypican 3 network	83	206	4.81159	1.46927	3.31645e-05	0.0553183	0.000614648	0.00174465	APPL1; CAMK2A; FHL2; FZD10; KLF4; LATS2; PIAS4; TGIF1; TMF1; YWHAZ; CHD7; FZD4; IGF2BP1; KDM3A; KREMEN1; SALL4; TAB2; TMPRSS2; TNIK; VAV3; BCL9; CSNK1A1; CYR61; EP300; CTDSP1; DAAM1; LRP6; MED1; MITF; RHOA; RPS6KA3; RYK; TBL1X; TCF4; TCF7L2; UBA3; CCND1; CTHRC1; RANBP9; TCF7; UBE2I; SKP1; AXIN2; BTRC; CARM1; CTNNBIP1; FGF7; FURIN; FZD6; HNRNPA1; MAPK8; PTCH1; RANBP3; WIF1; WNT3A; WNT7A; YWHAH; YW…
Netrin-mediated signaling events	20	32	1.15942	2.2794	3.36394e-05	0.0561106	0.0006166	0.00175019	CAMK2A; WASL; DAPK1; MAPK1; FYN; MAP2K1; PAK1; PIK3R1; RHOA; UNC5A; ELMO1; PIK3CA; RAC1; SRC; PLCG1; UNC5B; CDC42; PITPNA; AGAP2; NTN1;
TGFBR	55	125	3.18841	1.60456	4.33751e-05	0.0723496	0.000786409	0.00223218	CDC27; KAT2B; PRKAR1B; SMAD7; TGIF1; CDC25A; CDKN1A; E2F5; PPP2R2A; PRKAR2A; RB1; SKIL; TGFBR3; TP53; SMAD4; EP300; ESR1; MAPK14; NCOA1; NFYA; ATF2; FOXO1; FOXO4; KPNB1; SNX1; ZEB1; CCND1; JUNB; RUNX2; TFDP1; UBE2D3; SKP1; SP1; BTRC; CCNE1; CDC23; FKBP1A; FNTA; MAPK8; SMURF2; YAP1; MAP3K7; RBX1; CTCF; FOS; UBE2D1; CDK6; FOSB; ROCK1; SNX2; HOXA9; SMAD2; CDK4; ETS1; JUND;
Signaling by PDGF	38	78	2.2029	1.77667	4.59219e-05	0.0765978	0.000823632	0.00233784	ADCY3; PIK3CB; PRKAR1B; CALM1; CDKN1A; CHUK; NRAS; PDGFB; PRKAR2A; RICTOR; MAPK1; PTEN; ADCY6; ADCY9; KRAS; MAP2K1; MTOR; NCK2; PIK3R1; PRKACB; PRKAR1A; PRKCE; TRIB3; RASA1; SOS1; NOTCH3; RAF1; FURIN; PIK3CA; GRB2; SRC; PLCG1; ADCY2; CDKN1B; EGFR; YWHAB; CALM3; CALM2;
Signaling events mediated by Stem cell factor receptor (c-Kit)	28	52	1.62319	1.96375	4.80113e-05	0.0800829	0.000851945	0.00241821	SH2B3; SOCS1; PTEN; CRKL; MAP2K1; MITF; PIK3R1; SHC1; GRB10; LYN; SOS1; RAF1; RPS6KB1; BCL2; MAPK8; SPRED1; PIK3CA; KITLG; CBL; GAB1; GRB2; STAT5A; JAK2; PIK3C2B; KIT; STAT1; EPO; SNAI2;
Wnt signaling network	80	200	4.63768	1.45865	6.18275e-05	0.103128	0.00108556	0.00308132	APPL1; CAMK2A; FHL2; FZD10; KLF4; LATS2; PIAS4; TGIF1; TMF1; YWHAZ; CHD7; FZD4; IGF2BP1; KDM3A; KREMEN1; SALL4; TAB2; TMPRSS2; TNIK; VAV3; BCL9; CSNK1A1; CYR61; EP300; CTDSP1; DAAM1; LRP6; MED1; MITF; RHOA; RPS6KA3; RYK; TBL1X; TCF4; TCF7L2; UBA3; CCND1; CTHRC1; RANBP9; TCF7; UBE2I; SKP1; AXIN2; BTRC; CARM1; CTNNBIP1; FZD6; HNRNPA1; MAPK8; RANBP3; WIF1; WNT3A; WNT7A; YWHAH; YWHAQ; MAP3K7; RAC1; C…
Regulation of retinoblastoma protein	33	66	1.91304	1.82346	7.5116e-05	0.125294	0.00128358	0.00364337	PAX3; CDKN1A; CEBPD; E2F2; RB1; EP300; MAPK14; SIRT1; ATF2; MITF; PPP2CA; CCND1; ABL1; E2F3; RUNX2; SKP2; TFDP1; TAF1; RAF1; CBX4; CCNE1; TBP; CCND2; TGFB2; RBP2; CEBPA; CDK6; CDKN1B; DNMT1; PPARG; CDK4; ELF1; SMARCB1;
Downstream signaling of activated FGFR	33	66	1.91304	1.82346	7.5116e-05	0.125294	0.00128358	0.00364337	ADCY3; PRKAR1B; CALM1; CDKN1A; CHUK; NRAS; PRKAR2A; RICTOR; MAPK1; PTEN; ADCY6; ADCY9; FRS2; KRAS; MAP2K1; MTOR; PIK3R1; PRKACB; PRKAR1A; PRKCE; SHC1; TRIB3; SOS1; RAF1; PIK3CA; GAB1; GRB2; PLCG1; ADCY2; CDKN1B; YWHAB; CALM3; CALM2;
IRS-related events	28	53	1.62319	1.9267	7.54139e-05	0.12579	0.00128358	0.00364337	PIK3CB; TSC1; EEF2K; IRS2; NRAS; PRKAA2; PRKAB2; MAPK1; IRS1; KRAS; MAP2K1; MTOR; PIK3R1; TRIB3; INSR; SOS1; EIF4E; RAF1; RPS6KB1; EIF4B; PDE3B; STRADB; PIK3CA; PRKAG2; GRB2; RHEB; PRKAA1; YWHAB;
IRS-mediated signalling	27	51	1.56522	1.93076	9.64102e-05	0.160812	0.00162437	0.00461069	PIK3CB; TSC1; EEF2K; IRS2; NRAS; PRKAA2; PRKAB2; MAPK1; IRS1; KRAS; MAP2K1; MTOR; PIK3R1; TRIB3; SOS1; EIF4E; RAF1; RPS6KB1; EIF4B; PDE3B; STRADB; PIK3CA; PRKAG2; GRB2; RHEB; PRKAA1; YWHAB;
ATF-2 transcription factor network	30	59	1.73913	1.85439	0.000106676	0.177935	0.00176518	0.00501037	DUSP10; DUSP5; BCL2L1; COL24A1; DUSP1; RB1; EP300; ESR1; KAT5; MAPK1; MAPK14; ATF2; DDIT3; HRK; CCND1; JDP2; JUNB; SOCS3; BCL2; MAPK8; TGFB2; IL6; FOS; GADD45A; H2AFY; PPARGC1A; CBFB; CSRP2; CDK4; JUND;
Downstream signal transduction	36	75	2.08696	1.75051	0.000106884	0.178283	0.00176518	0.00501037	ADCY3; PIK3CB; PRKAR1B; CALM1; CDKN1A; CHUK; NRAS; PDGFB; PRKAR2A; RICTOR; MAPK1; PTEN; ADCY6; ADCY9; KRAS; MAP2K1; MTOR; NCK2; PIK3R1; PRKACB; PRKAR1A; PRKCE; TRIB3; RASA1; SOS1; RAF1; PIK3CA; GRB2; SRC; PLCG1; ADCY2; CDKN1B; EGFR; YWHAB; CALM3; CALM2;
Syndecan-4-mediated signaling events	82	209	4.75362	1.43074	0.000110535	0.184372	0.00179507	0.00509521	APPL1; CAMK2A; FHL2; ITGA5; KLF4; LATS2; PIAS4; TGIF1; TMF1; YWHAZ; CHD7; GIPC1; IGF2BP1; KDM3A; SALL4; TAB2; THBS1; TMPRSS2; TNIK; VAV3; BCL9; CSNK1A1; CYR61; EP300; CTDSP1; DAAM1; ITGB1; LRP6; MED1; MITF; RHOA; RPS6KA3; TBL1X; TCF4; TCF7L2; UBA3; CCND1; ACTN1; ADAM12; CTHRC1; RANBP9; TCF7; UBE2I; SKP1; AXIN2; BTRC; CARM1; CTNNBIP1; FGFR1; FZD6; HNRNPA1; MAPK8; RANBP3; WNT3A; YWHAH; YWHAQ; MAP3K…
LPA receptor mediated events	45	100	2.6087	1.64106	0.000110846	0.184892	0.00179507	0.00509521	ADCY3; GNAQ; PIK3CB; CASP3; CHUK; CRK; GNAL; HBEGF; MAPK14; TIAM1; ADCY6; ADCY9; GNA13; GNAI3; PIK3R1; PRKCE; RHOA; GNAI2; GNAO1; LYN; UBE2D3; RELB; BTRC; GNA12; IKBKB; PIK3CA; GNAI1; RAC1; GAB1; LPAR3; SRC; TNFAIP3; IL6; TRAF6; FOS; GNB1; PLCG1; ADCY2; EGFR; RPS6KA5; LPAR4; PRKD1; PXN; PLCB3; NOD2;
KitReceptor	28	54	1.62319	1.89103	0.000116075	0.193612	0.00186166	0.00528423	SOCS5; CRK; PTPRU; SOCS1; CISH; EP300; MAPK1; CRKL; FYN; PIK3R1; SH3KBP1; SHC1; LYN; RASA1; SOCS6; SOS1; RAF1; SPRED1; KITLG; CBL; GRB2; SRC; STAT5A; JAK2; PLCG1; KIT; STAT1; CLTC;
L1CAM interactions	37	79	2.14493	1.70803	0.000163603	0.272891	0.00259896	0.00737702	RAP1B; RPS6KA4; ITGB3; NGF; NUMB; SH3GL2; MAPK1; AP2B1; DCX; EZR; MAP2K1; PAK1; RAP1A; RHOA; RHOB; RPS6KA3; RPS6KA6; AP2A1; CHL1; RANBP9; DPYSL2; CNTNAP1; FGFR1; ANK1; RAC1; SRC; CSNK2A1; ALCAM; EGFR; NRP1; RPS6KA5; EPHB2; AP2M1; CNTN2; CLTC; DLG4; SDCBP;
Signaling by Robo receptor	15	23	0.869565	2.37861	0.000167393	0.279211	0.00263407	0.00747668	ROBO2; CLASP2; VASP; ENAH; NCK2; ROBO1; ABL1; SOS1; ABL2; SLIT2; SOS2; RAC1; CLASP1; CDC42; SRGAP2;
Ephrin B reverse signaling	18	30	1.04348	2.1883	0.000178079	0.297036	0.00277604	0.00787965	MAP2K4; RGS3; ITGB3; TIAM1; FYN; NCK2; PIK3R1; LYN; PTPN13; EFNB2; MAPK8; MAP3K7; PIK3CA; RAC1; SRC; EFNB1; EPHB2; CXCR4;
Signal transduction by L1	20	35	1.15942	2.08408	0.000199069	0.332048	0.00307451	0.00872687	RPS6KA4; SH3GL2; MAPK1; AP2B1; MAP2K1; PAK1; RHOA; RHOB; RPS6KA3; RPS6KA6; AP2A1; FGFR1; ANK1; RAC1; CSNK2A1; EGFR; NRP1; RPS6KA5; AP2M1; CLTC;
Androgen-mediated signaling	54	130	3.13043	1.51481	0.000314916	0.52528	0.00481908	0.0136787	APPL1; FHL2; GATA2; KAT2B; LATS2; MAP2K4; PIAS4; TGIF1; TMF1; APPBP2; KDM3A; TMPRSS2; VAV3; EP300; KAT5; KAT7; MAPK1; MAPK14; NCOA1; SIRT1; CTDSP1; DNAJA1; FOXO1; GNAI3; MAP2K1; MED1; NR3C1; PIK3R1; RPS6KA3; SMARCA2; TCF4; UBA3; CCND1; GNAI2; GNAO1; RANBP9; UBE2I; RAF1; CARM1; HNRNPA1; MAPK8; PIK3CA; GNAI1; RAC1; SRC; CEBPA; FOS; GNB1; RXRB; CDK6; CDC42; CASP8; PA2G4; EHMT2;
IL4-mediated signaling events	30	62	1.73913	1.76467	0.000330817	0.551803	0.00501639	0.0142388	COL1A2; SOCS5; BCL2L1; COL1A1; HMGA1; IL10; IRS2; ITGB3; SOCS1; IL13RA1; MAPK14; IRS1; MTOR; PIK3R1; SHC1; THY1; JAK1; SOCS3; RPS6KB1; SP1; MYB; MYBL1; BCL6; PIK3CA; CBL; GRB2; STAT5A; JAK2; AICDA; ETS1;
Noncanonical Wnt signaling pathway	71	182	4.11594	1.4226	0.000382219	0.637542	0.00574362	0.016303	APPL1; CAMK2A; FHL2; KLF4; LATS2; PIAS4; TGIF1; TMF1; YWHAZ; CHD7; IGF2BP1; KDM3A; SALL4; TAB2; TMPRSS2; TNIK; VAV3; BCL9; CSNK1A1; CYR61; EP300; CTDSP1; DAAM1; LRP6; MED1; MITF; RHOA; RPS6KA3; TBL1X; TCF4; TCF7L2; UBA3; CCND1; CTHRC1; RANBP9; TCF7; UBE2I; SKP1; AXIN2; BTRC; CARM1; CTNNBIP1; FZD6; HNRNPA1; MAPK8; RANBP3; WNT3A; YWHAH; YWHAQ; MAP3K7; RAC1; CCND2; PITX2; YWHAG; CSNK1D; NLK; PIP5K1B…
IL6-mediated signaling events	24	47	1.3913	1.86235	0.000475224	0.792673	0.00707744	0.020089	MAP2K4; BCL2L1; CEBPD; MAPK14; FOXO1; MITF; PIK3R1; JAK1; JUNB; SOCS3; SOS1; PIK3CA; RAC1; GAB1; GRB2; IL6; FOS; JAK2; MCL1; TNFSF11; HSP90B1; IL6ST; STAT1; LBP;
Syndecan-2-mediated signaling events	35	77	2.02899	1.6577	0.000495719	0.82686	0.00731734	0.0207699	CAMK2A; ITGA5; CASP3; CASK; MAPK1; CTNND1; EZR; FRS2; ITGB1; PIK3R1; RHOA; SHC1; EPB41; RASA1; RUNX2; SOS1; FGFR1; ITGA2; MAPK8; PIK3CA; CBL; GAB1; GRB2; HGF; SRC; FGF1; FGFR3; FOS; PLCG1; CAV2; EPHB2; SPRY2; STAT1; FN1; SDCBP;
Signaling by SCF-KIT	31	66	1.7971	1.71298	0.000511186	0.852658	0.00747945	0.0212301	CDKN1A; CHUK; NRAS; PTPRU; RICTOR; SH2B3; SOCS1; MAPK1; PTEN; KRAS; MAP2K1; MTOR; PIK3R1; TRIB3; GRB10; SOCS6; SOS1; RAF1; CHEK1; PIK3CA; KITLG; RAC1; CBL; GRB2; STAT5A; JAK2; CDKN1B; KIT; PIK3R3; STAT1; YWHAB;
Hypoxic and oxygen homeostasis regulation of HIF-1-alpha	36	80	2.08696	1.64111	0.000524678	0.875162	0.00761011	0.0216009	ADM; GATA2; EDN1; EGLN2; HIF3A; TP53; PGK1; SMAD4; ENO1; EP300; NAA10; NCOA1; SLC2A1; CUL2; RORA; PGM1; SP1; TFRC; EGLN1; FURIN; SMAD3; VEGFA; BHLHE40; RBX1; FOS; MCL1; TCEB1; VHL; BHLHE41; HIF1AN; HIF1A; CITED2; ALDOA; EPO; CXCR4; ETS1;
ErbB4 signaling events	18	32	1.04348	2.05158	0.000539373	0.899674	0.00768952	0.0218263	HBEGF; TAB2; MAPK1; FYN; LRIG1; NRG1; SHC1; CBFA2T3; WWP1; YAP1; NEDD4; GRB2; STAT5A; NRG2; JAK2; ADAM17; EREG; DLG4;
Recycling pathway of L1	18	32	1.04348	2.05158	0.000539373	0.899674	0.00768952	0.0218263	RAP1B; RPS6KA4; ITGB3; NGF; NUMB; SH3GL2; MAPK1; AP2B1; EZR; RAP1A; RPS6KA3; RPS6KA6; AP2A1; DPYSL2; SRC; RPS6KA5; AP2M1; CLTC;
Signaling events regulated by Ret tyrosine kinase	32	69	1.85507	1.69135	0.000552718	0.921933	0.00781299	0.0221768	CHUK; CRK; IRS2; GDNF; MAPK1; MAPK14; FRS2; IRS1; PIK3R1; RAP1A; RHOA; SHC1; GRB10; RASA1; SOS1; UBE2D3; DOK5; RELB; BTRC; IKBKB; MAPK8; RET; PIK3CA; RAC1; GAB1; GRB2; SRC; TNFAIP3; TRAF6; GFRA1; PXN; NOD2;
DARPP-32 events	12	18	0.695652	2.43158	0.000578667	0.965216	0.00804347	0.022831	PRKAR1B; CALM1; PRKAR2A; PDE4D; PPP3R1; PRKACB; PRKAR1A; PDE4A; PDE4B; CDK5; CALM3; CALM2;
Growth hormone receptor signaling	12	18	0.695652	2.43158	0.000578667	0.965216	0.00804347	0.022831	GHR; IRS2; SOCS1; CISH; MAPK1; IRS1; LYN; SOCS3; STAT5A; SOCS2; JAK2; ADAM17;
Integrins in angiogenesis	30	64	1.73913	1.70953	0.000653294	1	0.00900574	0.0255624	ITGAV; CHUK; IGF1R; ITGB3; MAP3K1; VAV3; CSF1R; MAPK1; MFGE8; IRS1; PIK3C2A; PIK3R1; RHOA; RPS6KB1; MAPK8; VEGFA; PIK3CA; SDC1; RAC1; CBL; SRC; FOS; CDKN1B; CSF1; PI4KA; ROCK1; CASP8; PXN; FN1; IGF1;
Signalling to ERKs	17	30	0.985507	2.0668	0.000685352	1	0.00937022	0.0265969	CRK; NGF; NRAS; MAPK1; MAPK14; FRS2; KRAS; MAP2K1; RAP1A; RALGDS; SOS1; RAF1; GRB2; SRC; PLCG1; YWHAB; RIT2;
BCR signaling pathway	31	67	1.7971	1.68741	0.000705166	1	0.00956274	0.0271434	IBTK; CALM1; CHUK; MAP3K1; PPP3CA; MAPK1; MAPK14; PTEN; MAP2K1; PAG1; PIK3R1; SH3BP5; SHC1; LYN; PPP3CB; RASA1; SOS1; RAF1; IKBKB; MAPK8; MAP3K7; PIK3CA; RAC1; GRB2; CD22; CSNK2A1; TRAF6; FOS; CALM3; CALM2; ETS1;
S1P4 pathway	10	14	0.57971	2.60529	0.000758852	1	0.0102078	0.0289743	MAPK1; GNA13; GNAI3; RHOA; GNAI2; GNAO1; GNA12; GNAI1; PLCG1; CDC42;
IRAK1 recruits IKK complex upon TLR7/8 or 9 stimulation	8	10	0.463768	2.91782	0.000816547	1	0.0108095	0.0306824	CHUK; IRAK1; IKBKB; PELI2; TMEM189-UBE2V1; UBE2V1; TRAF6; UBE2N;
IRAK1 recruits IKK complex	8	10	0.463768	2.91782	0.000816547	1	0.0108095	0.0306824	CHUK; IRAK1; IKBKB; PELI2; TMEM189-UBE2V1; UBE2V1; TRAF6; UBE2N;
Wnt	36	82	2.08696	1.60109	0.000922765	1	0.0121195	0.0344005	CAMK2A; FHL2; PIAS4; FZD4; SENP2; SMAD4; BCL9; EP300; CAMK2D; DAAM1; LRP6; MAGI3; MAP3K4; MAPK8IP1; PPP2CA; RHOA; TCF7L2; RUNX2; SKP1; AXIN2; MAPK8; SALL1; TBP; WNT3A; WNT4; WNT7A; CAMK2B; MAP3K7; RAC1; CSNK2A1; CSNK1D; NLK; LRP5; DVL2; DLG4; FZD7;
PDGFR-alpha signaling pathway	13	21	0.753623	2.25793	0.000960635	1	0.0125183	0.0355325	ITGAV; CRK; CAV3; CRKL; PIK3R1; SHC1; JAK1; SOS1; PIK3CA; GRB2; CSNK2A1; FOS; PLCG1;
Notch-mediated HES/HEY network	40	94	2.31884	1.55187	0.00104202	1	0.0133699	0.03795	FBXW7; GAA; GATA6; ADAM10; CDKN1A; GHR; MIB1; MYCBP; RB1; YY1; NUMB; ASCL1; ENO1; EP300; NCOA1; CAMK2D; SPEN; CCND1; ADAM12; DLL4; MAML1; RUNX2; SKP2; PTF1A; NOTCH3; SKP1; BTRC; DLL1; FURIN; MYB; GATA3; NCOR2; CBL; JAK2; CDKN1B; PSEN1; HIF1A; TWIST1; JAG1; MFAP2;
Notch signaling pathway	40	94	2.31884	1.55187	0.00104202	1	0.0133699	0.03795	FBXW7; GAA; GATA6; ADAM10; CDKN1A; GHR; MIB1; MYCBP; RB1; YY1; NUMB; ASCL1; ENO1; EP300; NCOA1; CAMK2D; SPEN; CCND1; ADAM12; DLL4; MAML1; RUNX2; SKP2; PTF1A; NOTCH3; SKP1; BTRC; DLL1; FURIN; MYB; GATA3; NCOR2; CBL; JAK2; CDKN1B; PSEN1; HIF1A; TWIST1; JAG1; MFAP2;
Neuronal System	71	188	4.11594	1.3772	0.00111231	1	0.0141066	0.0400408	ADCY3; CAMK2A; NSF; SLC32A1; SYT1; CACNG4; CALM1; GNAL; GNG5; KCNC1; KCNC2; KCNJ11; KCNQ4; PANX2; SLC6A1; SYT2; CACNG3; GABBR2; KCNK10; MAPK1; ABAT; ADCY6; ADCY9; AP2B1; CAMK2D; GJD2; GNAI3; GNG12; KCNJ14; KCNK2; PRKACB; RPS6KA3; RPS6KA6; SLC18A3; UNC13B; GABRB1; GNAI2; GNG10; GJC1; KCNJ2; RAF1; KCNN4; KCNQ5; SNAP25; CAMK2B; GABRB2; KCNA6; GNAI1; KCNS3; SLC18A2; KCNA7; KCND2; GNB1; KCNA1; KCNA5; …
Epithelial-to-mesenchymal transition	70	185	4.05797	1.37983	0.00113245	1	0.0141066	0.0400408	ASPN; GFPT2; GLYR1; MYLK; SLC2A3; ANGPTL2; COL14A1; COL15A1; DPYSL3; ISLR; MSN; PLEKHO1; PLXNC1; RUNX1T1; SH2B3; AKT3; ETV1; LGALS1; RGS2; SYNE1; TAGLN; AKAP12; CLIC4; FHL1; FYN; MEOX2; NR3C1; SACS; TCF4; TPM2; ZEB1; ZFPM2; FAP; GJA1; TMEFF1; VIM; FLRT2; GREM1; CD163; FERMT2; IL10RA; QKI; RECK; SLIT2; SOBP; TUBA1A; ZCCHC24; BICC1; CDH11; ENPP2; HEG1; JAM3; PTX3; CDK14; FBN1; GAS1; MAF; MAFB; CALD…
G alpha (s) signalling events	17	31	0.985507	2.00015	0.00113326	1	0.0141066	0.0400408	ADCY3; PDE10A; ADCY6; ADCY9; GNAI3; PDE4D; PDE8B; GNAI2; PDE7A; PDE4A; PDE4B; PDE3B; GNAI1; GNB1; ADCY2; PDE3A; PDE7B;
Lissencephaly gene (LIS1) in neuronal migration and development	17	31	0.985507	2.00015	0.00113326	1	0.0141066	0.0400408	CDK5R1; PAFAH1B1; CALM1; DAB1; DCX; RHOA; ABL1; NDEL1; PAFAH1B2; RELN; RAC1; CSNK2A1; NUDC; CDC42; CDK5; CALM3; CALM2;
TCR signaling in na&#xef;ve CD4+ T cells	53	133	3.07246	1.45323	0.00114967	1	0.0142049	0.0403198	FASLG; MAP2K4; STK39; CALM1; CD86; CHUK; CRK; MAP3K1; NRAS; RASGRP1; CD80; BATF3; MAPK1; MAPK14; PTEN; CRKL; FYN; KRAS; MAP2K1; PAG1; PIK3R1; PRKCE; RAP1A; SHC1; JUNB; NFATC3; SOS1; UBE2D3; RAF1; RELB; BTRC; CD28; CHP1; FKBP1A; FOSL1; IKBKB; MAPK8; MAP3K7; PIK3CA; CBL; GRB2; SRC; TNFAIP3; TRAF6; FOS; PLCG1; PTGS2; SLA2; CDC42; CALM3; NOD2; CALM2; NFATC2;
EPHA2 forward signaling	12	19	0.695652	2.30367	0.00118	1	0.0144723	0.041079	VAV3; TIAM1; PAK1; PIK3R1; RHOA; SHC1; EPHA2; PIK3CA; RAC1; CBL; GRB2; SRC;
Signaling by Interleukins	39	92	2.26087	1.54597	0.00130625	1	0.0159038	0.0451422	MAP2K4; YWHAZ; CHUK; NRAS; TAB2; IRAK1; MAPK1; FYN; KRAS; MAP2K1; MAP2K3; MAP3K3; PRKACB; SHC1; TAB3; JAK1; SOCS3; SOS1; RAF1; SKP1; BTRC; IKBKB; IRAK2; PELI2; TMEM189-UBE2V1; UBE2V1; MAP3K7; KITLG; CBL; GRB2; STAT5A; IL6; RBX1; TRAF6; JAK2; IL6ST; KIT; UBE2N; YWHAB;
HIF-2-alpha transcription factor network	18	34	1.04348	1.93093	0.00140379	1	0.0169676	0.0481617	EGLN2; PGK1; EP300; SIRT1; SLC2A1; FXN; SP1; EGLN1; VEGFA; BHLHE40; TCEB1; VHL; HIF1AN; TWIST1; APEX1; CITED2; EPO; ETS1;
Reelin signaling pathway	16	29	0.927536	2.01235	0.001451	1	0.0172876	0.0490701	CDK5R1; PAFAH1B1; CRKL; DAB1; FYN; ITGB1; MAPK8IP1; NCK2; PIK3R1; RAP1A; MAPK8; RELN; PIK3CA; CBL; MAP2K7; CDK5;
Sphingolipid metabolism	16	29	0.927536	2.01235	0.001451	1	0.0172876	0.0490701	PPAP2B; SGPP1; ACER2; ACER3; PPM1L; SGMS2; VAPA; COL4A3BP; KDSR; PPAP2A; VAPB; CERS2; CERS6; CERS5; SGMS1; PRKD1;
Developmental Biology	146	432	8.46377	1.23239	0.00149708	1	0.0176634	0.0501368	CCNC; CDK5R1; KLF4; RAP1B; RPL15; RPS6KA4; WASL; ROBO2; ACVR1C; CACNB4; CEBPD; CLASP2; DPYSL3; ITGB3; MED6; MED8; NGF; NRAS; PLXNC1; PLXND1; GDNF; NUMB; PTPRA; SH3GL2; SIAH2; SMAD4; ACVR1B; ARHGEF12; EP300; MAPK1; MAPK14; NCOA1; RPL14; RPS3; RPS9; VASP; WNT10B; AP2B1; CACNA1C; CACNB1; CTNNA2; DCX; ENAH; EZR; FOXO1; FYN; ITGB1; KRAS; MAP2K1; MED1; NCK2; NTN4; PAK1; RAP1A; RHOA; RHOB; ROBO1; RPL35;…
FOXM1 transcription factor network	21	42	1.21739	1.82361	0.00150372	1	0.0176634	0.0501368	RB1; CENPB; EP300; ESR1; CCNB1; MAP2K1; CCND1; NFATC3; SKP2; SP1; CCNE1; ONECUT1; CDC25B; HIST1H2BA; ETV5; FOS; TGFA; GAS1; LAMA4; NEK2; CDK4;
C-MYB transcription factor network	36	84	2.08696	1.56297	0.00156425	1	0.0181192	0.0514305	COL1A2; CDKN1A; CEBPD; NRAS; PPP3CA; TAB2; CSF1R; EP300; MAT2A; CCNB1; KRAS; PAX5; SIN3A; SMARCA2; CCND1; PPID; UBE2I; PIM1; SP1; BCL2; CBX4; MYB; GATA3; MAP3K7; KITLG; SLC25A3; CEBPA; NLK; PTGS2; CDK6; CDKN1B; KIT; MAF; ADORA2B; SND1; ETS1;
Membrane Trafficking	36	84	2.08696	1.56297	0.00156425	1	0.0181192	0.0514305	CHMP7; AP1S1; BLOC1S6; SNAP23; SH3GL2; ARRB1; BLOC1S1; FTL; STX4; CHMP4A; SEC24D; VPS37C; GJA1; SEC23A; TXNDC5; ARF1; SAR1B; SH3D19; BLOC1S4; GJC1; VAMP7; VAMP8; VPS4A; VPS37B; SRC; SEC24C; AP1G1; CHMP4B; STAM2; SEC24A; VPS4B; AP2M1; CHMP3; ARCN1; CLTC; VAMP2;
Opioid Signalling	25	53	1.44928	1.72035	0.0016128	1	0.0185528	0.0526612	ADCY3; PRKAR1B; CALM1; GNAL; PRKAR2A; MAPK1; ADCY6; ADCY9; GNAI3; PDE4D; PPP3R1; PRKACB; PRKAR1A; GNAI2; GNAO1; PDE4A; PDE4B; GNAI1; GNB1; ADCY2; CDK5; PLCB1; PLCB3; CALM3; CALM2;
Netrin-1 signaling	22	45	1.27536	1.78308	0.00170141	1	0.019438	0.0551739	RAP1B; WASL; ITGB3; SIAH2; EZR; NTN4; RAP1A; ROBO1; UNC5A; SLIT1; SIAH1; SLIT2; RAC1; SRC; PLCG1; RGMA; TRPC4; UNC5B; CDC42; PITPNA; AGAP2; NTN1;
SOS-mediated signalling	10	15	0.57971	2.43172	0.00171771	1	0.0194907	0.0553235	IRS2; NRAS; MAPK1; IRS1; KRAS; MAP2K1; SOS1; RAF1; GRB2; YWHAB;
Signaling by Insulin receptor	34	79	1.97101	1.56958	0.00191539	1	0.021587	0.0612736	PIK3CB; TSC1; CRK; EEF2K; IRS2; NRAS; PRKAA2; PRKAB2; MAPK1; IRS1; KRAS; MAP2K1; MTOR; PIK3R1; SHC1; TRIB3; INSR; GRB10; SOS1; EIF4E; RAF1; RPS6KB1; EIF4B; PDE3B; STRADB; PIK3CA; PRKAG2; GRB2; RHEB; ATP6V1F; ATP6V1H; PRKAA1; YWHAB; ATP6V1A;
Signal attenuation	8	11	0.463768	2.6528	0.00227239	1	0.0254385	0.0722061	CRK; IRS2; IRS1; SHC1; INSR; GRB10; SOS1; GRB2;
PI3K Cascade	19	38	1.10145	1.82366	0.00249809	1	0.0277787	0.0788486	PIK3CB; TSC1; EEF2K; IRS2; PRKAA2; PRKAB2; IRS1; MTOR; PIK3R1; TRIB3; EIF4E; RPS6KB1; EIF4B; PDE3B; STRADB; PIK3CA; PRKAG2; RHEB; PRKAA1;
Neurotransmitter Receptor Binding And Downstream Transmission In The Postsynaptic Cell	37	89	2.14493	1.51614	0.00259725	1	0.0286901	0.0814356	ADCY3; CAMK2A; NSF; CACNG4; CALM1; GNAL; GNG5; CACNG3; GABBR2; MAPK1; ADCY6; ADCY9; AP2B1; CAMK2D; GNAI3; GNG12; PRKACB; RPS6KA3; RPS6KA6; GABRB1; GNAI2; GNG10; RAF1; CAMK2B; GABRB2; GNAI1; GNB1; ADCY2; GRIK3; RRAS; CACNG2; AP2M1; PLCB1; PLCB3; CALM3; CALM2; DLG4;
Alpha4 beta1 integrin signaling events	17	33	0.985507	1.87896	0.00278508	1	0.0301656	0.0856238	PRKAR1B; YWHAZ; CRK; THBS1; PTPRA; ITGB1; PRKACB; PRKAR1A; ITGA4; IGSF8; MDK; RAC1; SRC; GIT1; CD81; PXN; FN1;
Clathrin derived vesicle budding	17	33	0.985507	1.87896	0.00278508	1	0.0301656	0.0856238	AP1S1; BLOC1S6; SNAP23; SH3GL2; ARRB1; BLOC1S1; FTL; STX4; TXNDC5; ARF1; SH3D19; BLOC1S4; VAMP7; VAMP8; AP1G1; CLTC; VAMP2;
trans-Golgi Network Vesicle Budding	17	33	0.985507	1.87896	0.00278508	1	0.0301656	0.0856238	AP1S1; BLOC1S6; SNAP23; SH3GL2; ARRB1; BLOC1S1; FTL; STX4; TXNDC5; ARF1; SH3D19; BLOC1S4; VAMP7; VAMP8; AP1G1; CLTC; VAMP2;
BMAL1:CLOCK/NPAS2 Activates Gene Expression	13	23	0.753623	2.06168	0.00304433	1	0.0327609	0.0929904	PER2; CRY2; EP300; NR3C1; RORA; NPAS2; BHLHE40; ARNTL; ARNTL2; BHLHE41; PPARGC1A; NR1D1; PER1;
AndrogenReceptor	33	78	1.91304	1.54296	0.00309974	1	0.0331433	0.0940758	APPL1; FHL2; KAT2B; PIAS4; RNF4; TGIF1; TMF1; RB1; BAG1; SMAD4; EP300; ESR1; KAT5; KAT7; NCOA1; PTEN; ATF2; SIN3A; CCND1; GTF2H1; RANBP9; RUNX2; UBE2I; SP1; CCNE1; NCOR2; ETV5; PNRC1; CALR; IL6ST; PAK6; PA2G4; RNF14;
Fc-epsilon receptor I signaling in mast cells	27	61	1.56522	1.6143	0.00336768	1	0.0357789	0.101557	MAP2K4; CHUK; DUSP1; MAP3K1; MAPK1; FYN; MAP2K1; PIK3R1; SHC1; LYN; PTPN13; RASA1; SOS1; PAK2; RAF1; IKBKB; MAPK8; PPAP2A; PIK3CA; CBL; GRB2; MAP2K7; FOS; PLCG1; S1PR1; PXN; NFATC2;
SHC-related events	10	16	0.57971	2.27983	0.00345969	1	0.0362941	0.103019	NRAS; MAPK1; KRAS; MAP2K1; SHC1; INSR; SOS1; RAF1; GRB2; YWHAB;
SHC1 events in EGFR signaling	10	16	0.57971	2.27983	0.00345969	1	0.0362941	0.103019	NRAS; MAPK1; KRAS; MAP2K1; SHC1; SOS1; RAF1; GRB2; EGFR; YWHAB;
Interleukin-1 signaling	19	39	1.10145	1.77691	0.00363689	1	0.0376501	0.106868	MAP2K4; CHUK; TAB2; IRAK1; MAP2K1; MAP2K3; MAP3K3; TAB3; SKP1; BTRC; IKBKB; IRAK2; PELI2; TMEM189-UBE2V1; UBE2V1; MAP3K7; RBX1; TRAF6; UBE2N;
p75 NTR receptor-mediated signalling	19	39	1.10145	1.77691	0.00363689	1	0.0376501	0.106868	BCL2L11; NGF; IRAK1; ITGB3BP; PRKCI; PSEN2; RHOA; OMG; IKBKB; MAPK8; PRDM4; RTN4; RAC1; MAGED1; NGFR; TRAF6; ADAM17; PSEN1; NGFRAP1;
Angiopoietin receptor Tie2-mediated signaling	23	50	1.33333	1.67772	0.00365667	1	0.0376501	0.106868	ITGA5; CDKN1A; CRK; MAPK1; MAPK14; FOXO1; FYN; ITGB1; PAK1; PIK3R1; SHC1; RASA1; RPS6KB1; MAPK8; PIK3CA; RAC1; GRB2; STAT5A; TEK; PXN; ELF1; ETS1; FN1;
RXR and RAR heterodimerization with other nuclear receptor	14	26	0.811594	1.96407	0.00386672	1	0.03874	0.109962	THRA; RARB; NCOA1; ABCA1; MED1; RARG; NR1H2; RPS6KB1; BCL2; NCOR2; RXRB; PPARD; PPARG; NR1H3;
Nongenotropic Androgen signaling	14	26	0.811594	1.96407	0.00386672	1	0.03874	0.109962	MAPK1; GNAI3; MAP2K1; PIK3R1; GNAI2; GNAO1; RAF1; PIK3CA; GNAI1; RAC1; SRC; FOS; GNB1; CDC42;
Transmission across Chemical Synapses	47	121	2.72464	1.41654	0.00388199	1	0.03874	0.109962	ADCY3; CAMK2A; NSF; SLC32A1; SYT1; CACNG4; CALM1; GNAL; GNG5; SLC6A1; CACNG3; GABBR2; MAPK1; ABAT; ADCY6; ADCY9; AP2B1; CAMK2D; GNAI3; GNG12; PRKACB; RPS6KA3; RPS6KA6; SLC18A3; UNC13B; GABRB1; GNAI2; GNG10; RAF1; SNAP25; CAMK2B; GABRB2; GNAI1; SLC18A2; GNB1; SLC6A11; ADCY2; GRIK3; RRAS; CACNG2; AP2M1; PLCB1; PLCB3; CALM3; CALM2; DLG4; VAMP2;
Signalling to RAS	12	21	0.695652	2.08438	0.00389458	1	0.03874	0.109962	NGF; NRAS; MAPK1; MAPK14; KRAS; MAP2K1; RALGDS; SOS1; RAF1; GRB2; SRC; YWHAB;
E-cadherin signaling in keratinocytes	12	21	0.695652	2.08438	0.00389458	1	0.03874	0.109962	VASP; CTNND1; FYN; PIK3R1; RHOA; CASR; ZYX; PIK3CA; RAC1; SRC; PLCG1; EGFR;
Hemostasis	126	375	7.30435	1.22524	0.00390187	1	0.03874	0.109962	COL1A2; DOCK9; GATA2; GATA6; GNAQ; ITGA5; ITGAV; PIK3CB; PRKAR1B; RAP1B; YWHAZ; ATP2A2; CALM1; COL1A1; CRK; DAGLA; HABP4; ITGB3; KIF2A; NRAS; P2RX1; PRKAR2A; SH2B3; SLC8A2; TP53; VAV3; ARRB1; DGKE; H3F3B; LRRC16A; MAPK1; MAPK14; STX4; AK3; AP2B1; BRPF3; CABLES1; FYN; GNA13; GNAI3; ITGB1; JMJD1C; KRAS; LAMP2; MRVI1; P2RY1; PHF21A; PIK3R1; PRKACB; PRKAR1A; PRKCE; RAP1A; RAPGEF4; RHOA; RHOB; SHC1; S…
Insulin-mediated glucose transport	15	29	0.869565	1.88666	0.00465482	1	0.0457804	0.129946	YWHAZ; CALM1; STX4; PRKCI; TBC1D4; INSR; YWHAH; YWHAQ; YWHAG; RHOQ; PPP1CC; YWHAB; CALM3; CALM2; VAMP2;
Alpha6Beta4Integrin	22	48	1.27536	1.67166	0.00468128	1	0.0457804	0.129946	ITGA6; PIK3CB; YWHAZ; CASP3; FYN; MTOR; PAK1; RHOA; SHC1; ABL1; VIM; EIF4E; YWHAH; YWHAQ; PIK3CA; RAC1; GRB2; SRC; EGFR; PIK3R3; YWHAB; SMAD2;
CXCR3-mediated signaling events	18	37	1.04348	1.77441	0.00469331	1	0.0457804	0.129946	NRAS; RICTOR; ARRB1; MAPK1; MAPK14; GNAI3; KRAS; MAP2K1; MAP2K3; MTOR; GNAI2; GNAO1; RAF1; CXCL10; GNAI1; SRC; GNB1; CXCL11;
PKA activation	11	19	0.637681	2.11186	0.00497787	1	0.0479947	0.136231	ADCY3; PRKAR1B; CALM1; PRKAR2A; ADCY6; ADCY9; PRKACB; PRKAR1A; ADCY2; CALM3; CALM2;
Frs2-mediated activation	11	19	0.637681	2.11186	0.00497787	1	0.0479947	0.136231	CRK; NGF; NRAS; MAPK1; FRS2; KRAS; MAP2K1; RAP1A; RAF1; PLCG1; YWHAB;
Direct p53 effectors	52	138	3.01449	1.37416	0.00513184	1	0.0491949	0.139637	BTG2; DUSP5; S100A2; ARID3A; BCL2L1; CDKN1A; DUSP1; E2F2; FAS; HIC1; PMAIP1; PRDM1; RB1; STEAP3; TP53; DDIT4; EP300; IRF5; NFYA; PTEN; CCNB1; CX3CL1; SESN1; CCNK; E2F3; TFDP1; LIF; SP1; TADA2B; BCL2; BCL2L2; CARM1; RFWD2; RNF144B; BCL6; EPHA2; PLK3; TRIAP1; DDX5; FOXA1; HGF; TP53INP1; MCL1; TAP1; TGFA; EGFR; GADD45A; JMY; ZNF385A; CCNG1; KAT2A; SNAI2;
G-protein mediated events	19	40	1.10145	1.7325	0.00517461	1	0.0493214	0.139996	ADCY3; PRKAR1B; CALM1; GNAL; PRKAR2A; MAPK1; ADCY6; ADCY9; GNAI3; PRKACB; PRKAR1A; GNAI2; GNAO1; GNAI1; ADCY2; PLCB1; PLCB3; CALM3; CALM2;
Circadian Clock	16	32	0.927536	1.82375	0.00539028	1	0.0510852	0.145003	PER2; CRY2; EP300; NR3C1; RORA; SKP1; BTRC; NPAS2; BHLHE40; ARNTL; FBXL3; ARNTL2; BHLHE41; PPARGC1A; NR1D1; PER1;
NCAM signaling for neurite out-growth	25	57	1.44928	1.59964	0.00542675	1	0.0511402	0.145159	RAP1B; CACNB4; ITGB3; NRAS; GDNF; PTPRA; MAPK1; CACNA1C; CACNB1; FYN; KRAS; MAP2K1; RAP1A; ST8SIA4; SOS1; RAF1; FGFR1; GRB2; SRC; CACNB2; GFRA1; PRNP; RPS6KA5; YWHAB; CNTN2;
EGFR downregulation	14	27	0.811594	1.89136	0.00603013	1	0.0565071	0.160393	ARHGEF7; SH3GL2; AP2B1; SH3KBP1; AP2A1; CBL; EPN1; GRB2; EGFR; STAM2; CDC42; SPRY2; AP2M1; CLTC;
Negative regulation of FGFR signaling	10	17	0.57971	2.1458	0.00635297	1	0.0588709	0.167102	FRS2; PPP2CA; PPP2CB; MKNK1; PPP2R1A; CBL; GRB2; SRC; EGFR; SPRY2;
Activation of BH3-only proteins	10	17	0.57971	2.1458	0.00635297	1	0.0588709	0.167102	BCL2L11; PMAIP1; TP53; PPP3R1; TFDP1; BCL2; MAPK8; DYNLL2; YWHAB; DYNLL1;
NRAGE signals death through JNK	6	8	0.347826	2.73591	0.00695017	1	0.0626273	0.177765	BCL2L11; NGF; MAPK8; RAC1; MAGED1; NGFR;
S1P5 pathway	6	8	0.347826	2.73591	0.00695017	1	0.0626273	0.177765	GNAI3; RHOA; GNAI2; GNAO1; GNA12; GNAI1;
Interleukin-6 signaling	6	8	0.347826	2.73591	0.00695017	1	0.0626273	0.177765	JAK1; SOCS3; CBL; IL6; JAK2; IL6ST;
Role of DCC in regulating apoptosis	6	8	0.347826	2.73591	0.00695017	1	0.0626273	0.177765	APPL1; CASP3; DAPK1; UNC5A; MAGED1; UNC5B;
Activation of Rac	6	8	0.347826	2.73591	0.00695017	1	0.0626273	0.177765	NCK2; ROBO1; SOS1; SLIT2; SOS2; RAC1;
PLC-gamma1 signalling	15	30	0.869565	1.82379	0.00698362	1	0.0626273	0.177765	ADCY3; PRKAR1B; CALM1; NGF; PRKAR2A; ADCY6; ADCY9; FRS2; PRKACB; PRKAR1A; PRKCE; PLCG1; ADCY2; CALM3; CALM2;
SHC-mediated cascade	5	6	0.289855	3.03965	0.00715484	1	0.0634802	0.180186	NRAS; KRAS; SHC1; SOS1; GRB2;
Glucuronidation	5	6	0.289855	3.03965	0.00715484	1	0.0634802	0.180186	UGP2; SLC35D1; UGT1A1; UGT1A4; UGT1A6;
IL2 signaling events mediated by PI3K	28	67	1.62319	1.52417	0.00754611	1	0.0665974	0.189034	BCL2L1; CALM1; CHUK; UGCG; MAPK14; MTOR; PIK3R1; SHC1; JAK1; SOS1; UBE2D3; RELB; RPS6KB1; BCL2; BTRC; IKBKB; MYB; SMPD1; PIK3CA; RAC1; GRB2; SRC; TNFAIP3; TRAF6; SGMS1; CALM3; NOD2; CALM2;
E2F transcription factor network	30	73	1.73913	1.4988	0.00769931	1	0.0675918	0.191856	KAT2B; CDC25A; CDKN1A; E2F2; E2F5; E2F6; HIC1; RB1; RRM2; YY1; EP300; SIRT1; WASF1; RYBP; SMARCA2; CCNE2; E2F3; MYBL2; TFDP1; SP1; CCNE1; E2F7; CEBPA; MCL1; RANBP1; RRM1; CDKN1B; TYMS; CBX5; KAT2A;
GRB2 events in EGFR signaling	9	15	0.521739	2.18879	0.00808772	1	0.0702621	0.199436	NRAS; MAPK1; KRAS; MAP2K1; SOS1; RAF1; GRB2; EGFR; YWHAB;
FRS2-mediated cascade	9	15	0.521739	2.18879	0.00808772	1	0.0702621	0.199436	NRAS; MAPK1; FRS2; KRAS; MAP2K1; SOS1; RAF1; GRB2; YWHAB;
PKA-mediated phosphorylation of CREB	11	20	0.637681	2.00632	0.008351	1	0.0718013	0.203805	ADCY3; PRKAR1B; CALM1; PRKAR2A; ADCY6; ADCY9; PRKACB; PRKAR1A; ADCY2; CALM3; CALM2;
Prolonged ERK activation events	11	20	0.637681	2.00632	0.008351	1	0.0718013	0.203805	CRK; NGF; NRAS; MAPK1; FRS2; KRAS; MAP2K1; RAP1A; RAF1; PLCG1; YWHAB;
Signaling mediated by p38-alpha and p38-beta	22	50	1.27536	1.60481	0.00843973	1	0.0721921	0.204914	RPS6KA4; SLC9A1; YWHAZ; TP53; ESR1; ETV1; MAPK14; ATF2; DDIT3; MITF; EIF4E; MKNK1; RAF1; YWHAH; YWHAQ; CDC25B; YWHAG; PTGS2; PPARGC1A; RPS6KA5; YWHAB; RAB5A;
p53 pathway	67	189	3.88406	1.29275	0.00867101	1	0.0737921	0.209455	BTG2; DUSP5; KAT2B; S100A2; ARID3A; BCL2L1; CDKN1A; DUSP1; E2F2; FAS; HIC1; MDM4; PMAIP1; PRDM1; RB1; STEAP3; TP53; YY1; CSNK1A1; DDIT4; EP300; IRF5; KAT5; MAPK14; NFYA; PTEN; CCNB1; CX3CL1; PPP2CA; SESN1; ABL1; CCNK; E2F3; SKP2; TFDP1; LIF; SETD8; SP1; TADA2B; BCL2; BCL2L2; CARM1; CHEK1; MAPK8; PPM1D; RFWD2; RNF144B; BCL6; EPHA2; PLK3; TRIAP1; DDX5; FOXA1; HGF; TP53INP1; CSNK1D; MCL1; TAP1; TGFA…
Role of Calcineurin-dependent NFAT signaling in lymphocytes	37	95	2.14493	1.4204	0.00926203	1	0.0780757	0.221614	FASLG; MEF2D; PTPRK; YWHAZ; BCL2L1; CALM1; CASP3; MAP3K1; BATF3; CSNK1A1; EP300; MAPK14; KPNB1; PRKCE; JUNB; NFATC3; PIM1; BCL2; CHP1; FKBP1A; FOSL1; MAPK8; YWHAH; YWHAQ; GATA3; YWHAG; CSNK2A1; FOS; PTGS2; EGR3; MAF; PPARG; YWHAB; CALM3; CALM2; CDK4; NFATC2;
PLC beta mediated events	18	39	1.04348	1.68344	0.00926798	1	0.0780757	0.221614	ADCY3; PRKAR1B; CALM1; PRKAR2A; MAPK1; ADCY6; ADCY9; GNAI3; PRKACB; PRKAR1A; GNAI2; GNAO1; GNAI1; ADCY2; PLCB1; PLCB3; CALM3; CALM2;
Integration of energy metabolism	33	83	1.91304	1.45002	0.0095712	1	0.0802249	0.227715	ADCY3; PRKAR1B; RAP1B; GNG5; PRKAA2; PRKAB2; PRKAR2A; CDX2; ADCY6; ADCY9; GNG12; PRKACB; PRKAR1A; RAP1A; RAPGEF4; TCF7L2; ADRA2A; GNG10; GRP; PAX6; FASN; SNAP25; PRKAG2; FFAR4; SPCS2; CHRM3; GNB1; ADCY2; GLP1R; ISL1; GNG13; TKT; VAMP2;
JNK signaling in the CD4+ TCR pathway	19	42	1.10145	1.65002	0.00984158	1	0.0820787	0.232977	FASLG; MAP2K4; CALM1; CRK; MAP3K1; BATF3; CRKL; JUNB; NFATC3; CHP1; FKBP1A; FOSL1; MAPK8; MAP3K7; FOS; PTGS2; CALM3; CALM2; NFATC2;
Signaling events mediated by PRL	12	23	0.695652	1.90321	0.0101721	1	0.0834241	0.236795	CDKN1A; MAPK1; ITGB1; PTP4A1; RHOA; CCNE1; RAC1; ATF5; SRC; PTP4A2; ROCK1; RHOC;
Inhibition of adenylate cyclase pathway	8	13	0.463768	2.24499	0.010253	1	0.0834241	0.236795	ADCY3; GNAL; ADCY6; ADCY9; GNAI3; GNAI2; GNAI1; ADCY2;
SHC-mediated signalling	8	13	0.463768	2.24499	0.010253	1	0.0834241	0.236795	NRAS; MAPK1; KRAS; MAP2K1; SOS1; RAF1; GRB2; YWHAB;
Adenylate cyclase inhibitory pathway	8	13	0.463768	2.24499	0.010253	1	0.0834241	0.236795	ADCY3; GNAL; ADCY6; ADCY9; GNAI3; GNAI2; GNAI1; ADCY2;
Signaling by TGF beta	8	13	0.463768	2.24499	0.010253	1	0.0834241	0.236795	TGFBR1; SMAD4; SMAD1; UBE2D3; NOTCH3; FURIN; SMAD5; UBE2D1;
Regulation of Androgen receptor activity	41	108	2.37681	1.38448	0.0104962	1	0.0849886	0.241236	APPL1; FHL2; GATA2; KAT2B; LATS2; MAP2K4; PIAS4; TGIF1; TMF1; APPBP2; KDM3A; TMPRSS2; VAV3; EP300; KAT5; KAT7; MAPK14; NCOA1; SIRT1; CTDSP1; DNAJA1; FOXO1; MED1; NR3C1; RPS6KA3; SMARCA2; TCF4; UBA3; CCND1; RANBP9; UBE2I; CARM1; HNRNPA1; MAPK8; SRC; CEBPA; RXRB; CDK6; CASP8; PA2G4; EHMT2;
FGF signaling pathway	21	48	1.21739	1.59571	0.0107398	1	0.0865407	0.245642	CAMK2A; MAPK1; CTNND1; FRS2; PIK3R1; SHC1; RUNX2; SOS1; FGFR1; PIK3CA; CBL; GAB1; GRB2; HGF; SRC; FGF1; FGFR3; FOS; PLCG1; SPRY2; STAT1;
NOTCH	24	57	1.3913	1.53568	0.0115661	1	0.0927511	0.26327	FBXW7; KAT2B; YY1; NUMB; SMAD4; EP300; MAPK1; PSEN2; SIN3A; SPEN; DLL4; MAML1; SKP2; NOTCH3; SKP1; APP; DLL1; FURIN; NCOR2; RBX1; HIVEP3; JAK2; MAML3; PSEN1;
NOD1/2 Signaling Pathway	13	26	0.753623	1.82388	0.0117824	1	0.0940336	0.26691	CHUK; TAB2; MAP2K3; TAB3; IKBKB; TMEM189-UBE2V1; UBE2V1; MAP3K7; TNFAIP3; TRAF6; CASP8; UBE2N; NOD2;
p73 transcription factor network	31	78	1.7971	1.44948	0.0118795	1	0.0942091	0.267408	BCL2L11; S100A2; AEN; CDKN1A; FAS; RB1; BIN1; EP300; KAT5; MAPK14; SIRT1; CCNB1; PRKACB; ABL1; CCNE2; FBXO45; JAK1; GRAMD4; SP1; CHEK1; FASN; PPAP2A; TUBA1A; UBE4B; YAP1; PLK3; RAD51; CDK6; DEDD; RNF43; PEA15;
HIF-1-alpha transcription factor network	27	66	1.56522	1.49202	0.0119173	1	0.0942091	0.267408	ADM; GATA2; EDN1; PGK1; SMAD4; ENO1; EP300; NCOA1; SLC2A1; RORA; PGM1; SP1; TFRC; EGLN1; FURIN; SMAD3; VEGFA; BHLHE40; FOS; MCL1; BHLHE41; HIF1A; CITED2; ALDOA; EPO; CXCR4; ETS1;
EGFR interacts with phospholipase C-gamma	14	29	0.811594	1.76096	0.0131765	1	0.102819	0.291847	ADCY3; PRKAR1B; CALM1; PRKAR2A; ADCY6; ADCY9; PRKACB; PRKAR1A; PRKCE; PLCG1; ADCY2; EGFR; CALM3; CALM2;
G alpha (12/13) signalling events	11	21	0.637681	1.91083	0.0132531	1	0.102819	0.291847	GNA13; PIK3R1; RHOA; RHOB; ADRA1D; PIK3CA; RAC1; GNB1; PIK3R3; ROCK1; RHOC;
Signaling by Notch	11	21	0.637681	1.91083	0.0132531	1	0.102819	0.291847	KAT2B; ADAM10; PSEN2; DLL4; MAML1; NOTCH3; DLL1; FURIN; MAML3; PSEN1; JAG1;
Cell death signalling via NRAGE, NRIF and NADE	11	21	0.637681	1.91083	0.0132531	1	0.102819	0.291847	BCL2L11; NGF; ITGB3BP; PSEN2; MAPK8; RAC1; MAGED1; NGFR; TRAF6; PSEN1; NGFRAP1;
Platelet activation, signaling and aggregation	50	138	2.89855	1.32131	0.0138591	1	0.10692	0.303487	GNAQ; PIK3CB; RAP1B; YWHAZ; CALM1; CRK; DAGLA; HABP4; ITGB3; VAV3; ARRB1; DGKE; MAPK1; MAPK14; STX4; AP2B1; BRPF3; FYN; GNA13; GNAI3; LAMP2; P2RY1; PIK3R1; PRKCE; RAP1A; RAPGEF4; RHOA; RHOB; SHC1; ADRA2A; CALU; DGKZ; GNAI2; LYN; SOS1; ADRA2B; RAF1; GNAI1; RAC1; GRB2; PLEK; SRC; DGKG; GNB1; PIK3R3; AP2M1; CALM3; CALM2; DGKH; WDR1;
Signal amplification	9	16	0.521739	2.05207	0.014038	1	0.10692	0.303487	GNAQ; MAPK14; GNA13; GNAI3; P2RY1; GNAI2; GNAI1; SRC; GNB1;
Spry regulation of FGF signaling	9	16	0.521739	2.05207	0.014038	1	0.10692	0.303487	PPP2CA; PPP2CB; MKNK1; PPP2R1A; CBL; GRB2; SRC; EGFR; SPRY2;
CRMPs in Sema3A signaling	9	16	0.521739	2.05207	0.014038	1	0.10692	0.303487	CDK5R1; DPYSL3; FYN; SEMA3A; DPYSL2; CRMP1; PLXNA2; NRP1; CDK5;
Signaling events mediated by PTP1B	22	52	1.27536	1.5431	0.0143388	1	0.108409	0.307715	CRK; ITGB3; PDGFB; CAPN1; CSF1R; FYN; IRS1; PIK3R1; RHOA; SHC1; INSR; LYN; SOCS3; YBX1; PIK3CA; GRB2; SRC; STAT5A; JAK2; CSF1; EGFR; SPRY2;
GAB1 signalosome	15	32	0.869565	1.70984	0.0143636	1	0.108409	0.307715	CDKN1A; CHUK; RICTOR; PTEN; MTOR; PAG1; PIK3R1; TRIB3; PIK3CA; GAB1; GRB2; SRC; CDKN1B; EGFR; PXN;
a6b1 and a6b4 Integrin signaling	16	35	0.927536	1.66747	0.0153594	1	0.115403	0.327567	ITGA6; YWHAZ; ERBB3; ITGB1; PIK3R1; SHC1; RPS6KB1; YWHAH; YWHAQ; PIK3CA; RAC1; GRB2; YWHAG; RXRB; EGFR; YWHAB;
Signaling by Aurora kinases	37	98	2.14493	1.37692	0.0160032	1	0.116719	0.331302	AURKA; EVI5; MYLK; ARHGEF7; CDCA8; CHUK; CPEB1; KLHL13; TP53; H3F3B; MAPK14; PAK1; PIK3R1; RHOA; NDEL1; RASA1; UBE2D3; VIM; RELB; BTRC; IKBKB; KIF23; TACC1; PIK3CA; CDC25B; SRC; TNFAIP3; GIT1; NCL; TRAF6; STMN1; GADD45A; CBX5; PPP1CC; H3F3A; CKAP5; NOD2;
Canonical Wnt signaling pathway	55	155	3.18841	1.29402	0.0160073	1	0.116719	0.331302	APPL1; FHL2; KLF4; LATS2; PIAS4; TGIF1; TMF1; YWHAZ; IGF2BP1; KDM3A; SALL4; TMPRSS2; TNIK; VAV3; BCL9; CSNK1A1; CYR61; EP300; CTDSP1; LRP6; MED1; MITF; RPS6KA3; TBL1X; TCF4; TCF7L2; UBA3; CCND1; RANBP9; TCF7; UBE2I; SKP1; AXIN2; BTRC; CARM1; CTNNBIP1; HNRNPA1; RANBP3; WNT3A; YWHAH; YWHAQ; CCND2; PITX2; YWHAG; CSNK1D; PIP5K1B; CDK6; MDFIC; CASP8; DVL2; YWHAB; MYF5; SP5; PA2G4; SNAI2;
Regulation of KIT signaling	6	9	0.347826	2.43226	0.0160244	1	0.116719	0.331302	SH2B3; SOCS1; SOCS6; KITLG; CBL; KIT;
Role of Abl in Robo-Slit signaling	6	9	0.347826	2.43226	0.0160244	1	0.116719	0.331302	CLASP2; ROBO1; ABL1; ABL2; SLIT2; CLASP1;
Adrenoceptors	6	9	0.347826	2.43226	0.0160244	1	0.116719	0.331302	ADRB1; ADRB2; ADRB3; ADRA1D; ADRA2A; ADRA2B;
DSCAM interactions	6	9	0.347826	2.43226	0.0160244	1	0.116719	0.331302	DSCAML1; MAPK14; PAK1; MAPK8; RAC1; NTN1;
pyrimidine ribonucleotides interconversion	6	9	0.347826	2.43226	0.0160244	1	0.116719	0.331302	CTPS1; NME4; NME6; NME1; NME1-NME2; NME2;
Phospholipase C-mediated cascade	13	27	0.753623	1.75636	0.0171238	1	0.123647	0.350966	ADCY3; PRKAR1B; CALM1; PRKAR2A; ADCY6; ADCY9; PRKACB; PRKAR1A; PRKCE; PLCG1; ADCY2; CALM3; CALM2;
DAG and IP3 signaling	13	27	0.753623	1.75636	0.0171238	1	0.123647	0.350966	ADCY3; PRKAR1B; CALM1; PRKAR2A; ADCY6; ADCY9; PRKACB; PRKAR1A; PRKCE; PLCG1; ADCY2; CALM3; CALM2;
guanosine nucleotides de novo biosynthesis	8	14	0.463768	2.08475	0.018236	1	0.130548	0.370553	NME4; NME6; RRM2; NME1; GMPS; RRM1; NME1-NME2; NME2;
pyrimidine deoxyribonucleotides de novo biosynthesis	8	14	0.463768	2.08475	0.018236	1	0.130548	0.370553	NME4; NME6; RRM2; NME1; RRM1; TYMS; NME1-NME2; NME2;
TRAF6 mediated induction of NFkB and MAP kinases upon TLR7/8 or 9 activation	24	59	1.3913	1.48363	0.0185135	1	0.131406	0.372991	MAP2K4; CHUK; MAP3K1; TAB2; IRAK1; MAPK1; MAPK14; ATF2; MAP2K1; MAP2K3; RPS6KA3; TAB3; IKBKB; IRAK2; MAPK8; PELI2; TMEM189-UBE2V1; UBE2V1; MAP3K7; MAP2K7; TRAF6; FOS; RPS6KA5; UBE2N;
MyD88 cascade initiated on plasma membrane	24	59	1.3913	1.48363	0.0185135	1	0.131406	0.372991	MAP2K4; CHUK; MAP3K1; TAB2; IRAK1; MAPK1; MAPK14; ATF2; MAP2K1; MAP2K3; RPS6KA3; TAB3; IKBKB; IRAK2; MAPK8; PELI2; TMEM189-UBE2V1; UBE2V1; MAP3K7; MAP2K7; TRAF6; FOS; RPS6KA5; UBE2N;
PI3K/AKT activation	14	30	0.811594	1.70228	0.0185953	1	0.131428	0.373052	PIK3CB; CDKN1A; CHUK; IRS2; NGF; RICTOR; PTEN; IRS1; MTOR; PIK3R1; RHOA; TRIB3; PIK3CA; CDKN1B;
RAF phosphorylates MEK	5	7	0.289855	2.60603	0.0193784	1	0.135812	0.385496	NRAS; KRAS; MAP2K1; RAF1; YWHAB;
MEK activation	5	7	0.289855	2.60603	0.0193784	1	0.135812	0.385496	NRAS; KRAS; MAP2K1; RAF1; YWHAB;
G alpha (z) signalling events	11	22	0.637681	1.82401	0.0200528	1	0.13995	0.397243	ADCY3; RGS17; ADCY6; ADCY9; GNAI3; ADRA2A; GNAI2; ADRA2B; GNAI1; GNB1; ADCY2;
Class IB PI3K non-lipid kinase events	3	3	0.173913	3.64636	0.0206	1	0.140823	0.399719	MAPK1; MAP2K1; PDE3B;
Ephrin A reverse signaling	3	3	0.173913	3.64636	0.0206	1	0.140823	0.399719	FYN; EPHA5; EFNA5;
p75NTR negatively regulates cell cycle via SC1	3	3	0.173913	3.64636	0.0206	1	0.140823	0.399719	NGF; PRDM4; NGFR;
Cam-PDE 1 activation	3	3	0.173913	3.64636	0.0206	1	0.140823	0.399719	CALM1; CALM3; CALM2;
Binding of RNA by Insulin-like Growth Factor-2 mRNA Binding Proteins (IGF2BPs/IMPs/VICKZs)	3	3	0.173913	3.64636	0.0206	1	0.140823	0.399719	IGF2BP1; IGF2BP2; IGF2BP3;
CD28 co-stimulation	16	36	0.927536	1.62117	0.0207645	1	0.141134	0.400603	CD86; RICTOR; CD80; PTPRA; FYN; MTOR; PAK1; PIK3R1; TRIB3; PAK2; CD28; PIK3CA; RAC1; GRB2; PIK3R3; CDC42;
Polo-like kinase signaling events in the cell cycle	40	109	2.31884	1.33833	0.0208147	1	0.141134	0.400603	AURKA; PPP1R12A; ARHGEF7; CHUK; CPEB1; KIF2A; TP53; MAPK14; STAG2; CCNB1; PAK1; PIK3R1; PPP2CA; RHOA; TPT1; NDEL1; RASA1; UBE2D3; RELB; BTRC; CCNE1; IKBKB; PPP2R1A; TACC1; WEE1; PIK3CA; PLK3; CDC25B; SRC; TNFAIP3; GIT1; PPP1CB; NUDC; TRAF6; FBXW11; RAB1A; GADD45A; PLK2; CKAP5; NOD2;
RAF activation	4	5	0.231884	2.91854	0.0220325	1	0.147504	0.418682	NRAS; KRAS; RAF1; YWHAB;
Botulinum neurotoxicity	4	5	0.231884	2.91854	0.0220325	1	0.147504	0.418682	SYT1; SYT2; SNAP25; VAMP2;
Activation of BIM and translocation to mitochondria	4	5	0.231884	2.91854	0.0220325	1	0.147504	0.418682	BCL2L11; MAPK8; DYNLL2; DYNLL1;
Ras signaling in the CD4+ TCR pathway	18	42	1.04348	1.56322	0.0221078	1	0.147504	0.418682	FASLG; CALM1; NRAS; BATF3; MAPK1; KRAS; MAP2K1; JUNB; NFATC3; RAF1; CHP1; FKBP1A; FOSL1; FOS; PTGS2; CALM3; CALM2; NFATC2;
Regulation of nuclear beta catenin signaling and target gene transcription	48	135	2.78261	1.29666	0.0224609	1	0.149262	0.423673	APPL1; FHL2; KLF4; LATS2; PIAS4; TGIF1; TMF1; YWHAZ; IGF2BP1; KDM3A; SALL4; TMPRSS2; TNIK; VAV3; BCL9; CYR61; EP300; CTDSP1; MED1; MITF; RPS6KA3; TBL1X; TCF4; TCF7L2; UBA3; CCND1; RANBP9; TCF7; UBE2I; SKP1; AXIN2; BTRC; CARM1; CTNNBIP1; HNRNPA1; YWHAH; YWHAQ; CCND2; PITX2; YWHAG; CDK6; MDFIC; CASP8; YWHAB; MYF5; SP5; PA2G4; SNAI2;
Regulation of Insulin Secretion	20	48	1.15942	1.51976	0.0228336	1	0.150688	0.427721	PRKAR1B; RAP1B; PRKAR2A; CDX2; PRKACB; PRKAR1A; RAP1A; RAPGEF4; TCF7L2; ADRA2A; GRP; PAX6; SNAP25; FFAR4; SPCS2; CHRM3; GLP1R; ISL1; GNG13; VAMP2;
Toll Like Receptor 10 (TLR10) Cascade	24	60	1.3913	1.45891	0.0230369	1	0.150688	0.427721	MAP2K4; CHUK; MAP3K1; TAB2; IRAK1; MAPK1; MAPK14; ATF2; MAP2K1; MAP2K3; RPS6KA3; TAB3; IKBKB; IRAK2; MAPK8; PELI2; TMEM189-UBE2V1; UBE2V1; MAP3K7; MAP2K7; TRAF6; FOS; RPS6KA5; UBE2N;
MyD88 dependent cascade initiated on endosome	24	60	1.3913	1.45891	0.0230369	1	0.150688	0.427721	MAP2K4; CHUK; MAP3K1; TAB2; IRAK1; MAPK1; MAPK14; ATF2; MAP2K1; MAP2K3; RPS6KA3; TAB3; IKBKB; IRAK2; MAPK8; PELI2; TMEM189-UBE2V1; UBE2V1; MAP3K7; MAP2K7; TRAF6; FOS; RPS6KA5; UBE2N;
Toll Like Receptor 5 (TLR5) Cascade	24	60	1.3913	1.45891	0.0230369	1	0.150688	0.427721	MAP2K4; CHUK; MAP3K1; TAB2; IRAK1; MAPK1; MAPK14; ATF2; MAP2K1; MAP2K3; RPS6KA3; TAB3; IKBKB; IRAK2; MAPK8; PELI2; TMEM189-UBE2V1; UBE2V1; MAP3K7; MAP2K7; TRAF6; FOS; RPS6KA5; UBE2N;
IL2 signaling events mediated by STAT5	13	28	0.753623	1.69365	0.0241101	1	0.155273	0.440735	FASLG; BCL2L1; PIK3R1; SHC1; JAK1; SOS1; SP1; BCL2; PIK3CA; CCND2; GRB2; CDK6; ELF1;
Activation of GABAB receptors	13	28	0.753623	1.69365	0.0241101	1	0.155273	0.440735	ADCY3; GNAL; GNG5; GABBR2; ADCY6; ADCY9; GNAI3; GNG12; GNAI2; GNG10; GNAI1; GNB1; ADCY2;
GABA B receptor activation	13	28	0.753623	1.69365	0.0241101	1	0.155273	0.440735	ADCY3; GNAL; GNG5; GABBR2; ADCY6; ADCY9; GNAI3; GNG12; GNAI2; GNG10; GNAI1; GNB1; ADCY2;
PKB-mediated events	13	28	0.753623	1.69365	0.0241101	1	0.155273	0.440735	TSC1; EEF2K; PRKAA2; PRKAB2; MTOR; EIF4E; RPS6KB1; EIF4B; PDE3B; STRADB; PRKAG2; RHEB; PRKAA1;
RNA Polymerase I Promoter Opening	14	31	0.811594	1.64739	0.0255442	1	0.163248	0.463371	MBD2; H3F3B; HIST1H3A; HIST1H3B; HIST1H3C; HIST1H3E; HIST1H3F; HIST1H3H; HIST1H3I; HIST1H3J; HIST2H3A; HIST2H3C; HIST2H3D; H3F3A;
Intrinsic Pathway for Apoptosis	14	31	0.811594	1.64739	0.0255442	1	0.163248	0.463371	BCL2L11; BCL2L1; CASP3; PMAIP1; TP53; PPP3R1; TFDP1; VIM; BCL2; MAPK8; DYNLL2; CASP8; YWHAB; DYNLL1;
Trk receptor signaling mediated by the MAPK pathway	15	34	0.869565	1.60929	0.0266573	1	0.169711	0.481718	CDK5R1; RAP1B; MAP3K2; NRAS; MAPK1; MAPK14; KRAS; MAP2K1; MAP2K3; RAP1A; RAF1; FOS; RPS6KA5; CDK5; RIT2;
salvage pathways of pyrimidine ribonucleotides	8	15	0.463768	1.94586	0.0298339	1	0.189213	0.537072	NME4; NME6; UCK2; NME1; AICDA; UPP2; NME1-NME2; NME2;
Regulation of Rheb GTPase activity by AMPK	6	10	0.347826	2.18927	0.0308536	1	0.193473	0.549165	TSC1; PRKAA2; PRKAB2; PRKAG2; RHEB; PRKAA1;
GRB2:SOS provides linkage to MAPK signaling for Intergrins	6	10	0.347826	2.18927	0.0308536	1	0.193473	0.549165	RAP1B; ITGB3; RAP1A; SOS1; GRB2; SRC;
Rap1 signalling	6	10	0.347826	2.18927	0.0308536	1	0.193473	0.549165	RAP1B; YWHAZ; RAP1A; RAPGEF4; RAF1; YWHAB;
3-phosphoinositide biosynthesis	12	26	0.695652	1.68369	0.0313144	1	0.195627	0.555279	PIK3CB; PI4K2B; PIK3C2A; PIK3R1; PIP4K2B; PIK3CA; PIK3C2B; PIP5K1B; PIP5K1C; SACM1L; PI4KA; PIK3R3;
ATM pathway	99	307	5.73913	1.17594	0.0317014	1	0.197306	0.560044	BTG2; DUSP5; KAT2B; S100A2; YWHAZ; ARID3A; BCL2L1; CDC25A; CDKN1A; CEP164; DUSP1; E2F2; E2F5; E2F6; FAS; HIC1; MDM4; PMAIP1; PRDM1; RB1; RRM2; SMC1A; STEAP3; TP53; YY1; CSNK1A1; DDIT4; EP300; H2AFX; IRF5; KAT5; MAPK14; NFYA; PTEN; SIRT1; WASF1; CCNB1; CX3CL1; PPP2CA; RYBP; SESN1; SMARCA2; TERF2; ABL1; CCNE2; CCNK; E2F3; FANCF; MYBL2; SKP2; TFDP1; LIF; SETD8; SP1; TADA2B; BCL2; BCL2L2; BTRC; CARM1…
Calcium signaling in the CD4+ TCR pathway	13	29	0.753623	1.63527	0.0329937	1	0.203075	0.57642	FASLG; CALM1; BATF3; JUNB; NFATC3; CHP1; FKBP1A; FOSL1; FOS; PTGS2; CALM3; CALM2; NFATC2;
VEGFR1 specific signals	13	29	0.753623	1.63527	0.0329937	1	0.203075	0.57642	CD2AP; CALM1; MAPK1; PIK3R1; RASA1; VEGFA; PIK3CA; CBL; PLCG1; NRP1; HIF1A; CALM3; CALM2;
Nephrin interactions	13	29	0.753623	1.63527	0.0329937	1	0.203075	0.57642	CD2AP; PIK3CB; WASL; CASK; PTPRA; KIRREL3; MAGI2; FYN; NCK2; PIK3R1; ACTN1; PIK3CA; ACTN4;
Toll Like Receptor 9 (TLR9) Cascade	25	65	1.44928	1.40279	0.0340603	1	0.20887	0.592867	MAP2K4; CHUK; EEA1; MAP3K1; TAB2; IRAK1; MAPK1; MAPK14; ATF2; MAP2K1; MAP2K3; RPS6KA3; TAB3; IKBKB; IRAK2; MAPK8; PELI2; TMEM189-UBE2V1; UBE2V1; MAP3K7; MAP2K7; TRAF6; FOS; RPS6KA5; UBE2N;
Tie2 Signaling	9	18	0.521739	1.82419	0.0345472	1	0.209054	0.593391	PIK3CB; NRAS; KRAS; PIK3R1; SHC1; SOS1; PIK3CA; GRB2; TEK;
ARMS-mediated activation	9	18	0.521739	1.82419	0.0345472	1	0.209054	0.593391	CRK; NGF; NRAS; MAPK1; KRAS; MAP2K1; RAP1A; RAF1; YWHAB;
Toll Like Receptor 7/8 (TLR7/8) Cascade	24	62	1.3913	1.41186	0.0345917	1	0.209054	0.593391	MAP2K4; CHUK; MAP3K1; TAB2; IRAK1; MAPK1; MAPK14; ATF2; MAP2K1; MAP2K3; RPS6KA3; TAB3; IKBKB; IRAK2; MAPK8; PELI2; TMEM189-UBE2V1; UBE2V1; MAP3K7; MAP2K7; TRAF6; FOS; RPS6KA5; UBE2N;
MyD88:Mal cascade initiated on plasma membrane	24	62	1.3913	1.41186	0.0345917	1	0.209054	0.593391	MAP2K4; CHUK; MAP3K1; TAB2; IRAK1; MAPK1; MAPK14; ATF2; MAP2K1; MAP2K3; RPS6KA3; TAB3; IKBKB; IRAK2; MAPK8; PELI2; TMEM189-UBE2V1; UBE2V1; MAP3K7; MAP2K7; TRAF6; FOS; RPS6KA5; UBE2N;
Retinoic acid receptors-mediated signaling	19	47	1.10145	1.47452	0.0362349	1	0.218194	0.619334	KAT2B; THRA; RARB; EP300; MAPK1; MAPK14; NCOA1; ABCA1; MED1; RARG; NR1H2; RPS6KB1; BCL2; MAPK8; NCOR2; RXRB; PPARD; PPARG; NR1H3;
Trafficking of AMPA receptors	10	21	0.57971	1.73727	0.038109	1	0.227834	0.646697	CAMK2A; NSF; CACNG4; CACNG3; AP2B1; CAMK2D; CAMK2B; CACNG2; AP2M1; DLG4;
Glutamate Binding, Activation of AMPA Receptors and Synaptic Plasticity	10	21	0.57971	1.73727	0.038109	1	0.227834	0.646697	CAMK2A; NSF; CACNG4; CACNG3; AP2B1; CAMK2D; CAMK2B; CACNG2; AP2M1; DLG4;
Integrin cell surface interactions	27	72	1.56522	1.3677	0.0392738	1	0.23396	0.664083	COL1A2; ITGA5; ITGA6; ITGA8; ITGAV; RAP1B; COL1A1; CRK; ITGB3; ITGB8; THBS1; ITGA10; ITGB1; RAP1A; RAPGEF4; SHC1; ITGA4; SOS1; COL2A1; ITGA2; GRB2; SRC; JAM3; FBN1; ITGA11; ITGA9; FN1;
p75NTR regulates axonogenesis	5	8	0.289855	2.28068	0.0400922	1	0.234645	0.666029	NGF; RHOA; OMG; RTN4; NGFR;
Inactivation of Cdc42 and Rac	5	8	0.289855	2.28068	0.0400922	1	0.234645	0.666029	ROBO1; SLIT2; RAC1; CDC42; SRGAP2;
TRAF6 mediated IRF7 activation in TLR7/8 or 9 signaling	5	8	0.289855	2.28068	0.0400922	1	0.234645	0.666029	IRAK1; TMEM189-UBE2V1; UBE2V1; TRAF6; UBE2N;
Activation of DNA fragmentation factor	5	8	0.289855	2.28068	0.0400922	1	0.234645	0.666029	CASP3; KPNB1; KPNA1; HMGB1; H1F0;
Apoptosis induced DNA fragmentation	5	8	0.289855	2.28068	0.0400922	1	0.234645	0.666029	CASP3; KPNB1; KPNA1; HMGB1; H1F0;
Smooth Muscle Contraction	11	24	0.637681	1.67207	0.0407521	1	0.237673	0.674624	MYLK; CALM1; TPM1; TPM2; TPM3; CALD1; ACTA2; PXN; CALM3; CALM2; TPM4;
PLK1 signaling events	37	104	2.14493	1.29749	0.0409847	1	0.238197	0.67611	AURKA; PPP1R12A; ARHGEF7; CHUK; CPEB1; KIF2A; TP53; MAPK14; STAG2; CCNB1; PAK1; PIK3R1; PPP2CA; RHOA; TPT1; NDEL1; RASA1; UBE2D3; RELB; BTRC; IKBKB; PPP2R1A; TACC1; WEE1; PIK3CA; CDC25B; SRC; TNFAIP3; GIT1; PPP1CB; NUDC; TRAF6; FBXW11; RAB1A; GADD45A; CKAP5; NOD2;
FAS (CD95) signaling pathway	45	130	2.6087	1.26239	0.0416374	1	0.24115	0.684493	FASLG; MAP2K4; NSMAF; AIFM1; CASP3; CFL2; CHUK; FAS; MAP3K1; RB1; MAPK1; MAPK14; CASP2; EZR; MAP2K1; PIK3R1; SATB1; SMPD3; UBE2D3; VIM; KSR1; RAF1; RELB; APP; BCL2; BTRC; IKBKB; MAPK8; SMPD1; PIK3CA; MAP2K7; SRC; TNFAIP3; LMNB2; BAG4; SLK; TRAF6; LMNB1; FAIM2; CASP8; NOD2; PRKRA; CLTC; IGF1; PDGFA;
Golgi Associated Vesicle Biogenesis	12	27	0.695652	1.62136	0.042667	1	0.242896	0.689449	AP1S1; BLOC1S6; SH3GL2; ARRB1; BLOC1S1; FTL; TXNDC5; ARF1; SH3D19; BLOC1S4; AP1G1; CLTC;
PI-3K cascade	12	27	0.695652	1.62136	0.042667	1	0.242896	0.689449	CDKN1A; CHUK; RICTOR; PTEN; FRS2; MTOR; PIK3R1; TRIB3; PIK3CA; GAB1; GRB2; CDKN1B;
Ca-dependent events	12	27	0.695652	1.62136	0.042667	1	0.242896	0.689449	ADCY3; PRKAR1B; CALM1; PRKAR2A; MAPK1; ADCY6; ADCY9; PRKACB; PRKAR1A; ADCY2; CALM3; CALM2;
The role of Nef in HIV-1 replication and disease pathogenesis	12	27	0.695652	1.62136	0.042667	1	0.242896	0.689449	AP1S1; AP2B1; FYN; AP2A1; ELMO1; ARF1; PAK2; CD28; RAC1; ATP6V1H; AP1G1; AP2M1;
mTOR signalling	12	27	0.695652	1.62136	0.042667	1	0.242896	0.689449	TSC1; EEF2K; PRKAA2; PRKAB2; MTOR; EIF4E; RPS6KB1; EIF4B; STRADB; PRKAG2; RHEB; PRKAA1;
IL12-mediated signaling events	39	111	2.26087	1.28137	0.0442408	1	0.250999	0.712448	EOMES; FASLG; CCL3; CD86; CHUK; IL13; SOCS1; CD80; MAPK14; ATF2; MAP2K3; MTOR; PIK3R1; HLX; JAK1; RAB7A; UBE2D3; RELB; BTRC; CD28; EBI3; GADD45G; IKBKB; MAPK8; PIAS2; GATA3; PIK3CA; STAT4; SRC; STAT5A; TNFAIP3; IL6; TRAF6; ETV5; FOS; JAK2; IL6ST; STAT1; NOD2;
GABA receptor activation	15	36	0.869565	1.51991	0.0453922	1	0.253702	0.720121	ADCY3; GNAL; GNG5; GABBR2; ADCY6; ADCY9; GNAI3; GNG12; GABRB1; GNAI2; GNG10; GABRB2; GNAI1; GNB1; ADCY2;
LPA4-mediated signaling events	8	16	0.463768	1.82432	0.0456299	1	0.253702	0.720121	ADCY3; GNAL; ADCY6; ADCY9; PRKCE; ADCY2; RPS6KA5; LPAR4;
heparan sulfate biosynthesis (late stages)	8	16	0.463768	1.82432	0.0456299	1	0.253702	0.720121	HS2ST1; NDST2; EXT1; HS3ST1; EXTL2; EXTL3; HS3ST2; HS3ST3B1;
Regulation of Insulin Secretion by Glucagon-like Peptide-1	8	16	0.463768	1.82432	0.0456299	1	0.253702	0.720121	PRKAR1B; RAP1B; PRKAR2A; PRKACB; PRKAR1A; RAP1A; RAPGEF4; GLP1R;
Circadian rhythm pathway	8	16	0.463768	1.82432	0.0456299	1	0.253702	0.720121	PER2; CRY2; CHEK1; NPAS2; BHLHE40; ARNTL; NR1D1; PER1;
Signalling to p38 via RIT and RIN	8	16	0.463768	1.82432	0.0456299	1	0.253702	0.720121	NGF; NRAS; MAPK1; KRAS; MAP2K1; RAF1; YWHAB; RIT2;
Toll Like Receptor TLR1:TLR2 Cascade	24	64	1.3913	1.36774	0.0500133	1	0.273765	0.777069	MAP2K4; CHUK; MAP3K1; TAB2; IRAK1; MAPK1; MAPK14; ATF2; MAP2K1; MAP2K3; RPS6KA3; TAB3; IKBKB; IRAK2; MAPK8; PELI2; TMEM189-UBE2V1; UBE2V1; MAP3K7; MAP2K7; TRAF6; FOS; RPS6KA5; UBE2N;
Toll Like Receptor TLR6:TLR2 Cascade	24	64	1.3913	1.36774	0.0500133	1	0.273765	0.777069	MAP2K4; CHUK; MAP3K1; TAB2; IRAK1; MAPK1; MAPK14; ATF2; MAP2K1; MAP2K3; RPS6KA3; TAB3; IKBKB; IRAK2; MAPK8; PELI2; TMEM189-UBE2V1; UBE2V1; MAP3K7; MAP2K7; TRAF6; FOS; RPS6KA5; UBE2N;
Aurora A signaling	24	64	1.3913	1.36774	0.0500133	1	0.273765	0.777069	AURKA; ARHGEF7; CHUK; CPEB1; TP53; MAPK14; PAK1; PIK3R1; NDEL1; RASA1; UBE2D3; RELB; BTRC; IKBKB; TACC1; PIK3CA; CDC25B; SRC; TNFAIP3; GIT1; TRAF6; GADD45A; CKAP5; NOD2;
Semaphorin interactions	24	64	1.3913	1.36774	0.0500133	1	0.273765	0.777069	CDK5R1; DPYSL3; PLXNC1; PLXND1; ARHGEF12; FYN; ITGB1; PAK1; RHOA; RHOB; SEMA3A; DPYSL2; PAK2; SEMA6D; RAC1; CRMP1; PIP5K1C; PLXNA2; NRP1; ROCK1; ARHGEF11; RRAS; CDK5; RHOC;
Signaling by BMP	9	19	0.521739	1.72823	0.0500589	1	0.273765	0.777069	SMAD4; SMAD1; UBE2D3; ACVR2A; ACVR2B; BMPR1A; SMAD5; UBE2D1; NOG;
Gap junction trafficking and regulation	4	6	0.231884	2.43293	0.0517877	1	0.278321	0.790002	GJA1; GJC1; SRC; AP2M1;
Presynaptic function of Kainate receptors	4	6	0.231884	2.43293	0.0517877	1	0.278321	0.790002	GNB1; GRIK3; PLCB1; PLCB3;
ADP signalling through P2Y purinoceptor 12	4	6	0.231884	2.43293	0.0517877	1	0.278321	0.790002	GNAI3; GNAI2; GNAI1; GNB1;
Molybdenum cofactor biosynthesis	4	6	0.231884	2.43293	0.0517877	1	0.278321	0.790002	MOCS2; MOCS1; GPHN; NFS1;
mTORC1-mediated signalling	6	11	0.347826	1.99043	0.0523938	1	0.278321	0.790002	EEF2K; MTOR; EIF4E; RPS6KB1; EIF4B; RHEB;
Retrograde neurotrophin signalling	6	11	0.347826	1.99043	0.0523938	1	0.278321	0.790002	NGF; SH3GL2; AP2B1; AP2A1; AP2M1; CLTC;
RAF/MAP kinase cascade	6	11	0.347826	1.99043	0.0523938	1	0.278321	0.790002	NRAS; MAPK1; KRAS; MAP2K1; RAF1; YWHAB;
S6K1-mediated signalling	6	11	0.347826	1.99043	0.0523938	1	0.278321	0.790002	EEF2K; MTOR; EIF4E; RPS6KB1; EIF4B; RHEB;
pyrimidine ribonucleotides de novo biosynthesis	6	11	0.347826	1.99043	0.0523938	1	0.278321	0.790002	CTPS1; NME4; NME6; NME1; NME1-NME2; NME2;
Costimulation by the CD28 family	20	52	1.15942	1.40288	0.0542995	1	0.287529	0.816136	BTLA; CD86; ICOS; RICTOR; CD80; PTPRA; ICOSLG; FYN; MTOR; PAK1; PIK3R1; TRIB3; PAK2; CD28; PIK3CA; CD274; RAC1; GRB2; PIK3R3; CDC42;
Calmodulin induced events	11	25	0.637681	1.60522	0.0552504	1	0.290718	0.825191	ADCY3; PRKAR1B; CALM1; PRKAR2A; ADCY6; ADCY9; PRKACB; PRKAR1A; ADCY2; CALM3; CALM2;
CaM pathway	11	25	0.637681	1.60522	0.0552504	1	0.290718	0.825191	ADCY3; PRKAR1B; CALM1; PRKAR2A; ADCY6; ADCY9; PRKACB; PRKAR1A; ADCY2; CALM3; CALM2;
CREB phosphorylation through the activation of Ras	12	28	0.695652	1.56347	0.0565846	1	0.296706	0.842187	CAMK2A; CALM1; MAPK1; CAMK2D; RPS6KA3; RPS6KA6; RAF1; CAMK2B; RRAS; CALM3; CALM2; DLG4;
Beta3 integrin cell surface interactions	17	43	0.985507	1.4421	0.0567442	1	0.296706	0.842187	COL1A2; ITGAV; COL1A1; COL4A1; COL4A6; ITGB3; PDGFB; THBS1; CYR61; THY1; VEGFA; SDC1; TGFBI; FBN1; LAMA4; HMGB1; FN1;
Cyclin D associated events in G1	13	31	0.753623	1.5298	0.0573364	1	0.297652	0.844872	CDKN1A; E2F2; E2F5; RB1; CCND1; E2F3; SKP2; TFDP1; SKP1; CDK6; CDKN1B; CDKN2D; CDK4;
G1 Phase	13	31	0.753623	1.5298	0.0573364	1	0.297652	0.844872	CDKN1A; E2F2; E2F5; RB1; CCND1; E2F3; SKP2; TFDP1; SKP1; CDK6; CDKN1B; CDKN2D; CDK4;
Activation of NMDA receptor upon glutamate binding and postsynaptic events	14	34	0.811594	1.50207	0.0576389	1	0.297652	0.844872	ADCY3; CAMK2A; CALM1; MAPK1; CAMK2D; PRKACB; RPS6KA3; RPS6KA6; RAF1; CAMK2B; RRAS; CALM3; CALM2; DLG4;
Post NMDA receptor activation events	14	34	0.811594	1.50207	0.0576389	1	0.297652	0.844872	ADCY3; CAMK2A; CALM1; MAPK1; CAMK2D; PRKACB; RPS6KA3; RPS6KA6; RAF1; CAMK2B; RRAS; CALM3; CALM2; DLG4;
Toll Like Receptor 2 (TLR2) Cascade	24	65	1.3913	1.3467	0.0593517	1	0.304611	0.864625	MAP2K4; CHUK; MAP3K1; TAB2; IRAK1; MAPK1; MAPK14; ATF2; MAP2K1; MAP2K3; RPS6KA3; TAB3; IKBKB; IRAK2; MAPK8; PELI2; TMEM189-UBE2V1; UBE2V1; MAP3K7; MAP2K7; TRAF6; FOS; RPS6KA5; UBE2N;
Signaling events mediated by the Hedgehog family	24	65	1.3913	1.3467	0.0593517	1	0.304611	0.864625	RAB23; CSNK1A1; GNAI3; MAP2K1; PIK3R1; SIN3A; GNAI2; GNAO1; GLI3; BTRC; IHH; PTCH1; PTHLH; PIK3CA; GNAI1; FOXA2; TGFB2; CSNK1D; FBXW11; GNB1; RBBP7; GAS1; CDON; MTSS1;
Synthesis of very long-chain fatty acyl-CoAs	7	14	0.405797	1.82448	0.0606044	1	0.308196	0.874799	ELOVL4; ACSL6; ELOVL6; ELOVL5; ELOVL7; ELOVL2; ELOVL3;
NRIF signals cell death from the nucleus	7	14	0.405797	1.82448	0.0606044	1	0.308196	0.874799	NGF; ITGB3BP; PSEN2; MAPK8; NGFR; TRAF6; PSEN1;
SEMA3A-Plexin repulsion signaling by inhibiting Integrin adhesion	7	14	0.405797	1.82448	0.0606044	1	0.308196	0.874799	FYN; SEMA3A; RAC1; PIP5K1C; PLXNA2; NRP1; RRAS;
Transport of inorganic cations/anions and amino acids/oligopeptides	33	94	1.91304	1.28036	0.0612077	1	0.310317	0.880821	SLC12A5; SLC17A6; SLC24A3; SLC32A1; SLC4A10; SLC9A1; SLC16A10; SLC1A4; SLC20A1; SLC4A4; SLC6A15; SLC8A2; SLC9A9; SLC7A2; SLC7A7; SLC1A1; SLC24A4; SLC26A4; SLC26A9; SLC38A4; SLC6A6; SLC7A10; SLC9A2; SLC15A4; SLC9A6; SLC6A19; SLC34A2; SLC7A1; SLC1A3; SLC20A2; SLC7A5; SLC26A3; SLC1A5;
Cell-Cell communication	40	117	2.31884	1.24682	0.0627113	1	0.316977	0.899724	CD2AP; DSCAML1; ITGA6; PIK3CB; WASL; CLDN12; PARD6B; CASK; PTPRA; CADM3; KIRREL3; MAGI2; MAPK14; VASP; CTNND1; FYN; ITGB1; NCK2; PAK1; PIK3R1; PRKCI; ACTN1; FERMT2; MAPK8; PIK3CA; RAC1; GRB2; SRC; CDH8; CDH11; CDH5; CDH7; CDH24; CDH4; CLDN18; PXN; CLDN22; ACTN4; NTN1; MPP5;
Activation of NOXA and translocation to mitochondria	3	4	0.173913	2.73704	0.065473	1	0.325834	0.924866	PMAIP1; TP53; TFDP1;
glycerol degradation IV	3	4	0.173913	2.73704	0.065473	1	0.325834	0.924866	GK5; GK; GPD2;
Phosphorylation of proteins involved in G1/S transition by active Cyclin E:Cdk2 complexes	3	4	0.173913	2.73704	0.065473	1	0.325834	0.924866	RB1; CCNE2; CCNE1;
NADE modulates death signalling	3	4	0.173913	2.73704	0.065473	1	0.325834	0.924866	NGF; NGFR; NGFRAP1;
Regulation of Commissural axon pathfinding by Slit and Robo	3	4	0.173913	2.73704	0.065473	1	0.325834	0.924866	ROBO2; ROBO1; SLIT2;
CD28 dependent PI3K/Akt signaling	8	17	0.463768	1.71707	0.0660264	1	0.325834	0.924866	RICTOR; FYN; MTOR; PIK3R1; TRIB3; CD28; PIK3CA; PIK3R3;
PKA activation in glucagon signalling	8	17	0.463768	1.71707	0.0660264	1	0.325834	0.924866	ADCY3; PRKAR1B; PRKAR2A; ADCY6; ADCY9; PRKACB; PRKAR1A; ADCY2;
Beta5 beta6 beta7 and beta8 integrin cell surface interactions	8	17	0.463768	1.71707	0.0660264	1	0.325834	0.924866	ITGAV; ITGB8; TGFBR1; CYR61; ITGA4; SDC1; FBN1; FN1;
Transcriptional Regulation of White Adipocyte Differentiation	25	69	1.44928	1.32148	0.0678457	1	0.333825	0.947546	CCNC; KLF4; CEBPD; MED6; MED8; EP300; NCOA1; WNT10B; MED1; NR2F2; CDK8; MED26; NCOR2; KLF5; MED21; MED22; CEBPA; CDK19; PPARGC1A; PPARG; MED17; MED16; MED20; CDK4; HELZ2;
TCR signaling	18	47	1.04348	1.39696	0.0683463	1	0.334444	0.949303	PIK3CB; CHUK; TAB2; PTEN; VASP; ENAH; PAG1; PAK1; PIK3R1; PAK2; IKBKB; TMEM189-UBE2V1; UBE2V1; MAP3K7; PIK3CA; TRAF6; PLCG1; UBE2N;
Integrin alphaIIb beta3 signaling	9	20	0.521739	1.64186	0.0695203	1	0.334444	0.949303	RAP1B; CRK; ITGB3; RAP1A; RAPGEF4; SHC1; SOS1; GRB2; SRC;
Nef Mediated CD4 Down-regulation	5	9	0.289855	2.02756	0.070177	1	0.334444	0.949303	AP2B1; AP2A1; ARF1; ATP6V1H; AP2M1;
eNOS activation	5	9	0.289855	2.02756	0.070177	1	0.334444	0.949303	CALM1; ZDHHC21; LYPLA1; CALM3; CALM2;
Regulated proteolysis of p75NTR	5	9	0.289855	2.02756	0.070177	1	0.334444	0.949303	PSEN2; NGFR; TRAF6; ADAM17; PSEN1;
Vitamin B5 (pantothenate) metabolism	5	9	0.289855	2.02756	0.070177	1	0.334444	0.949303	PPCS; SLC5A6; FASN; PANK1; PANK2;
Receptor-ligand binding initiates the second proteolytic cleavage of Notch receptor	5	9	0.289855	2.02756	0.070177	1	0.334444	0.949303	ADAM10; DLL4; NOTCH3; DLL1; JAG1;
p38MAPK events	5	9	0.289855	2.02756	0.070177	1	0.334444	0.949303	NRAS; MAPK14; KRAS; RALGDS; SRC;
glycerol degradation I	5	9	0.289855	2.02756	0.070177	1	0.334444	0.949303	GDPD1; GK5; GPCPD1; GDE1; GK;
COPII (Coat Protein 2) Mediated Vesicle Transport	5	9	0.289855	2.02756	0.070177	1	0.334444	0.949303	SEC24D; SEC23A; SAR1B; SEC24C; SEC24A;
ER to Golgi Transport	5	9	0.289855	2.02756	0.070177	1	0.334444	0.949303	SEC24D; SEC23A; SAR1B; SEC24C; SEC24A;
Aurora B signaling	16	41	0.927536	1.42351	0.0708361	1	0.336623	0.955489	AURKA; EVI5; MYLK; CDCA8; KLHL13; H3F3B; RHOA; RASA1; VIM; KIF23; TACC1; NCL; STMN1; CBX5; PPP1CC; H3F3A;
Antigen Presentation: Folding, assembly and peptide loading of class I MHC	10	23	0.57971	1.58627	0.0716523	1	0.33877	0.961583	SEC24D; SEC23A; SAR1B; SEC24C; TAP1; CALR; CANX; PDIA3; TAPBP; SEC24A;
p63 transcription factor network	36	105	2.08696	1.25041	0.0717822	1	0.33877	0.961583	FBXW7; FOSL2; S100A2; AEN; CDKN1A; CEBPD; CHUK; FAS; PMAIP1; CSNK1A1; EP300; MFGE8; CABLES1; LRP6; NRG1; TRAF4; ABL1; RAB38; RRAD; WWP1; SKP1; SP1; AXIN2; BTRC; FASN; IKBKB; WNT3A; YAP1; YWHAQ; TFAP2C; CSNK1D; GADD45A; DVL2; JAG1; RUNX1; AXL;
Validated targets of C-MYC transcriptional repression	23	63	1.33333	1.33158	0.0718973	1	0.33877	0.961583	COL1A2; ITGA6; CDKN1A; CEBPD; SMAD4; EP300; LGALS1; MAX; NFYA; DDIT3; ITGB1; MXD4; ZFP36L1; CCND1; SP1; BCL2; SMAD3; TBP; CEBPA; DNMT3A; CDKN1B; GADD45A; SMAD2;
c-src mediated regulation of Cx43 function and closure of gap junctions	2	2	0.115942	3.64636	0.0751786	1	0.340755	0.967218	GJA1; SRC;
serine biosynthesis	2	2	0.115942	3.64636	0.0751786	1	0.340755	0.967218	PSAT1; PHGDH;
glutamate degradation X	2	2	0.115942	3.64636	0.0751786	1	0.340755	0.967218	GLUD1; GLUD2;
glutamine degradation I	2	2	0.115942	3.64636	0.0751786	1	0.340755	0.967218	GLS2; GLS;
Regulation of gap junction activity	2	2	0.115942	3.64636	0.0751786	1	0.340755	0.967218	GJA1; SRC;
Glypican 2 network	2	2	0.115942	3.64636	0.0751786	1	0.340755	0.967218	MDK; GPC2;
Translocation of BoNT Light chain	2	2	0.115942	3.64636	0.0751786	1	0.340755	0.967218	SYT1; SYT2;
Transcriptional activation of p53 responsive genes	2	2	0.115942	3.64636	0.0751786	1	0.340755	0.967218	CDKN1A; TP53;
N-acetylneuraminate and N-acetylmannosamine degradation	2	2	0.115942	3.64636	0.0751786	1	0.340755	0.967218	GNE; NPL;
Virus Assembly and Release	2	2	0.115942	3.64636	0.0751786	1	0.340755	0.967218	CALR; CANX;
Assembly of Viral Components at the Budding Site	2	2	0.115942	3.64636	0.0751786	1	0.340755	0.967218	CALR; CANX;
Nef mediated downregulation of CD28 cell surface expression	2	2	0.115942	3.64636	0.0751786	1	0.340755	0.967218	CD28; AP2M1;
glutamate biosynthesis II	2	2	0.115942	3.64636	0.0751786	1	0.340755	0.967218	GLUD1; GLUD2;
Transcriptional activation of cell cycle inhibitor p21	2	2	0.115942	3.64636	0.0751786	1	0.340755	0.967218	CDKN1A; TP53;
ATR signaling pathway	79	250	4.57971	1.15235	0.0766237	1	0.346364	0.983139	BTG2; DUSP5; KAT2B; S100A2; YWHAZ; ARID3A; BCL2L1; CDC25A; CDKN1A; CEP164; DUSP1; E2F2; FAS; HIC1; MDM4; PMAIP1; PRDM1; RB1; STEAP3; TP53; YY1; CSNK1A1; DDIT4; EP300; H2AFX; IRF5; KAT5; MAPK14; NFYA; PTEN; CCNB1; CX3CL1; PPP2CA; SESN1; ABL1; CCNK; E2F3; FANCF; SKP2; TFDP1; LIF; SETD8; SP1; TADA2B; BCL2; BCL2L2; BTRC; CARM1; CHEK1; MAPK8; PPM1D; PPP2R1A; RFWD2; RNF144B; BCL6; EPHA2; PLK3; RAD51; T…
Calnexin/calreticulin cycle	6	12	0.347826	1.8247	0.0810729	1	0.365485	1	EDEM1; EDEM3; CALR; CANX; MLEC; PDIA3;
Coregulation of Androgen receptor activity	22	61	1.27536	1.31546	0.0868431	1	0.387262	1	APPL1; FHL2; LATS2; PIAS4; TGIF1; TMF1; KDM3A; TMPRSS2; VAV3; CTDSP1; MED1; RPS6KA3; TCF4; UBA3; CCND1; RANBP9; UBE2I; CARM1; HNRNPA1; CDK6; CASP8; PA2G4;
Netrin mediated repulsion signals	7	15	0.405797	1.70293	0.0875286	1	0.387262	1	RAP1B; ITGB3; RAP1A; UNC5A; SRC; UNC5B; NTN1;
D-myo-inositol (1,3,4)-trisphosphate biosynthesis	7	15	0.405797	1.70293	0.0875286	1	0.387262	1	SYNJ1; INPP5A; PTEN; MINPP1; ITPKC; ITPKB; INPP5K;
CDP-diacylglycerol biosynthesis I	7	15	0.405797	1.70293	0.0875286	1	0.387262	1	AGPAT6; AGPAT9; AGPAT5; GPAM; LCLAT1; MBOAT2; CDS2;
CREB phosphorylation through the activation of CaMKII	7	15	0.405797	1.70293	0.0875286	1	0.387262	1	CAMK2A; CALM1; CAMK2D; CAMK2B; CALM3; CALM2; DLG4;
Sema3A PAK dependent Axon repulsion	7	15	0.405797	1.70293	0.0875286	1	0.387262	1	FYN; PAK1; SEMA3A; PAK2; RAC1; PLXNA2; NRP1;
1D-myo-inositol hexakisphosphate biosynthesis II (mammalian)	7	15	0.405797	1.70293	0.0875286	1	0.387262	1	SYNJ1; INPP5A; ITPKC; IPPK; ITPKB; ITPK1; INPP5K;
eNOS activation and regulation	8	18	0.463768	1.62173	0.0912098	1	0.397227	1	WASL; CALM1; PTS; ZDHHC21; LYPLA1; CALM3; CALM2; GCH1;
Fatty Acyl-CoA Biosynthesis	8	18	0.463768	1.62173	0.0912098	1	0.397227	1	ELOVL4; ACSL6; ELOVL6; ELOVL5; ELOVL7; FASN; ELOVL2; ELOVL3;
Na+/Cl- dependent neurotransmitter transporters	8	18	0.463768	1.62173	0.0912098	1	0.397227	1	SLC6A1; SLC6A15; SLC6A5; SLC6A6; SLC6A9; SLC6A19; SLC18A2; SLC6A11;
Metabolism of nitric oxide	8	18	0.463768	1.62173	0.0912098	1	0.397227	1	WASL; CALM1; PTS; ZDHHC21; LYPLA1; CALM3; CALM2; GCH1;
Degradation of beta catenin	8	18	0.463768	1.62173	0.0912098	1	0.397227	1	CSNK1A1; LRP6; SKP1; AXIN2; BTRC; WNT3A; CSNK1D; DVL2;
CD28 dependent Vav1 pathway	8	18	0.463768	1.62173	0.0912098	1	0.397227	1	PTPRA; FYN; PAK1; PAK2; CD28; RAC1; GRB2; CDC42;
Glucagon signaling in metabolic regulation	13	33	0.753623	1.43711	0.0915064	1	0.397244	1	ADCY3; PRKAR1B; GNG5; PRKAR2A; ADCY6; ADCY9; GNG12; PRKACB; PRKAR1A; GNG10; GNB1; ADCY2; GNG13;
TCR signaling in na&#xef;ve CD8+ T cells	42	127	2.43478	1.20608	0.0916899	1	0.397244	1	EOMES; FASLG; CALM1; CD86; CHUK; NRAS; RASGRP1; CD80; MAPK1; MAPK14; FYN; KRAS; MAP2K1; PAG1; PIK3R1; PRKCE; RAP1A; SHC1; JUNB; NFATC3; SOS1; UBE2D3; RAF1; RELB; BTRC; CD28; FOSL1; IKBKB; MAPK8; PIK3CA; STAT4; CBL; GRB2; SRC; TNFAIP3; TRAF6; FOS; PLCG1; CALM3; NOD2; CALM2; NFATC2;
p38 signaling mediated by MAPKAP kinases	9	21	0.521739	1.56372	0.0930788	1	0.402216	1	YWHAZ; ETV1; MAPK14; RAF1; YWHAH; YWHAQ; CDC25B; YWHAG; YWHAB;
TNF alpha/NF-kB	55	171	3.18841	1.17295	0.0945311	1	0.404235	1	G3BP2; IQGAP2; NSMAF; TRAF3; YWHAZ; BCL7A; CAPN3; CASP3; CDC34; CHUK; DPF2; GTF2I; IKBKAP; IKBKE; MAP3K2; NKIRAS2; TAB2; TNFRSF1B; TXLNA; CASP2; DAP; MAP3K3; PPP2CA; TAB3; TRAF4; TRIB3; ZFAND5; PSMD7; UBE2D3; UBE2I; RELB; SKP1; PPP6C; YWHAH; YWHAQ; ALPL; PAPOLA; FKBP5; GAB1; SRC; TNFAIP3; YWHAG; CSNK2A1; HIST3H3; BAG4; TRAF6; DCAF7; DDX3X; FBXW11; CASP8; STAT1; YWHAB; RASAL2; SMARCC2; SMARCB1;
JNK (c-Jun kinases) phosphorylation and activation mediated by activated human TAK1	4	7	0.231884	2.08586	0.095	1	0.404235	1	MAP2K4; MAP2K3; MAPK8; MAP2K7;
Nef Mediated CD8 Down-regulation	4	7	0.231884	2.08586	0.095	1	0.404235	1	AP2B1; AP2A1; ATP6V1H; AP2M1;
Axonal growth inhibition (RHOA activation)	4	7	0.231884	2.08586	0.095	1	0.404235	1	RHOA; OMG; RTN4; NGFR;
coenzyme A biosynthesis	4	7	0.231884	2.08586	0.095	1	0.404235	1	PPCS; PANK1; PANK3; PANK2;
sphingomyelin metabolism	4	7	0.231884	2.08586	0.095	1	0.404235	1	SGMS2; SMPD3; SMPD1; SGMS1;
Ceramide signaling pathway	18	49	1.04348	1.33995	0.098093	1	0.415277	1	MAP2K4; NSMAF; AIFM1; MAP3K1; RB1; MAPK1; MAP2K1; SMPD3; KSR1; RAF1; BCL2; MAPK8; SMPD1; BAG4; CASP8; PRKRA; IGF1; PDGFA;
Calcineurin-regulated NFAT-dependent transcription in lymphocytes	18	49	1.04348	1.33995	0.098093	1	0.415277	1	FASLG; PTPRK; CALM1; CASP3; BATF3; JUNB; NFATC3; FOSL1; GATA3; FOS; PTGS2; EGR3; MAF; PPARG; CALM3; CALM2; CDK4; NFATC2;
Presenilin action in Notch and Wnt signaling	17	46	0.985507	1.34807	0.101007	1	0.426529	1	ADAM10; NKD1; CSNK1A1; MAPK1; LRP6; CCND1; BTRC; DLL1; WIF1; MAP3K7; NEDD4; CSNK2A1; FBXW11; FOS; NLK; PPARD; PSEN1;
Activated TLR4 signalling	25	72	1.44928	1.26643	0.104989	1	0.442228	1	MAP2K4; CHUK; IKBKE; MAP3K1; TAB2; IRAK1; MAPK1; MAPK14; ATF2; MAP2K1; MAP2K3; RPS6KA3; TAB3; IKBKB; IRAK2; MAPK8; PELI2; TMEM189-UBE2V1; UBE2V1; MAP3K7; MAP2K7; TRAF6; FOS; RPS6KA5; UBE2N;
RNA Polymerase I Transcription	20	56	1.15942	1.30269	0.108135	1	0.453217	1	KAT2B; MBD2; RRN3; H3F3B; CBX3; GTF2H1; POLR1C; HIST1H3A; HIST1H3B; HIST1H3C; HIST1H3E; HIST1H3F; HIST1H3H; HIST1H3I; HIST1H3J; HIST2H3A; HIST2H3C; HIST2H3D; H3F3A; EHMT2;
Cytokine Signaling in Immune system	61	193	3.53623	1.15261	0.108385	1	0.453217	1	MAP2K4; RAP1B; YWHAZ; CHUK; GHR; IRS2; ITGB3; NRAS; PTAFR; SOCS1; TAB2; IRAK1; CISH; IRF5; MAPK1; FYN; IRS1; KRAS; MAP2K1; MAP2K3; MAP3K3; PPP2CA; PPP2CB; PRKACB; RAP1A; SHC1; TAB3; JAK1; LYN; SOCS3; SOS1; RAF1; SKP1; BTRC; IKBKB; IRAK2; PELI2; PPP2R1A; TMEM189-UBE2V1; UBE2V1; MAP3K7; IRF6; KITLG; CBL; GRB2; SRC; STAT5A; IL6; RBX1; SOCS2; TRAF6; JAK2; ADAM17; IL6ST; KIT; SPRY2; STAT1; UBE2N; YWHA…
Adenylate cyclase activating pathway	5	10	0.289855	1.825	0.1095	1	0.453217	1	ADCY3; GNAL; ADCY6; ADCY9; ADCY2;
p130Cas linkage to MAPK signaling for integrins	5	10	0.289855	1.825	0.1095	1	0.453217	1	RAP1B; CRK; ITGB3; RAP1A; SRC;
IRAK2 mediated activation of TAK1 complex	5	10	0.289855	1.825	0.1095	1	0.453217	1	TAB2; TAB3; IRAK2; MAP3K7; TRAF6;
IRAK2 mediated activation of TAK1 complex upon TLR7/8 or 9 stimulation	5	10	0.289855	1.825	0.1095	1	0.453217	1	TAB2; TAB3; IRAK2; MAP3K7; TRAF6;
ADP signalling through P2Y purinoceptor 1	5	10	0.289855	1.825	0.1095	1	0.453217	1	GNAQ; MAPK14; P2RY1; SRC; GNB1;
IL8- and CXCR2-mediated signaling events	13	34	0.753623	1.39486	0.112472	1	0.464365	1	ARRB1; VASP; PPP2CA; ELMO1; GNAI2; LYN; RAB7A; PPP2R1A; CBL; GNB1; PLCB1; PLCB3; RAB5A;
Amino acid transport across the plasma membrane	12	31	0.695652	1.41222	0.115077	1	0.472778	1	SLC16A10; SLC1A4; SLC6A15; SLC7A2; SLC7A7; SLC38A4; SLC6A6; SLC7A10; SLC6A19; SLC7A1; SLC7A5; SLC1A5;
Pyruvate metabolism and Citric Acid (TCA) cycle	12	31	0.695652	1.41222	0.115077	1	0.472778	1	DLST; IDH2; PDHB; SUCLG2; OGDH; PDK2; PDK4; SDHD; CS; SDHC; PDHX; SUCLA2;
Toll Like Receptor 4 (TLR4) Cascade	26	76	1.50725	1.24776	0.115496	1	0.473334	1	MAP2K4; CHUK; IKBKE; MAP3K1; TAB2; IRAK1; MAPK1; MAPK14; ATF2; MAP2K1; MAP2K3; RPS6KA3; TAB3; IKBKB; IRAK2; MAPK8; PELI2; TMEM189-UBE2V1; UBE2V1; MAP3K7; MAP2K7; TRAF6; FOS; RPS6KA5; UBE2N; LBP;
N-glycan trimming in the ER and Calnexin/Calreticulin cycle	6	13	0.347826	1.68445	0.116775	1	0.475076	1	EDEM1; EDEM3; CALR; CANX; MLEC; PDIA3;
p75NTR recruits signalling complexes	6	13	0.347826	1.68445	0.116775	1	0.475076	1	NGF; IRAK1; PRKCI; IKBKB; NGFR; TRAF6;
Platelet Adhesion to exposed collagen	6	13	0.347826	1.68445	0.116775	1	0.475076	1	COL1A2; COL1A1; FYN; ITGB1; LYN; ITGA2;
Interleukin-2 signaling	11	28	0.637681	1.43329	0.117423	1	0.475393	1	NRAS; MAPK1; KRAS; MAP2K1; SHC1; JAK1; SOS1; RAF1; GRB2; STAT5A; YWHAB;
Triglyceride Biosynthesis	11	28	0.637681	1.43329	0.117423	1	0.475393	1	ELOVL4; ACSL6; AGPAT6; ELOVL6; GPAM; ELOVL5; ELOVL7; FASN; ELOVL2; ELOVL3; GK;
Nephrin/Neph1 signaling in the kidney podocyte	10	25	0.57971	1.45942	0.119373	1	0.478172	1	CD2AP; MAP2K4; WASL; FYN; NCK2; PRKCI; MAPK8; RAC1; GRB2; PLCG1;
Metabolism of vitamins and cofactors	17	47	0.985507	1.31939	0.119514	1	0.478172	1	MOCS2; PPCS; SLC25A32; SLC2A3; SLC5A6; MOCS1; MTHFR; SLC2A1; GPHN; NMNAT3; SLC46A1; FASN; NFS1; PANK1; SLC19A2; PANK2; TPK1;
Metabolism of water-soluble vitamins and cofactors	17	47	0.985507	1.31939	0.119514	1	0.478172	1	MOCS2; PPCS; SLC25A32; SLC2A3; SLC5A6; MOCS1; MTHFR; SLC2A1; GPHN; NMNAT3; SLC46A1; FASN; NFS1; PANK1; SLC19A2; PANK2; TPK1;
phosphatidylglycerol biosynthesis II (non-plastidic)	7	16	0.405797	1.59656	0.120116	1	0.478172	1	AGPAT6; AGPAT9; AGPAT5; GPAM; LCLAT1; MBOAT2; CDS2;
Synthesis of substrates in N-glycan biosythesis	7	16	0.405797	1.59656	0.120116	1	0.478172	1	GFPT2; DPM2; DOLPP1; PGM3; PMM1; UAP1; PMM2;
Synthesis and interconversion of nucleotide di- and triphosphates	7	16	0.405797	1.59656	0.120116	1	0.478172	1	CTPS1; GLRX; NME4; RRM2; AK2; CMPK1; RRM1;
Hedgehog	7	16	0.405797	1.59656	0.120116	1	0.478172	1	DYRK1A; CCNB1; SIN3A; GLI3; IHH; PTCH1; GAS1;
3-phosphoinositide degradation	8	19	0.463768	1.53642	0.121138	1	0.479947	1	SYNJ1; PTEN; MTMR3; TMEM55A; TMEM55B; SACM1L; MTMR14; INPP5K;
Citric acid cycle (TCA cycle)	8	19	0.463768	1.53642	0.121138	1	0.479947	1	DLST; IDH2; SUCLG2; OGDH; SDHD; CS; SDHC; SUCLA2;
Validated transcriptional targets of TAp63 isoforms	19	54	1.10145	1.28342	0.130089	1	0.491396	1	S100A2; AEN; CDKN1A; CHUK; FAS; PMAIP1; EP300; MFGE8; CABLES1; TRAF4; ABL1; WWP1; SP1; BTRC; IKBKB; YWHAQ; TFAP2C; GADD45A; JAG1;
RNA Polymerase I Promoter Clearance	19	54	1.10145	1.28342	0.130089	1	0.491396	1	KAT2B; MBD2; RRN3; H3F3B; GTF2H1; POLR1C; HIST1H3A; HIST1H3B; HIST1H3C; HIST1H3E; HIST1H3F; HIST1H3H; HIST1H3I; HIST1H3J; HIST2H3A; HIST2H3C; HIST2H3D; H3F3A; EHMT2;
superpathway of N-acetylglucosamine, N-acetylmannosamine and N-acetylneuraminate degradation	3	5	0.173913	2.19073	0.130634	1	0.491396	1	GNE; GNPDA1; NPL;
FasL/ CD95L signaling	3	5	0.173913	2.19073	0.130634	1	0.491396	1	FASLG; FAS; CASP8;
Activation of CaMK IV	3	5	0.173913	2.19073	0.130634	1	0.491396	1	CALM1; CALM3; CALM2;
PLK3 signaling events	3	5	0.173913	2.19073	0.130634	1	0.491396	1	TP53; CCNE1; PLK3;
UDP-N-acetyl-D-glucosamine biosynthesis II	3	5	0.173913	2.19073	0.130634	1	0.491396	1	GFPT2; PGM3; UAP1;
S6K1 signalling	3	5	0.173913	2.19073	0.130634	1	0.491396	1	EEF2K; RPS6KB1; EIF4B;
Gap junction trafficking	3	5	0.173913	2.19073	0.130634	1	0.491396	1	GJA1; GJC1; AP2M1;
Sodium-coupled phosphate cotransporters	3	5	0.173913	2.19073	0.130634	1	0.491396	1	SLC20A1; SLC34A2; SLC20A2;
AMPK inhibits chREBP transcriptional activation activity	3	5	0.173913	2.19073	0.130634	1	0.491396	1	PRKAA2; PRKAB2; PRKAG2;
Transmission across Electrical Synapses	3	5	0.173913	2.19073	0.130634	1	0.491396	1	PANX2; GJD2; GJC1;
IRS activation	3	5	0.173913	2.19073	0.130634	1	0.491396	1	IRS2; IRS1; INSR;
Muscarinic acetylcholine receptors	3	5	0.173913	2.19073	0.130634	1	0.491396	1	CHRM2; CHRM5; CHRM3;
Axonal growth stimulation	3	5	0.173913	2.19073	0.130634	1	0.491396	1	NGF; RHOA; NGFR;
G beta:gamma signalling through PLC beta	3	5	0.173913	2.19073	0.130634	1	0.491396	1	GNB1; PLCB1; PLCB3;
CHL1 interactions	3	5	0.173913	2.19073	0.130634	1	0.491396	1	CHL1; ANK1; NRP1;
CaMK IV-mediated phosphorylation of CREB	3	5	0.173913	2.19073	0.130634	1	0.491396	1	CALM1; CALM3; CALM2;
Chk1/Chk2(Cds1) mediated inactivation of Cyclin B:Cdk1 complex	3	5	0.173913	2.19073	0.130634	1	0.491396	1	CCNB1; CHEK1; WEE1;
Electric Transmission Across Gap Junctions	3	5	0.173913	2.19073	0.130634	1	0.491396	1	PANX2; GJD2; GJC1;
Synthesis of UDP-N-acetyl-glucosamine	3	5	0.173913	2.19073	0.130634	1	0.491396	1	GFPT2; PGM3; UAP1;
Regulation of gene expression in endocrine-committed (NEUROG3+) progenitor cells	3	5	0.173913	2.19073	0.130634	1	0.491396	1	NEUROD1; NKX2-2; INSM1;
Asparagine N-linked glycosylation	26	77	1.50725	1.23155	0.130803	1	0.491396	1	GFPT2; EDEM1; EDEM3; DPM2; SEC24D; DOLPP1; MAN1A2; PGM3; SEC23A; TUSC3; SAR1B; PMM1; ST8SIA3; ALG2; SEC24C; CALR; CANX; LMAN1; MLEC; PDIA3; STT3A; SEC24A; UAP1; RPN2; PMM2; MAN1C1;
IL8-mediated signaling events	14	38	0.811594	1.344	0.131786	1	0.493974	1	ARRB1; VASP; PPP2CA; PRKCE; ELMO1; GNAI2; LYN; RAB7A; PPP2R1A; CBL; GNB1; PLCB1; PLCB3; RAB5A;
Generic Transcription Pathway	13	35	0.753623	1.35502	0.136006	1	0.508652	1	CCNC; KAT2B; MED6; MED8; MED1; MAML1; NOTCH3; CDK8; MED26; MAML3; MED17; MED16; MED20;
Hedgehog signaling events mediated by Gli proteins	17	48	0.985507	1.29191	0.139897	1	0.520866	1	RAB23; CSNK1A1; GNAI3; MAP2K1; SIN3A; GNAI2; GNAO1; GLI3; BTRC; PTCH1; GNAI1; FOXA2; CSNK1D; FBXW11; GNB1; RBBP7; MTSS1;
Amino acid and oligopeptide SLC transporters	17	48	0.985507	1.29191	0.139897	1	0.520866	1	SLC17A6; SLC32A1; SLC16A10; SLC1A4; SLC6A15; SLC7A2; SLC7A7; SLC1A1; SLC38A4; SLC6A6; SLC7A10; SLC15A4; SLC6A19; SLC7A1; SLC1A3; SLC7A5; SLC1A5;
Downstream TCR signaling	12	32	0.695652	1.3681	0.140239	1	0.520978	1	PIK3CB; CHUK; TAB2; PTEN; PIK3R1; IKBKB; TMEM189-UBE2V1; UBE2V1; MAP3K7; PIK3CA; TRAF6; UBE2N;
Osteopontin-mediated events	11	29	0.637681	1.38388	0.144426	1	0.53297	1	ITGAV; CHUK; ITGB3; MAP3K1; VAV3; MAPK1; PIK3R1; MAPK8; PIK3CA; RAC1; FOS;
Platelet Aggregation (Plug Formation)	11	29	0.637681	1.38388	0.144426	1	0.53297	1	RAP1B; CRK; ITGB3; RAP1A; RAPGEF4; SHC1; ADRA2A; SOS1; ADRA2B; GRB2; SRC;
Interleukin-3, 5 and GM-CSF signaling	11	29	0.637681	1.38388	0.144426	1	0.53297	1	YWHAZ; FYN; PRKACB; SHC1; SOS1; KITLG; CBL; GRB2; STAT5A; JAK2; KIT;
Neurotransmitter Release Cycle	10	26	0.57971	1.40331	0.148479	1	0.545952	1	SLC32A1; SYT1; SLC6A1; ABAT; SLC18A3; UNC13B; SNAP25; SLC18A2; SLC6A11; VAMP2;
Transport of nucleotide sugars	4	8	0.231884	1.82546	0.149908	1	0.545952	1	SLC35D2; SLC35A1; SLC35C1; SLC35D1;
Import of palmitoyl-CoA into the mitochondrial matrix	4	8	0.231884	1.82546	0.149908	1	0.545952	1	PRKAA2; PRKAB2; PRKAG2; CPT1A;
Activation of Kainate Receptors upon glutamate binding	4	8	0.231884	1.82546	0.149908	1	0.545952	1	GNB1; GRIK3; PLCB1; PLCB3;
Notch receptor binds with a ligand	4	8	0.231884	1.82546	0.149908	1	0.545952	1	DLL4; NOTCH3; DLL1; JAG1;
Nef and signal transduction	4	8	0.231884	1.82546	0.149908	1	0.545952	1	FYN; ELMO1; PAK2; RAC1;
heparan sulfate biosynthesis	9	23	0.521739	1.4278	0.15226	1	0.552108	1	XYLT2; HS2ST1; NDST2; EXT1; HS3ST1; EXTL2; EXTL3; HS3ST2; HS3ST3B1;
NCAM1 interactions	9	23	0.521739	1.4278	0.15226	1	0.552108	1	CACNB4; GDNF; CACNA1C; CACNB1; ST8SIA4; CACNB2; GFRA1; PRNP; CNTN2;
superpathway of D-myo-inositol (1,4,5)-trisphosphate metabolism	8	20	0.463768	1.45964	0.155549	1	0.56138	1	IMPA2; SYNJ1; INPP5A; PTEN; MINPP1; ITPKC; ITPKB; INPP5K;
Nef-mediates down modulation of cell surface receptors by recruiting them to clathrin adapters	8	20	0.463768	1.45964	0.155549	1	0.56138	1	AP1S1; AP2B1; AP2A1; ARF1; CD28; ATP6V1H; AP1G1; AP2M1;
Signaling events mediated by HDAC Class III	14	39	0.811594	1.30955	0.156163	1	0.56138	1	FHL2; KAT2B; MEF2D; CDKN1A; TP53; EP300; SIRT1; FOXO1; FOXO4; HOXA10; HIST1H1E; PPARGC1A; SIRT7; TUBB2A;
Voltage gated Potassium channels	14	39	0.811594	1.30955	0.156163	1	0.56138	1	KCNC1; KCNC2; KCNQ4; KCNQ5; KCNA6; KCNS3; KCNA7; KCND2; KCNA1; KCNA5; KCNB2; KCNH7; KCNA4; KCND3;
ALK2 signaling events	5	11	0.289855	1.65924	0.157089	1	0.561854	1	SMAD4; ACVR1; SMAD1; FKBP1A; SMAD5;
Energy dependent regulation of mTOR by LKB1-AMPK	7	17	0.405797	1.5027	0.157979	1	0.561854	1	TSC1; PRKAA2; PRKAB2; STRADB; PRKAG2; RHEB; PRKAA1;
Synthesis of glycosylphosphatidylinositol (GPI)	7	17	0.405797	1.5027	0.157979	1	0.561854	1	PIGA; DPM2; PIGX; PIGH; SEMA6D; PIGW; PIGF;
GABA synthesis, release, reuptake and degradation	7	17	0.405797	1.5027	0.157979	1	0.561854	1	SLC32A1; SYT1; SLC6A1; ABAT; SNAP25; SLC6A11; VAMP2;
Ras activation uopn Ca2+ infux through NMDA receptor	7	17	0.405797	1.5027	0.157979	1	0.561854	1	CAMK2A; CALM1; CAMK2D; CAMK2B; CALM3; CALM2; DLG4;
Atypical NF-kappaB pathway	6	14	0.347826	1.56421	0.158903	1	0.563938	1	MAPK14; PIK3R1; BTRC; IKBKB; PIK3CA; SRC;
Potassium Channels	25	76	1.44928	1.19978	0.171449	1	0.60717	1	GNG5; KCNC1; KCNC2; KCNJ11; KCNQ4; GABBR2; KCNK10; GNG12; KCNJ14; KCNK2; GNG10; KCNJ2; KCNN4; KCNQ5; KCNA6; KCNS3; KCNA7; KCND2; GNB1; KCNA1; KCNA5; KCNB2; KCNH7; KCNA4; KCND3;
MAP kinase activation in TLR cascade	11	30	0.637681	1.33777	0.174358	1	0.616163	1	MAP2K4; MAPK1; MAPK14; ATF2; MAP2K1; MAP2K3; RPS6KA3; MAPK8; MAP2K7; FOS; RPS6KA5;
Post-translational protein modification	36	114	2.08696	1.1517	0.183905	1	0.630066	1	GFPT2; EDEM1; EDEM3; PIGA; PIGU; DPM2; SEC24D; DOLPP1; MAN1A2; PGM3; PIGX; SEC23A; TUSC3; SAR1B; NOTCH3; PIGH; FURIN; PMM1; SEMA6D; ST8SIA3; ALG2; PIGW; SEC24C; CALR; CANX; LMAN1; MLEC; PDIA3; STT3A; SEC24A; UAP1; RPN2; PMM2; PIGS; MAN1C1; PIGF;
Stimulation of the cell death response by PAK-2p34	2	3	0.115942	2.43495	0.184336	1	0.630066	1	CASP3; PAK2;
1D-myo-inositol hexakisphosphate biosynthesis V (from Ins(1,3,4)P3)	2	3	0.115942	2.43495	0.184336	1	0.630066	1	IPPK; ITPK1;
Proteolytic cleavage of SNARE complex proteins	2	3	0.115942	2.43495	0.184336	1	0.630066	1	SNAP25; VAMP2;
NFG and proNGF binds to p75NTR	2	3	0.115942	2.43495	0.184336	1	0.630066	1	NGF; NGFR;
Adrenaline signalling through Alpha-2 adrenergic receptor	2	3	0.115942	2.43495	0.184336	1	0.630066	1	ADRA2A; ADRA2B;
tetrahydrobiopterin biosynthesis II	2	3	0.115942	2.43495	0.184336	1	0.630066	1	PTS; GCH1;
tetrahydrobiopterin biosynthesis I	2	3	0.115942	2.43495	0.184336	1	0.630066	1	PTS; GCH1;
D-myo-inositol (1,4,5,6)-tetrakisphosphate biosynthesis	2	3	0.115942	2.43495	0.184336	1	0.630066	1	MINPP1; ITPK1;
Formation of the active cofactor, UDP-glucuronate	2	3	0.115942	2.43495	0.184336	1	0.630066	1	UGP2; SLC35D1;
Activation of BMF and translocation to mitochondria	2	3	0.115942	2.43495	0.184336	1	0.630066	1	MAPK8; DYNLL2;
BH3-only proteins associate with and inactivate anti-apoptotic BCL-2 members	2	3	0.115942	2.43495	0.184336	1	0.630066	1	BCL2L1; BCL2;
Ceramide signalling	2	3	0.115942	2.43495	0.184336	1	0.630066	1	NGF; NGFR;
TWIK related potassium channel (TREK)	2	3	0.115942	2.43495	0.184336	1	0.630066	1	KCNK10; KCNK2;
SHC activation	2	3	0.115942	2.43495	0.184336	1	0.630066	1	SHC1; INSR;
Progressive trimming of alpha-1,2-linked mannose residues from Man9/8/7GlcNAc2 to produce Man5GlcNAc2	2	3	0.115942	2.43495	0.184336	1	0.630066	1	MAN1A2; MAN1C1;
TRAF6 Mediated Induction of proinflammatory cytokines	17	50	0.985507	1.24024	0.186057	1	0.634647	1	MAP2K4; CHUK; TAB2; MAPK1; MAPK14; ATF2; MAP2K1; MAP2K3; RPS6KA3; TAB3; IKBKB; MAPK8; MAP3K7; MAP2K7; TRAF6; FOS; RPS6KA5;
Incretin Synthesis, Secretion, and Inactivation	8	21	0.463768	1.39016	0.193993	1	0.660367	1	CDX2; TCF7L2; GRP; PAX6; FFAR4; SPCS2; ISL1; GNG13;
Synthesis, Secretion, and Inactivation of Glucagon-like Peptide-1 (GLP-1)	7	18	0.405797	1.41927	0.200469	1	0.681024	1	CDX2; TCF7L2; GRP; PAX6; FFAR4; SPCS2; GNG13;
Lysosome Vesicle Biogenesis	6	15	0.347826	1.46	0.206487	1	0.685459	1	AP1S1; SH3GL2; ARRB1; ARF1; AP1G1; CLTC;
Class C/3 (Metabotropic glutamate/pheromone receptors)	6	15	0.347826	1.46	0.206487	1	0.685459	1	GABBR2; GRM5; GRM7; CASR; GRM1; GRM4;
Regulation of gene expression in early pancreatic precursor cells	3	6	0.173913	1.82621	0.20948	1	0.685459	1	ONECUT3; PTF1A; ONECUT1;
