# Supplementary material for: Prediction of Early- and Late-Onset Pre-Eclampsia in the Preclinical Stage via Placenta-Specific Extracellular miRNA Profiling
Source: Int J Mol Sci. 2023 Apr 28;24(9):8006. doi: 10.3390/ijms24098006 (PMC10178353; doi:10.3390/ijms24098006)
Supplement: Supplementary file 1 [file ijms-24-08006-s001.zip › Table S4.xlsx]

## Sheet: Sheet 1
Column1	Gene	baseMean	log2FoldChange	lfcSE	pvalue	padj	ePE_S10	ePE_S15	ePE_S16	ePE_S24	ePE_S25	ePE_S26	ePE_S37	ePE_S3	ePE_S44	ePE_S46	ePE_S6	N_S11	N_S14	N_S19	N_S1	N_S23	N_S27	N_S2	N_S30	N_S31	N_S35
1	hsa-miR-16-5p	6547.34	0.890575	0.28354	0.00168423	0.429479	9581.95	7471.81	9821.29	2842.62	10824.7	8900.63	13213.3	13058.3	5889.31	6638.41	4013.83	3907.8	4201.43	4791.15	4554.25	8809.16	3423.7	3436.12	2815.89	4097.8	5200.85
27	hsa-miR-125b-5p	11302.8	1.16221	0.508514	0.0222832	0.99827	6984.13	9193.54	4622.58	65559.9	4776.04	6259.32	7557.65	4667.73	17684.7	21680.1	19807.5	5589.12	14448	659.018	14685.9	5694.54	5642.73	108837	4063.08	2902.83	6447.4
231	hsa-miR-654-3p	568.961	-1.50174	0.719229	0.0367993	0.99827	538.404	303.446	308.365	5288.89	547.596	52.3225	496.709	115.746	0	308.371	268.367	958.532	125.591	906.364	305.25	667.033	551.167	4134.46	238.485	554.304	164.763
13	hsa-miR-1-3p	656.265	3.03152	1.50727	0.0442976	0.99827	862.841	246.275	0	1090.59	181.246	211.228	0	3350.33	483.226	234.61	5742.38	0	125.591	0	0	529.306	0	0	243.785	0	480.166
127	hsa-miR-30a-5p	3479.23	0.81194	0.428091	0.0578735	0.99827	4523.52	2172.5	1160.96	17303.7	3502.49	2594.81	3859.59	1669.9	2974.86	3296.1	5078.96	1240.12	3577.66	1318.89	1102.29	3999.5	3535.01	28468.7	1645.55	3936.53	1619.38
238	hsa-miR-744-5p	4511.11	-0.517186	0.324661	0.111159	0.99827	4070.01	3400.58	9955.66	1821.58	4148.42	3654.82	2424.99	3913.28	2035.25	3132.58	2612.82	7805.77	4656.06	4375.19	3073.22	7433.69	6189.41	2982.72	9699.27	2747.73	4600.18
49	hsa-miR-143-3p	16878.7	0.38461	0.25278	0.128128	0.99827	15360.2	12224.7	14789	266853	22223.9	18659.7	11170.9	21568.8	19899.5	39182.6	16950.4	17182.4	9582.57	14374.3	12193	23654	18471.3	729956	16060.6	8545.45	8521.53
58	hsa-miR-150-3p	757.279	-1.24745	0.83564	0.135488	0.99827	676.784	457.368	847.763	0	90.6232	526.131	555.264	303.045	150.169	1360.56	67.5084	646.661	3385.09	742.893	463.527	2622.22	998.205	0	1289.59	562.236	157.231
72	hsa-miR-181d-5p	204.13	-1.74273	1.19919	0.146155	0.99827	112.797	29.685	0	397.651	45.3116	158.905	187.78	37.8806	90.6048	0	0	270.943	0	327.797	260.027	263.753	112.208	693.13	1058.17	0	240.083
83	hsa-miR-194-5p	4003.54	0.99275	0.6895	0.149921	0.99827	4029.31	5259.73	7350.5	212.606	3493.81	2432.03	2596.62	1995.04	23149.5	3062.38	4128.85	2982.83	1274.33	1485.79	8949.28	2230.65	4434.47	0	1649.96	1580.96	1775.67
21	hsa-miR-10b-5p	64218.4	0.396033	0.277954	0.154211	0.99827	92781	52975.5	30171.5	92483.4	58895.5	39235.1	59703	45820.8	83702.9	147360	94446.7	35141.5	59877.4	65320.7	80748	45052.2	71705.6	30579.4	53508.1	68977	40101.4
125	hsa-miR-29a-3p	2422.91	0.668618	0.472385	0.156948	0.99827	812.838	1352.31	653.464	13291.8	737.519	3439.72	1988.85	1331.08	3218.15	2139.93	3403.76	1764.81	3637.94	1155.42	955.318	1644.63	1657.99	33603.8	2481.13	1617.97	1643.86
67	hsa-miR-16-2-3p	15175	0.593471	0.425419	0.163008	0.99827	20298.9	23632.5	19063.6	3724.53	20311.2	24216.6	25414.9	20039.9	8771.05	14797.3	18591.5	11938.7	10085.8	11172.5	14894.1	13321.8	9888.69	231.043	12851.7	14166	21261.9
23	hsa-miR-1228-5p	1026.51	1.11898	0.81504	0.169781	0.99827	1424.5	426.584	963.763	35.4343	1565.66	687.943	1368.98	476.664	2608.24	1227.26	4411.38	892.229	576.88	410.816	362.719	0	1047.58	0	1770.09	608.061	692.004
158	hsa-miR-3613-5p	985.435	0.542387	0.402907	0.178243	0.99827	337.229	2236.27	964.729	251.977	915.873	1058.08	1366.96	1849.84	1122.49	1104.62	1533.52	464.941	700.796	908.075	1011.85	353.771	833.932	231.043	1300.19	889.178	1258.79
186	hsa-miR-451a	235674	0.810342	0.608137	0.182696	0.99827	372810	442254	272360	1784.84	326588	417266	459618	379295	139028	257848	190587	106399	253008	129031	131001	229136	99544	224.095	135565	334132	271675
104	hsa-miR-22-5p	1811.07	-0.432773	0.327147	0.185878	0.99827	2075.7	1563.41	269.699	1312.38	1424.91	2543.45	1241.77	2410.68	1093.97	1407.66	1732.72	1866.31	2480	2395.57	1639.3	1108.12	1445.24	3460.44	1886.68	3099.35	1575.13
151	hsa-miR-340-5p	772.755	-0.641694	0.486777	0.18742	0.99827	1171	454.07	381.832	691.624	319.109	527.1	619.876	220.97	333.057	983.764	1008.46	1112.42	702.47	82.1633	649.127	2002	1496.41	231.043	591.796	2063	586.555
229	hsa-miR-651-5p	282.418	-1.22394	0.934558	0.190317	0.99827	177.917	457.368	0	143.049	0	105.614	308.929	74.7089	0	367.912	263.366	271.761	190.061	1487.5	112.113	445.589	278.277	231.043	116.593	470.586	428.383
90	hsa-miR-199b-5p	124.525	-2.59528	2.02394	0.199742	0.99827	0	0	0	6059.26	0	53.2914	0	0	302.016	0	0	12.2784	0	0	123.419	132.326	329.444	1139.58	0	468.824	6.59051
113	hsa-miR-24-2-5p	111.7	-2.14149	1.67507	0.201091	0.99827	0	60.4693	0	288.724	0	0	0	0	0	119.083	0	0	62.7953	495.547	45.2222	266.453	112.208	455.138	119.243	141	179.827
98	hsa-miR-20a-5p	2241.59	0.411406	0.32507	0.205658	0.99827	1960.58	1621.68	2198.19	4744.25	1379.59	1164.66	1433.59	4040.6	4971.52	1844	2601.99	2407.38	2675.08	1402.77	1206.87	1248.55	1103.23	2532.79	1642.01	2188.14	2705.88
102	hsa-miR-215-5p	738.347	0.928802	0.735307	0.206536	0.99827	1533.81	703.643	229.099	179.796	181.246	793.557	805.637	146.261	4130.91	1461.87	328.374	751.437	253.693	327.797	1526.25	887.577	606.822	0	235.835	332.23	89.4426
245	hsa-miR-92a-3p	706019	0.55421	0.44198	0.20987	0.99827	424976	1.4098e+06	1.12298e+06	79089.3	460015	1.47117e+06	1.0915e+06	1.10237e+06	442397	737823	814970	292152	972521	498386	498028	983756	489727	33020.1	492162	846162	563407
65	hsa-miR-15b-3p	388.407	1.28489	1.0372	0.215415	0.99827	109.309	580.506	306.432	216.543	320.074	1537.7	249.364	667.119	544.468	672.728	735.925	0	315.651	0	465.411	0	551.167	231.043	0	141.881	511.235
123	hsa-miR-28-3p	2528.27	0.378132	0.308111	0.219725	0.99827	4475.84	1865.75	2590.66	3611.67	2624.22	2964.94	3348.75	1808.8	2273.51	2270.57	3406.26	2594.83	1783.39	494.691	1432.98	3511.6	3482.95	2513.68	2606.55	1124.47	2307.62
248	hsa-miR-93-5p	1764.42	0.39342	0.323385	0.223769	0.99827	2281.53	1530.42	1661.69	2845.24	731.734	2066.74	1549.69	3381.89	3344.83	1044.19	1461.02	1578.18	1589.98	2146.52	1481.97	1470.89	1886.89	455.138	1777.16	881.247	1885.83
160	hsa-miR-363-3p	2367.53	0.726103	0.603825	0.229167	0.99827	2505.96	5023.35	1815.39	0	2156.64	3552.11	4489.56	3681.78	2247.5	2758.45	3854.65	2210.11	2930.45	2309.13	1618.58	938.888	938.061	224.095	943.341	3001.53	2518.52
85	hsa-miR-197-3p	2041.27	-0.633175	0.532028	0.234001	0.99827	924.473	1009.29	3470.32	725.746	500.356	4132.51	1113.56	1915.07	211.411	1047.75	2737.01	3306.16	6263.63	994.518	1492.33	4673.73	607.72	224.095	3197.47	1968.71	2350.93
8	hsa-let-7d-5p	11210.6	-0.266051	0.224793	0.236597	0.99827	10804.1	10233.6	8024.27	11538.4	11084	6844.55	12583.3	13879	9537	8194.48	9747.88	16332.7	4724.72	9014.85	14729.2	9729.14	15930	11507	15175.6	9126.2	16681.5
37	hsa-miR-1307-3p	2679.41	-0.371922	0.315617	0.238639	0.99827	1196.58	3069.64	2900.95	2446.28	964.077	3919.34	1737.47	4248.94	1668.64	2441.19	1259.32	3514.89	3953.59	3551.85	1469.72	3830.27	1936.27	5046.47	2493.49	2017.17	2601.37
51	hsa-miR-144-5p	323.342	-0.951744	0.811132	0.240655	0.99827	450.026	183.607	151.766	106.303	0	210.259	248.354	259.903	270.976	183.067	397.549	505.051	126.428	328.653	352.356	44.1088	715.44	0	355.078	1647.05	254.205
4	hsa-let-7b-3p	601.957	-0.954021	0.81384	0.241099	0.99827	901.215	242.977	731.764	144.362	0	0	429.067	552.425	361.58	545.647	669.25	360.984	445.428	2475.17	1503.64	575.215	715.44	224.095	1419.43	141	202.423
188	hsa-miR-4732-5p	1365.5	1.19342	1.02432	0.243983	0.99827	2193.15	3677.64	3510.92	0	1330.43	2223.7	1736.46	3233.53	696.315	1651.16	265.866	0	1525.51	0	840.379	972.194	775.584	0	712.805	1407.35	1922.55
114	hsa-miR-24-3p	21146	-0.238998	0.206119	0.246245	0.99827	16588.2	15902.3	18213.9	29606	15780	19034.7	13690.8	20702.8	22694	22419.5	19591.6	30029.6	24156.1	24228.8	16757.6	18446.5	17476.7	42301.8	21453.9	18205.7	16786
135	hsa-miR-32-5p	248.307	-1.68891	1.52413	0.267811	0.99827	0	181.408	729.83	70.8685	0	157.936	186.771	0	0	0	0	609.007	634.651	0	247.78	485.197	164.273	0	238.485	1171.18	337.058
115	hsa-miR-25-3p	30716	0.366616	0.332635	0.270394	0.99827	24563.1	50406.1	39424.4	6827	42739.5	42731.9	42159.7	47634.8	17712.4	34867.2	29235.3	26411.6	27341.9	25049.5	27483.8	33389.5	22836.6	4600.02	24675.3	40795.6	34151.1
14	hsa-miR-100-5p	6738.79	0.357773	0.326401	0.273028	0.99827	5556.14	6624.14	4604.21	750264	3262.44	5191.55	6153.33	4833.98	14885.2	12319.7	12629.9	3528.81	7913.89	3541.58	8465.02	5077.92	11549.4	534606	3326.42	5583.58	3021.28
62	hsa-miR-152-3p	1140.17	0.383191	0.367863	0.297567	0.99827	561.661	1379.8	767.53	11387.5	735.591	473.809	1990.87	953.328	2672	1406.77	2002.75	828.381	442.916	327.797	898.791	1472.69	1052.06	23219	1416.78	1078.65	1153.34
150	hsa-miR-340-3p	367.594	0.824927	0.793364	0.29844	0.99827	560.498	274.861	229.099	70.8685	1010.35	369.164	243.307	180.985	332.218	1033.53	796.766	194.817	190.061	247.346	453.164	88.2176	495.512	0	0	610.704	337.999
10	hsa-let-7f-5p	189423	-0.274794	0.265536	0.300731	0.99827	316982	181698	105106	185464	234918	76906.3	183498	178912	136637	166978	127272	219207	99249.3	207054	254505	120220	311961	280125	240515	121882	228786
173	hsa-miR-423-3p	1060.29	-0.45736	0.442653	0.301498	0.99827	1847.78	1229.18	2094.76	360.904	830.07	637.559	243.307	1142.73	577.186	806.918	134.183	1941.62	1017.28	1321.46	1219.11	441.088	990.126	680.97	2236.46	1134.17	1379.3
139	hsa-miR-320d	2684.01	0.367034	0.359292	0.306995	0.99827	3794.41	2967.4	2623.52	503.954	3354.02	2119.06	2169.57	4443.6	5675.39	2808.22	2601.99	3156.36	3951.08	1980.48	2556.94	1765.25	1991.92	693.13	3430.65	1089.22	2687.99
64	hsa-miR-15a-5p	117.469	2.35068	2.32054	0.311066	0.99827	358.16	395.799	0	0	0	0	369.503	332.507	454.702	183.067	0	0	0	0	0	0	0	0	238.485	0	134.635
47	hsa-miR-142-3p	856.041	-0.696904	0.688775	0.311633	0.99827	1717.54	271.562	77.333	35.4343	548.56	157.936	804.628	743.933	1154.37	618.518	1137.64	1606.83	382.633	743.749	1375.51	939.788	1554.76	0	941.574	1649.69	1514.88
81	hsa-miR-193a-5p	2087.48	-0.33217	0.329414	0.313278	0.99827	1039.6	1464.46	2897.09	1202.14	827.178	3124.81	1623.39	3111.47	1915.29	1234.37	2001.92	1671.5	4146.17	4048.25	1524.36	2988.6	1985.64	2524.1	934.508	1883.23	1689.05
162	hsa-miR-370-3p	324.601	-1.05236	1.04588	0.31432	0.99827	315.135	182.507	0	17017.6	459.865	0	126.196	113.642	0	305.705	530.066	1154.99	449.615	0	522.881	578.816	715.44	8708.42	342.712	278.474	82.8521
68	hsa-miR-17-5p	920.209	0.528907	0.529908	0.318226	0.99827	789.581	609.091	538.431	3614.29	320.074	1111.37	1553.73	788.127	545.307	846.908	1138.47	739.977	252.019	1155.42	1068.37	44.1088	1216.34	686.181	1528.95	138.356	639.279
97	hsa-miR-206	416.147	1.49424	1.55389	0.336242	0.99827	0	120.939	0	2665.44	0	0	1062.07	186.246	89.7659	1485.87	996.791	283.221	0	0	237.416	133.227	329.444	0	0	426.524	722.132
59	hsa-miR-150-5p	1631.14	-0.58662	0.610817	0.336861	0.99827	1667.54	1615.08	1430.66	434.398	823.322	685.037	1558.78	995.418	393.46	2011.96	2867.02	1540.53	4219.85	2062.64	1753.3	3870.77	2434.47	0	466.371	1499.88	1923.49
134	hsa-miR-3168	104.618	0.735175	0.786877	0.350152	0.99827	200.012	0	155.633	35.4343	227.522	157.936	183.742	72.6045	60.4032	60.43	267.533	77.7631	63.6326	166.038	55.5856	87.3175	55.6553	0	121.892	96.0559	51.7826
219	hsa-miR-543	3514.73	-0.45244	0.485744	0.351628	0.99827	4417.7	3409.37	1045.93	10110.6	2622.29	1585.18	2856.08	2353.86	1426.19	2463.41	601.741	7574.94	893.368	3558.7	2494.76	2311.66	1761.22	11939.6	5217.52	1222.29	3943.01
19	hsa-miR-10a-5p	39360.8	0.264014	0.284063	0.352673	0.99827	62140.8	43983.2	28372.5	54875.9	28670.7	22951.1	37348.1	25454.7	60169.2	57719.5	48747.7	24647.6	36042	49576.1	51688	40113.8	53404	9898.38	25823.5	37352.5	27598.2
253	hsa-miR-99a-5p	29127.6	0.278636	0.300137	0.353219	0.99827	30733.2	26889.1	19969.3	29319.9	23536	18771.2	27370.5	24181.5	28324.1	77257.9	43293.7	18197.4	37682.2	26859.7	49964.8	20609.6	34601.4	10806.9	23603.8	25481.3	14226.1
239	hsa-miR-760	692.553	-0.678131	0.738597	0.358549	0.99827	789.581	272.662	1388.13	35.4343	410.697	265.488	60.5742	179.933	970.646	496.77	1055.13	737.521	1726.45	1985.61	579.409	1601.42	1265.71	0	347.128	142.762	232.551
187	hsa-miR-4732-3p	407.05	0.950275	1.0435	0.362475	0.99827	1060.53	547.522	346.065	0	275.726	263.55	806.647	775.5	60.4032	677.171	1000.12	154.708	383.47	0	432.437	87.3175	659.785	0	467.254	0	549.837
236	hsa-miR-6842-3p	144.864	-1.53118	1.68405	0.363234	0.99827	0	120.939	0	0	183.175	0	123.168	411.425	0	0	0	451.026	62.7953	660.73	158.278	44.1088	381.508	0	0	280.237	164.763
87	hsa-miR-199a-3p	9079.63	0.216791	0.242541	0.371412	0.99827	5798.01	11478.2	4172.12	137726	14439.9	13163.9	7692.93	10854.9	9778.61	8092.28	12001.5	5418.86	6879.02	11424.1	6813.47	11236	10482.9	261364	7064.46	9854.11	5005.02
89	hsa-miR-199b-3p	4539.74	0.216822	0.247584	0.381165	0.99827	2899.01	5739.09	2086.06	68808.1	7219.97	6581.97	3846.46	5427.45	4889.31	4046.14	6000.75	2709.43	3439.51	5712.06	3406.74	5618.02	5241.47	130567	3532.23	4927.05	2502.51
18	hsa-miR-107	3606.81	0.540022	0.62213	0.385383	0.99827	6384.09	6383.36	4526.88	580.072	6572.11	4295.29	5851.47	4890.8	241.613	3619.58	3259.57	2825.66	1660.31	4125.28	3053.44	3030.91	1880.61	0	5088.56	3018.27	4455.18
63	hsa-miR-155-5p	452.806	-0.779787	0.916332	0.394777	0.99827	0	334.231	426.298	18221.1	93.5155	211.228	0	222.022	1030.21	603.411	334.208	0	636.326	330.365	1035.4	445.589	443.447	11494.8	581.197	1506.93	359.654
109	hsa-miR-224-5p	1769.55	0.41095	0.484086	0.395927	0.99827	605.849	1864.65	2013.56	6170.81	2749.55	685.037	561.321	1896.13	2242.47	2075.06	1204.32	2474.5	831.41	908.931	1308.62	267.353	1988.33	4589.6	710.155	702.354	1310.57
96	hsa-miR-204-5p	205.862	1.31798	1.5571	0.397311	0.99827	516.309	152.823	346.065	35.4343	183.175	0	246.335	0	0	485.217	1202.65	193.998	0	0	157.335	401.48	110.413	0	0	0	291.865
3	hsa-let-7a-5p	380538	-0.225378	0.270606	0.40492	0.99827	715805	341655	255058	375560	430850	133095	326969	415573	330922	287260	261252	483821	213255	451595	608479	267826	494212	289921	526244	250991	530953
17	hsa-miR-106b-5p	286.285	0.586377	0.705541	0.405916	0.99827	88.3773	546.423	228.132	542.013	136.899	527.1	619.876	442.992	91.4438	185.733	335.875	803.006	192.572	0	135.667	44.1088	270.198	224.095	228.769	46.7061	321.993
241	hsa-miR-769-5p	187.549	-1.38161	1.69542	0.415124	0.99827	0	60.4693	0	615.506	0	0	183.742	109.433	0	0	200.025	363.44	256.205	0	158.278	89.1178	276.481	1153.48	0	472.348	0
156	hsa-miR-361-3p	1077.79	-0.314927	0.386665	0.415376	0.99827	110.472	1076.35	499.765	1857.02	966.005	1374.92	494.69	1366.86	938.767	668.284	1269.32	1090.32	1215.72	1318.89	1680.76	1473.59	771.993	684.444	2032.42	794.885	948.092
117	hsa-miR-26a-5p	234987	-0.21848	0.27581	0.428279	0.99827	325268	201562	107387	386210	211991	94296.7	208373	178127	263038	205007	216874	256888	134667	201784	257164	172708	342641	519773	224855	180432	245677
15	hsa-miR-101-3p	27875.7	0.289838	0.368981	0.432154	0.99827	24673.5	30003.8	35589.6	3572.3	46164.8	41069.3	47695.1	19564.3	30059.8	30409.6	26929.2	17509.8	24649.3	29846.7	28659.6	20987.7	18342.9	4554.85	20587.4	54687.6	29833.4
177	hsa-miR-432-5p	1923.84	-0.565076	0.725447	0.436018	0.99827	1717.54	2272.55	267.766	2004	5382.44	1060.01	1191.29	850.209	1151.02	862.016	470.058	9498.55	189.223	0	1798.52	801.16	885.997	1367.15	3437.72	1595.94	3597.48
73	hsa-miR-182-5p	1088.44	0.48663	0.62581	0.436805	0.99827	584.918	1506.24	1623.03	35.4343	1472.15	1008.66	1232.69	1602.56	969.807	1283.25	2544.48	1919.52	768.615	908.075	1101.35	539.208	771.993	0	1302.83	468.824	1213.6
16	hsa-miR-106b-3p	2110.98	0.443739	0.579445	0.443795	0.99827	1830.34	3125.72	1663.63	3320.32	2204.84	4133.47	1729.39	3533.42	1182.9	2842.87	1004.29	2919.8	827.224	0	1763.66	1249.45	2975.76	1144.79	2386.62	2201.36	2290.67
232	hsa-miR-654-5p	262.224	-0.964281	1.28875	0.454322	0.99827	0	272.662	0	471.144	413.589	265.488	0	256.746	121.645	183.956	0	450.207	254.53	0	202.558	396.979	605.925	1144.79	121.892	0	344.59
80	hsa-miR-192-5p	4030.1	0.292162	0.400102	0.465255	0.99827	3345.54	2733.21	10951.3	800.552	2893.19	1274.15	3848.48	5450.6	4980.75	5694.64	6599.15	4121.44	5691.77	2317.69	3363.4	3459.39	6764.81	908.539	3872.29	2952.18	2608.9
237	hsa-miR-7-5p	9243.97	-0.149853	0.211336	0.478279	0.99827	9950.58	12388.5	5627.91	76837.2	13952.1	6784.48	6689.41	8714.64	6385.96	10324.6	6289.12	9781.77	7309.38	11886.3	7457.89	6384.98	11292.6	47337.8	12263.4	12217.6	9343.46
71	hsa-miR-181b-5p	2085.76	-0.46115	0.654476	0.481053	0.99827	174.429	1031.28	2474.66	8291.62	2577.94	315.873	1368.98	742.88	1454.71	359.025	661.749	1619.11	1019.8	326.941	1156.93	755.251	1987.43	13560.3	1649.96	645.073	1626.91
254	hsa-miR-99b-3p	115.639	-1.0954	1.55926	0.48236	0.99827	0	60.4693	306.432	2771.75	0	211.228	0	0	0	0	131.683	90.0414	189.223	0	112.113	265.553	329.444	2753.41	350.661	0	149.699
92	hsa-miR-19b-3p	880.833	0.555886	0.79414	0.483937	0.99827	760.51	1774.5	1160	213.918	1837.53	635.621	127.206	1776.18	966.452	981.098	1196.82	816.921	2036.24	0	135.667	968.594	558.348	0	953.94	1029.3	568.667
228	hsa-miR-629-5p	8478.37	0.249456	0.364476	0.493707	0.99827	11946	12389.6	12034	1311.07	13878.9	13880	11981.6	9183.94	3402.71	6880.13	4003.83	8707.01	8623.06	10077	6573.23	9919.98	7186.72	2298.27	4979.04	11659.8	7129.99
179	hsa-miR-4443	143.521	-1.0631	1.56643	0.497342	0.99827	201.175	0	190.433	106.303	0	105.614	308.929	0	0	60.43	66.675	206.277	0	659.018	66.8911	306.961	0	0	472.554	0	262.679
11	hsa-let-7g-5p	48672.4	-0.130105	0.195258	0.505204	0.99827	65808.5	48034.7	54485	49003	46236.2	31598.9	46023.3	59824	31660.5	39116.9	40578.4	48566.7	35262.5	46275.9	45249.5	39175.8	65043.1	83979.9	59174.3	39485.2	47539.2
132	hsa-miR-30e-5p	11055.1	0.139863	0.213811	0.513019	0.99827	8544.69	15397.7	9935.36	7480.57	10065.9	16335.3	10942.7	17259.9	10968.2	8109.17	12164.8	12355.3	11121.5	13214.6	11165.2	10421.4	11316	6191.27	5813.74	11797.3	11556.9
120	hsa-miR-27a-3p	36948.5	-0.117635	0.180019	0.513463	0.99827	38903.4	26662.6	27442.6	19389.1	31524.4	42092.4	41952.7	30869.5	41699.2	37923.4	52170.7	40719.2	46735.6	36614	30071.8	47099.2	41314.2	37352.6	36938.7	39149.4	29294.8
145	hsa-miR-330-3p	558.056	-0.589501	0.913162	0.518564	0.99827	720.972	394.7	347.032	909.479	0	685.037	125.187	784.97	516.783	0	465.058	1697.69	762.754	248.202	317.497	937.087	771.993	924.173	0	515.53	595.029
40	hsa-miR-130b-5p	413.364	0.510141	0.796312	0.521763	0.99827	695.389	642.075	192.366	947.538	411.661	579.423	430.077	0	575.508	494.104	330.041	257.846	64.4699	165.182	519.113	751.65	217.235	691.393	113.943	0	601.619
181	hsa-miR-4466	202.349	-0.913192	1.42876	0.522725	0.99827	0	0	194.299	0	0	156.967	307.919	111.537	422.823	306.593	66.675	140.792	252.856	1401.06	237.416	0	0	0	349.778	188.587	112.039
38	hsa-miR-130a-3p	174.509	-0.835247	1.33171	0.530528	0.99827	201.175	29.685	0	179.796	0	0	0	518.754	271.815	60.43	135.85	218.555	382.633	0	260.027	131.426	108.618	912.013	0	141.881	112.039
66	hsa-miR-15b-5p	396.832	0.716188	1.15216	0.534202	0.99827	494.215	823.483	616.731	250.665	226.558	421.486	869.24	479.821	391.782	790.922	0	0	0	411.672	634.053	626.525	107.72	0	0	654.767	533.831
131	hsa-miR-30e-3p	558.189	-0.406114	0.657193	0.536606	0.99827	675.621	335.33	305.465	946.226	550.488	0	994.427	525.067	392.621	60.43	531.733	659.758	127.265	1239.3	455.048	935.287	491.024	231.043	1301.95	278.474	685.413
252	hsa-miR-98-5p	1646.31	-0.299716	0.48666	0.537984	0.99827	1537.3	2728.82	1235.39	2337.35	2065.05	953.431	747.082	1592.04	425.339	1763.13	930.949	2843.67	508.224	81.3074	2096.24	485.197	4096.05	1605.14	2835.32	1449.65	2255.84
20	hsa-miR-10b-3p	259.065	-0.654886	1.06561	0.538842	0.99827	176.755	60.4693	0	251.977	321.038	53.2914	491.661	0	364.097	185.733	332.541	232.471	505.712	0	123.419	623.825	666.068	231.043	0	602.773	217.487
70	hsa-miR-181a-5p	11330.3	-0.194961	0.323379	0.546583	0.99827	8460.96	12588.6	9906.36	12037.1	11339.5	9425.79	9108.35	7784.46	13662.9	8518.85	13763.4	9310.28	13170.3	3794.92	12302.3	12384.7	10605	38165.6	4925.16	7501.18	9181.52
144	hsa-miR-328-3p	5703.21	-0.264028	0.439799	0.548281	0.99827	1783.83	5949.08	17079	616.819	2996.35	9013.03	2722.81	5408.51	3890.14	4118.12	3682.12	7681.35	6893.25	5866.97	5650.89	8946.89	4582.59	1141.32	10073.8	4120.71	7549.9
223	hsa-miR-6087	268.083	-0.716102	1.19291	0.548306	0.99827	0	120.939	653.464	7921.53	322.002	315.873	0	0	0	62.2073	530.066	140.792	828.061	994.518	386.273	132.326	166.966	35853.4	349.778	0	119.571
178	hsa-miR-433-3p	676.095	0.513398	0.860786	0.550888	0.99827	111.634	1833.87	462.065	1056.47	1332.35	794.526	682.47	1818.27	0	243.497	338.375	1737.8	189.223	0	237.416	666.133	54.7576	1370.63	471.67	422.117	374.718
124	hsa-miR-28-5p	319.65	-0.607258	1.02081	0.551926	0.99827	154.66	122.038	0	1202.14	367.313	104.645	554.254	36.8284	30.2016	242.609	0	153.889	64.4699	0	683.043	267.353	163.375	1156.95	710.155	466.18	232.551
46	hsa-miR-140-5p	471.483	0.537108	0.929923	0.563545	0.99827	0	456.269	0	582.697	732.698	1434.02	252.393	634.5	816.282	309.259	869.275	180.901	444.591	0	636.879	45.009	666.966	231.043	585.613	601.892	420.851
105	hsa-miR-221-3p	7157.86	-0.121838	0.210952	0.563558	0.99827	7214.37	9942.26	5393.01	118306	5419.08	6099.44	3786.9	11450.5	6580.6	5785.28	6609.99	7747.66	9386.65	5037.64	5697.99	9435.69	9833.04	150475	7328.56	5972.21	7023.6
176	hsa-miR-425-5p	3232.01	0.187323	0.332056	0.572665	0.99827	2601.31	3772.19	3566.99	2224.48	2111.33	4558.84	4210.92	5331.69	2486.6	3199.23	3677.96	4135.36	3058.55	824.2	2849.94	5565.81	2700.18	915.487	1679.11	5106.83	3295.26
126	hsa-miR-30a-3p	501.121	-0.620857	1.10126	0.572909	0.99827	133.729	336.429	306.432	1349.13	0	0	380.608	36.8284	271.815	1177.5	395.883	336.428	257.042	1978.77	410.768	351.97	607.72	1830.97	0	0	361.537
170	hsa-miR-409-3p	9639.28	-0.234755	0.41832	0.574672	0.99827	10582	7945.67	5883.11	21818.3	11639.3	8696.19	7787.83	6645.94	4978.23	3063.27	8762.76	25600.4	4208.96	1152.85	7496.52	8152.93	8065.53	16789.7	19251	4939.39	8964.98
122	hsa-miR-27b-3p	14901.7	-0.164799	0.296897	0.578845	0.99827	10714.6	12297.3	16756.1	20516.4	12792.3	8483.99	12456.1	10160.4	18487.6	19113.6	13205.8	10460.4	13933.9	8995.17	11793.6	11383.7	18909.3	46988.6	14370.9	11199.8	9916.83
157	hsa-miR-361-5p	488.954	-0.476941	0.865165	0.581447	0.99827	200.012	487.053	0	398.964	365.385	266.457	182.732	296.731	180.371	552.756	1601.87	90.0414	1917.35	0	396.636	264.653	275.584	1619.04	116.593	793.122	262.679
190	hsa-miR-483-5p	3391.3	0.365051	0.665992	0.583602	0.99827	2169.89	3461.05	7703.33	253.289	2440.08	1002.85	3441.63	1083.81	9515.19	4730.42	5947.41	2930.44	10463.4	1982.19	2573.9	1688.74	3653.5	0	2010.34	2206.64	1959.26
146	hsa-miR-335-3p	292.717	0.794121	1.46334	0.587353	0.99827	0	426.584	0	1056.47	1887.66	0	60.5742	220.97	0	312.814	67.5084	230.833	0	0	293.944	133.227	219.031	694.867	0	422.999	119.571
128	hsa-miR-30b-5p	258.649	-1.33519	2.48551	0.591135	0.99827	0	0	0	799.239	0	0	431.087	292.522	0	126.192	0	0	0	0	0	0	881.508	2296.54	0	604.536	0
182	hsa-miR-4497	195.471	-0.557101	1.04271	0.593145	0.99827	0	30.7844	573.231	143.049	46.2757	105.614	63.6029	260.955	151.008	247.052	134.183	337.246	0	738.614	44.28	357.371	52.9623	689.656	113.943	0	15.064
93	hsa-miR-200a-3p	150.652	-0.852713	1.59891	0.593821	0.99827	0	0	36.7332	0	0	369.164	60.5742	37.8806	2702.21	603.411	0	232.471	190.898	0	933.649	222.344	0	0	235.835	91.6497	59.3146
12	hsa-let-7i-5p	199133	-0.173918	0.330152	0.598346	0.99827	278615	183518	156629	365714	231277	105847	150497	222815	133646	129209	106740	208133	65838.8	172593	171060	114524	189417	611328	228538	159292	196561
111	hsa-miR-23a-5p	190.937	-0.879954	1.69417	0.603481	0.99827	177.917	0	307.399	0	0	0	0	257.798	393.46	363.468	0	505.051	129.777	0	32.9745	888.478	607.72	0	241.135	0	104.507
39	hsa-miR-130b-3p	116.405	-0.747005	1.4736	0.612208	0.99827	20.9315	91.2537	0	35.4343	0	0	247.345	113.642	213.089	246.163	0	220.192	0	496.403	78.1967	44.1088	0	0	352.428	233.531	51.7826
99	hsa-miR-20b-5p	263.468	-0.716681	1.4181	0.613292	0.99827	0	456.269	269.699	0	0	372.071	0	294.627	119.968	239.943	465.891	401.094	0	989.383	193.136	88.2176	272.891	0	1174.76	0	194.891
5	hsa-let-7b-5p	245968	0.237851	0.47237	0.614594	0.99827	673463	241915	265628	17054.4	529830	129251	200106	259811	297953	165553	136190	280704	127914	317481	333521	142778	166312	11969.1	281342	186571	399983
9	hsa-let-7e-5p	3714.79	-0.202703	0.424363	0.632888	0.99827	5721.26	3376.39	1897.56	12047.6	4186.99	687.943	1924.24	1563.63	3155.23	1891.99	1671.04	3050.77	3263.68	5536.61	4282.92	2541.21	2726.21	9618.7	2246.18	3142.53	3477.91
204	hsa-miR-511-5p	407.734	0.518812	1.09397	0.635322	0.99827	1601.26	548.622	384.732	0	0	315.873	62.5934	148.366	1484.91	425.676	266.7	77.7631	829.736	745.461	192.194	175.535	879.713	0	0	281.118	142.167
101	hsa-miR-2110	1512.83	-0.28425	0.613795	0.643291	0.99827	1061.69	1471.05	2083.16	143.049	1470.22	3338.95	1062.07	972.268	727.355	2147.93	600.075	1958.81	2690.15	2309.13	1378.33	3206.44	776.481	0	1778.04	1358	1236.19
155	hsa-miR-3605-3p	379.518	0.602888	1.31479	0.646562	0.99827	1736.15	424.385	462.065	0	459.865	52.3225	0	0	1666.96	183.956	0	440.384	252.019	411.672	647.242	134.127	163.375	0	0	461.774	473.575
100	hsa-miR-21-5p	69031.5	0.0900049	0.197862	0.649191	0.99827	80443.1	67814.7	43931	942444	67783.3	59264.9	60584.3	51393.4	114676	74727.9	90968	58715.2	73138.1	50099.9	94781	40621.5	78094.3	1.39816e+06	79192.9	55085.9	67791.9
205	hsa-miR-512-3p	1098.57	0.480675	1.05942	0.650035	0.99827	581.429	428.783	458.198	0	4240.01	1373.95	739.006	448.254	3580.57	1588.95	530.066	1889.23	2034.57	985.959	1592.2	0	438.061	0	0	1501.65	659.051
147	hsa-miR-335-5p	409.728	-0.363312	0.80658	0.652396	0.99827	1058.2	211.093	464.965	287.411	0	474.778	121.148	814.433	150.169	119.083	265.033	427.288	828.898	0	396.636	892.979	278.277	462.087	591.796	602.773	157.231
28	hsa-miR-126-3p	35328	-0.186718	0.424364	0.659941	0.99827	60532.6	26913.3	31552.8	9313.96	34520.7	15640.5	44587.7	27898	32626.1	40382.3	40650.1	31930.3	38890.4	50004.9	39348.9	31155.2	68969.5	680.97	34812.6	43345	38131.7
143	hsa-miR-326	123.218	-0.672708	1.57805	0.669896	0.99827	0	29.685	154.666	0	0	579.423	0	111.537	181.21	0	0	297.955	0	328.653	135.667	43.2086	110.413	0	235.835	139.237	240.083
161	hsa-miR-369-3p	183.407	0.700616	1.65509	0.672068	0.99827	810.512	29.685	38.6665	1128.65	0	52.3225	123.168	219.918	0	0	66.675	232.471	0	0	89.5022	0	0	915.487	121.892	0	22.596
180	hsa-miR-4446-3p	378.344	-0.451405	1.06679	0.672192	0.99827	45.3515	212.192	1124.23	0	319.109	157.936	309.938	222.022	515.944	367.023	268.367	985.544	0	0	522.881	674.235	885.099	0	119.243	417.711	798.393
95	hsa-miR-200c-3p	240.945	-0.488757	1.18495	0.679994	0.99827	0	181.408	774.297	0	136.899	579.423	248.354	0	119.968	183.067	0	232.471	701.633	248.202	271.333	132.326	495.512	231.043	464.604	0	59.3146
50	hsa-miR-144-3p	1318.73	0.167177	0.416895	0.688417	0.99827	1626.84	1441.37	1734.19	215.23	2391.87	1692.73	1301.34	816.537	1665.28	1418.33	1000.12	986.363	257.042	1728.85	2027.46	1462.79	1485.64	231.043	1542.2	1696.4	971.629
79	hsa-miR-191-5p	11925.8	-0.0785561	0.20047	0.695162	0.99827	11313.5	11380.3	10302.7	16534.7	8131.02	9489.74	11584.8	15064.9	7443.86	12046.9	14487.6	16152.6	13414.8	6363.38	11407.3	16176.2	14517.1	10350	10603.8	12997.5	10678.5
197	hsa-miR-495-3p	612.867	0.464155	1.21795	0.703133	0.99827	744.23	304.546	0	3973.89	1332.35	423.424	371.522	407.216	0	0	200.858	985.544	0	0	545.492	264.653	222.621	8505.17	1861.95	320.774	504.645
217	hsa-miR-526b-5p	125.4	0.600592	1.58465	0.704684	0.99827	0	120.939	0	0	0	0	187.78	217.813	0	786.478	333.375	154.708	63.6326	165.182	179.947	44.1088	107.72	0	0	46.7061	225.019
195	hsa-miR-493-3p	97.4667	-0.551876	1.46251	0.705914	0.99827	0	273.761	114.066	5581.55	45.3116	104.645	0	34.7239	213.089	0	0	232.471	380.121	0	79.1388	89.1178	0	10826	116.593	0	179.827
41	hsa-miR-1323	1877.3	0.296375	0.792591	0.708455	0.99827	470.958	578.307	2942.52	0	1058.56	1377.82	1298.31	2418.04	3642.65	7662.16	1204.32	2569.45	2299.15	1650.11	978.872	2677.14	1328.55	0	474.32	2756.54	2035.53
36	hsa-miR-1306-5p	175.122	0.737061	1.97542	0.709063	0.99827	584.918	425.484	0	0	503.248	316.842	0	183.09	0	366.135	0	0	319.838	413.384	0	354.671	0	0	0	0	209.955
82	hsa-miR-193b-5p	858.931	0.254264	0.684486	0.71029	0.99827	1421.01	731.129	2286.16	70.8685	685.459	580.392	182.732	1156.41	1546.15	1042.42	533.4	399.457	1149.57	1235.87	921.402	880.376	1485.64	0	1072.3	46.7061	610.093
48	hsa-miR-142-5p	15867.5	0.223538	0.615728	0.71657	0.99827	18483.6	19650.3	19255.9	1241.51	12982.3	28586.5	15322.3	23905.8	8364.17	14786.7	24769.7	11179.1	27537	14878.4	9998.81	21580.9	15112.2	0	12323.5	22164.2	11095.6
175	hsa-miR-425-3p	230.693	-0.377106	1.04763	0.718875	0.99827	0	242.977	384.732	362.217	135.935	263.55	0	108.381	333.057	0	390.882	308.597	384.307	824.2	180.889	45.009	221.724	0	121.892	281.999	254.205
172	hsa-miR-421	248.001	-0.42777	1.20281	0.722108	0.99827	0	859.764	0	35.4343	138.827	157.936	0	293.575	726.517	0	130.85	605.733	190.898	0	339.166	577.916	278.277	231.043	345.362	94.2934	202.423
52	hsa-miR-145-3p	1284.25	-0.218676	0.61688	0.722974	0.99827	695.389	1009.29	497.831	1788.77	1191.6	794.526	1500.22	1565.73	454.702	2137.27	1469.35	1179.54	2042.94	0	1328.4	1742.75	441.652	3674.11	1884.92	650.36	919.847
207	hsa-miR-517a-3p	366.771	0.547177	1.55919	0.725637	0.99827	111.634	272.662	0	0	0	420.518	0	222.022	2245.83	675.394	800.099	804.643	702.47	0	318.439	667.033	55.6553	0	0	0	405.787
208	hsa-miR-517b-3p	366.771	0.547177	1.55919	0.725637	0.99827	111.634	272.662	0	0	0	420.518	0	222.022	2245.83	675.394	800.099	804.643	702.47	0	318.439	667.033	55.6553	0	0	0	405.787
74	hsa-miR-183-5p	680.018	0.224007	0.647604	0.729417	0.99827	718.647	366.114	697.93	35.4343	963.113	636.59	308.929	815.485	1242.46	246.163	1999.42	593.455	382.633	991.951	705.654	620.224	329.444	0	1068.77	608.942	949.033
184	hsa-miR-450a-5p	862.905	-0.278304	0.81011	0.731193	0.99827	2525.73	241.877	854.53	866.171	0	742.204	369.503	524.015	181.21	989.985	1323.5	1239.3	385.145	2639.5	474.833	1242.25	1089.77	1379.31	0	556.948	495.23
194	hsa-miR-486-5p	4056.99	0.190745	0.601188	0.751031	0.99827	3372.29	2935.51	11542	396.339	2530.7	5249.69	3600.13	5252.77	5552.9	4048.81	2942.87	5014.49	2741.23	4544.66	2630.42	4454.99	4077.2	0	6626.35	2536.23	5147.19
25	hsa-miR-125a-3p	294.036	-0.375055	1.19482	0.753597	0.99827	132.566	275.96	0	434.398	415.517	686.975	0	223.075	603.193	62.2073	0	231.652	193.41	742.037	624.631	266.453	0	0	1056.4	91.6497	134.635
221	hsa-miR-576-3p	288.552	0.398004	1.3136	0.7619	0.99827	336.066	59.3699	731.764	144.362	0	316.842	498.728	962.798	0	0	535.9	142.429	125.591	0	191.252	178.236	0	0	697.79	658.292	480.166
106	hsa-miR-222-3p	6161.19	-0.0599989	0.198921	0.762941	0.99827	9983.14	6375.67	5596.01	105828	5740.11	4613.1	5655.61	7647.67	3371.67	5075.23	6148.26	8881.36	4920.64	6531.13	6912.4	4238.05	6026.03	110116	7472.53	5294.53	6453.05
140	hsa-miR-320e	142.158	0.278119	0.945362	0.76861	0.99827	65.1201	120.939	230.066	70.8685	45.3116	104.645	0	183.09	363.258	188.399	334.208	180.901	315.651	0	157.335	88.2176	110.413	231.043	113.943	0	81.9106
244	hsa-miR-885-5p	361.387	-0.452093	1.5731	0.773814	0.99827	0	242.977	2046.42	0	0	0	499.737	34.7239	30.2016	0	528.399	309.415	831.41	492.124	1092.87	354.671	0	0	697.79	0	428.383
54	hsa-miR-146b-5p	6625.86	-0.0658801	0.230784	0.775291	0.99827	8923.78	5584.07	5799.98	9274.59	6539.33	5349.49	5700.04	4841.35	7431.27	4783.74	7068.38	5302.62	3446.21	6940.23	5649.94	4403.68	7733.4	12151.5	5562	9220.49	7436.92
112	hsa-miR-23b-3p	811.417	-0.231083	0.83179	0.781155	0.99827	89.5401	859.764	116	3868.9	319.109	1058.08	494.69	595.567	151.008	554.534	135.85	735.065	700.796	83.0192	237.416	707.541	942.55	4815.43	0	184.181	390.723
45	hsa-miR-140-3p	4927.52	0.10167	0.369289	0.783076	0.99827	4423.51	4353.79	4983.15	2262.54	3492.85	6733.13	5844.4	9131.33	5558.77	3555.59	5679.87	5950.92	9388.32	7277.44	1090.98	6084.32	4183.13	1151.74	2739.04	7212.13	2381.06
88	hsa-miR-199a-5p	2647.99	-0.192869	0.700846	0.783166	0.99827	1755.92	1644.77	462.065	58340.5	6632.85	315.873	2479.51	2283.36	3511.78	1466.32	4010.5	7317.91	889.182	0	3188.16	268.254	5992.82	57538.5	1888.45	1290.15	4796.01
61	hsa-miR-151a-5p	215.798	-0.430376	1.56861	0.783802	0.99827	109.309	0	77.333	618.131	321.038	0	0	0	0	910.893	0	115.417	189.223	494.691	362.719	0	494.614	224.095	464.604	0	149.699
192	hsa-miR-485-3p	553.736	-0.229487	0.842268	0.785266	0.99827	379.092	518.937	0	727.059	408.769	213.166	306.909	186.246	2094.82	126.192	667.583	1091.96	62.7953	327.797	1282.24	355.571	1052.06	684.444	345.362	0	797.452
53	hsa-miR-146a-5p	33142.6	-0.0535061	0.201064	0.790151	0.99827	40308.2	37179.9	36204.4	193420	15058.9	31124.1	34204.3	39953.5	36816.6	28716.7	23267.9	30439.7	31736.8	18687.9	39657	24489.4	39109.5	470269	38526.8	44806.1	35125.5
234	hsa-miR-664a-5p	476.786	-0.231635	0.89038	0.794746	0.99827	313.972	916.935	1002.43	0	458.901	211.228	743.044	335.664	302.016	558.977	0	1075.59	511.573	409.961	659.49	529.306	664.273	0	352.428	237.055	729.664
31	hsa-miR-128-3p	37840.4	-0.0454762	0.176145	0.796272	0.99827	38266.2	35602.2	37671.8	21713.3	48630.9	51065.8	37986.1	38887.6	28866.9	35380.9	35922.8	38014.7	40644.5	47781.4	30770.9	45270.9	40464.1	22053.3	43188.8	38596	37870
174	hsa-miR-424-3p	1189.04	-0.107852	0.418855	0.796798	0.99827	1123.32	1529.32	810.063	3355.76	319.109	1220.86	1546.66	743.933	637.59	731.38	595.907	1309.69	570.182	1402.77	1078.74	1606.82	1888.69	1599.93	233.185	1739.58	926.437
235	hsa-miR-671-3p	239.764	-0.395311	1.55615	0.799472	0.99827	0	245.176	931.863	507.891	0	0	245.326	110.485	0	252.384	0	0	507.386	0	192.194	0	166.966	689.656	476.97	415.949	292.807
44	hsa-miR-139-5p	3911.38	-0.146645	0.578021	0.799726	0.99827	3709.52	3215.87	3918.85	1057.78	6119.96	1109.43	4959.01	4376.26	2004.21	6383.36	4085.51	3718.71	6965.26	5284.98	3850.48	3564.71	7312.39	0	3096.77	3853.69	3552.28
152	hsa-miR-342-3p	547.541	0.16508	0.668934	0.805078	0.99827	832.607	949.918	1002.43	544.638	457.937	104.645	740.015	819.694	0	436.34	461.724	387.178	1083.43	908.931	203.5	87.3175	165.171	691.393	230.536	986.116	404.846
77	hsa-miR-18a-3p	167.071	-0.29783	1.20953	0.8055	0.99827	44.1886	0	116	107.615	0	211.228	248.354	417.739	244.969	0	266.7	0	253.693	0	100.808	44.1088	219.031	231.043	113.943	739.366	149.699
200	hsa-miR-502-3p	292.65	0.259085	1.08596	0.811433	0.99827	338.392	181.408	38.6665	179.796	0	581.361	306.909	587.149	0	542.092	736.758	76.9445	698.284	164.327	236.474	263.753	0	224.095	0	802.816	186.417
136	hsa-miR-320a	140238	-0.071102	0.299119	0.81211	0.99827	126783	142027	216908	34649.5	120435	151791	123513	169691	212333	126287	81962.7	125794	159925	191422	169455	214985	91844.7	39496.2	153535	147439	144724
75	hsa-miR-185-5p	9453.43	0.0976184	0.417512	0.815133	0.99827	5959.65	9705.88	12910.7	652.253	19582.3	10924.7	14306.6	8875.63	8408.63	9925.62	6079.92	8909.19	3642.97	10409.9	9409.98	10376.4	6701.08	1379.31	10285.8	15450	14625.3
206	hsa-miR-516b-5p	4095.65	0.179459	0.771545	0.816075	0.99827	3437.41	2916.82	1705.19	0	2194.24	3922.25	3325.53	3571.3	5709.78	16403.2	4523.9	3961.82	5993.19	7608.66	2696.37	2750.95	4524.24	0	1860.18	4586.01	4317.73
167	hsa-miR-379-5p	318.606	0.241341	1.05805	0.819569	0.99827	176.755	705.842	269.699	9563.31	409.733	157.936	743.044	182.037	0	0	798.433	805.462	0	0	294.886	219.644	163.375	14736.4	342.712	233.531	510.294
171	hsa-miR-411-5p	97.6593	-0.360239	1.58503	0.820209	0.99827	0	0	192.366	5584.18	181.246	0	312.967	72.6045	91.4438	0	0	284.04	0	0	157.335	0	167.864	9203.51	241.135	91.6497	66.8466
153	hsa-miR-342-5p	1310.27	0.164615	0.725358	0.820468	0.99827	2304.79	1314.93	2596.46	0	1887.66	1379.76	1251.87	1156.41	908.565	793.588	1599.37	633.564	2037.92	1903.45	1250.2	1695.94	1504.49	0	826.748	930.597	1539.35
141	hsa-miR-323a-3p	586.746	-0.384264	1.70605	0.821796	0.99827	0	183.607	0	3502.74	0	843.942	185.761	738.671	180.371	0	0	595.092	0	0	809.288	712.042	0	3887.78	360.377	0	321.993
213	hsa-miR-520a-3p	181.204	-0.322051	1.44602	0.823757	0.99827	201.175	60.4693	349.932	0	272.834	105.614	63.6029	182.037	242.452	303.039	0	0	895.043	0	203.5	0	275.584	0	0	462.655	187.359
243	hsa-miR-877-5p	173.921	-0.317068	1.45223	0.82717	0.99827	65.1201	91.2537	386.665	0	0	157.936	373.541	367.231	270.976	0	0	25.3753	509.898	658.162	112.113	130.526	331.239	0	0	0	172.295
148	hsa-miR-339-3p	304.478	0.240521	1.10387	0.827515	0.99827	87.2144	244.076	1266.33	253.289	0	0	872.269	330.403	181.21	177.735	200.858	284.04	252.856	0	100.808	220.544	110.413	460.349	0	1217	134.635
164	hsa-miR-375	2886.71	0.190123	0.884633	0.829832	0.99827	2935.06	1251.17	1627.86	0	1239.8	105.614	1173.12	1113.27	18584.9	4115.46	1591.03	2374.64	2940.5	740.325	8711.86	1513.2	4201.98	0	4242.38	938.528	1220.19
209	hsa-miR-518e-5p	792.656	-0.245595	1.14525	0.830199	0.99827	0	952.117	1004.36	0	369.241	846.849	369.503	806.015	1060.41	1594.28	1008.46	1493.05	828.898	1983.9	1161.64	1503.3	383.304	0	0	0	1280.44
211	hsa-miR-519b-5p	792.656	-0.245595	1.14525	0.830199	0.99827	0	952.117	1004.36	0	369.241	846.849	369.503	806.015	1060.41	1594.28	1008.46	1493.05	828.898	1983.9	1161.64	1503.3	383.304	0	0	0	1280.44
212	hsa-miR-519c-5p	792.656	-0.245595	1.14525	0.830199	0.99827	0	952.117	1004.36	0	369.241	846.849	369.503	806.015	1060.41	1594.28	1008.46	1493.05	828.898	1983.9	1161.64	1503.3	383.304	0	0	0	1280.44
215	hsa-miR-522-5p	792.656	-0.245595	1.14525	0.830199	0.99827	0	952.117	1004.36	0	369.241	846.849	369.503	806.015	1060.41	1594.28	1008.46	1493.05	828.898	1983.9	1161.64	1503.3	383.304	0	0	0	1280.44
216	hsa-miR-523-5p	792.656	-0.245595	1.14525	0.830199	0.99827	0	952.117	1004.36	0	369.241	846.849	369.503	806.015	1060.41	1594.28	1008.46	1493.05	828.898	1983.9	1161.64	1503.3	383.304	0	0	0	1280.44
57	hsa-miR-148b-3p	4609.55	0.0574911	0.268265	0.830308	0.99827	1757.08	4688.02	5375.61	4526.4	4372.09	5026.83	8397.61	4313.13	5222.36	5514.23	2471.97	5848.6	2611.45	4128.71	4329.08	2501.6	4048.48	5753.5	4271.53	7275.58	4366.68
33	hsa-miR-1292-5p	194.198	0.2791	1.3062	0.830801	0.99827	719.809	334.231	267.766	181.108	365.385	0	0	332.507	0	0	130.85	116.235	507.386	0	113.055	88.2176	274.686	0	230.536	326.943	89.4426
91	hsa-miR-19a-3p	189.538	0.232011	1.09129	0.831638	0.99827	0	392.501	115.033	178.484	457.937	264.519	0	146.261	91.4438	60.43	536.733	347.887	0	247.346	22.6111	177.335	108.618	460.349	0	275.83	96.9746
76	hsa-miR-186-5p	5231.13	0.0555127	0.266497	0.834991	0.99827	4746.79	6747.28	2828.46	3794.09	8280.46	6832.93	6200.78	4157.39	3615.8	5518.68	5872.4	3886.52	1730.64	4385.47	5546.31	6063.61	5034.11	5748.29	4039.23	9216.08	5608.52
199	hsa-miR-501-3p	2203.66	-0.0957412	0.462814	0.836113	0.99827	765.161	2449.56	3018.89	326.783	1336.21	4499.73	2723.82	4223.69	817.96	2384.32	927.615	1170.54	2872.68	2558.19	2357.21	4959.09	1101.44	455.138	1404.41	4152.44	1771.91
55	hsa-miR-148a-3p	113764	-0.0723744	0.354225	0.838105	0.99827	106517	101938	152420	6677.39	140295	145438	100021	137452	80276.7	103325	147117	153365	108870	109083	99024.3	181321	150998	37884.2	122683	123804	80527.6
86	hsa-miR-1976	134.529	-0.378308	1.88912	0.84128	0.99827	176.755	29.685	386.665	0	0	0	121.148	36.8284	0	543.87	0	0	573.531	0	157.335	45.009	0	0	0	424.761	329.526
121	hsa-miR-27a-5p	155.908	-0.344196	1.73395	0.842651	0.99827	0	60.4693	384.732	616.819	457.937	0	0	0	0	0	0	63.8476	64.4699	492.98	78.1967	355.571	163.375	460.349	0	0	75.3201
149	hsa-miR-339-5p	292.968	-0.259456	1.31667	0.843784	0.99827	90.703	520.036	268.732	1018.41	0	0	0	110.485	119.968	486.994	330.874	207.095	0	0	180.889	490.598	329.444	687.918	0	942.053	368.127
214	hsa-miR-522-3p	249.111	-0.331805	1.68684	0.84406	0.99827	0	60.4693	0	0	274.762	156.967	0	146.261	666.113	0	1135.14	232.471	0	0	477.659	444.689	0	0	480.503	659.173	497.113
69	hsa-miR-181a-2-3p	411.465	0.268	1.36675	0.844543	0.99827	66.2829	61.5688	0	2880.67	0	210.259	995.437	148.366	0	496.77	64.1746	359.347	0	493.836	0	446.489	334.83	1141.32	701.323	0	240.083
22	hsa-miR-1180-3p	1801.89	0.0741027	0.379953	0.845368	0.99827	1944.3	1960.31	2937.69	1605.04	3259.54	2387.45	2291.73	448.254	1818.81	918.891	732.591	908.6	1018.96	740.325	3220.2	1108.12	1211.85	2056.81	2599.49	3042.95	1627.86
163	hsa-miR-374a-5p	123.651	0.33562	1.75671	0.848486	0.99827	154.66	30.7844	0	509.203	0	104.645	436.134	0	211.411	62.2073	0	63.8476	64.4699	0	146.03	0	0	686.181	0	0	127.103
226	hsa-miR-625-5p	2361.67	0.121621	0.646827	0.850856	0.99827	1462.88	1502.94	4781.11	1168.02	1511.67	6153.7	2732.91	3855.4	666.952	3183.24	0	1866.31	2807.37	1402.77	2018.04	3960.79	3438.06	224.095	1541.32	2054.19	3263.24
251	hsa-miR-95-3p	232.208	-0.284979	1.54704	0.853849	0.99827	0	0	347.032	0	0	263.55	62.5934	225.179	485.743	124.415	805.1	193.998	0	0	488.023	621.124	552.065	0	0	323.418	384.133
203	hsa-miR-505-5p	465.59	-0.129462	0.708832	0.855079	0.99827	745.392	302.347	75.3997	179.796	458.901	52.3225	1377.05	73.6567	272.653	494.104	870.942	244.749	126.428	1241.86	430.553	524.805	716.338	0	583.847	471.467	534.773
30	hsa-miR-127-3p	626.729	-0.147527	0.821955	0.857559	0.99827	677.947	518.937	384.732	14241.9	2295.47	263.55	742.034	293.575	0	801.586	0	1901.51	127.265	661.586	874.295	130.526	551.167	26220.8	819.682	514.648	442.506
196	hsa-miR-493-5p	442.939	0.188744	1.05707	0.858289	0.99827	696.552	489.252	0	11898	782.83	211.228	868.231	327.246	0	727.826	597.574	1116.51	0	0	350.472	87.3175	275.584	19334.7	1061.7	513.767	247.615
35	hsa-miR-1304-5p	223.237	-0.255683	1.46418	0.861373	0.99827	0	153.922	423.398	106.303	0	0	123.168	258.851	637.59	544.758	0	154.708	0	1486.64	0	0	107.72	231.043	238.485	94.2934	127.103
29	hsa-miR-126-5p	2791.13	0.103045	0.601008	0.863867	0.99827	3683.94	3788.68	1541.83	215.23	2020.71	3444.56	3912.09	3301.92	2820.49	3879.96	3135.39	3057.32	3447.88	2146.52	2047.25	1016.3	6376.12	0	2615.39	2534.47	3627.61
247	hsa-miR-92b-5p	257.716	0.210291	1.23597	0.864898	0.99827	0	611.29	385.698	472.457	135.935	686.006	311.957	365.127	0	62.2073	0	142.429	62.7953	0	33.9166	0	606.822	231.043	1067.88	94.2934	142.167
240	hsa-miR-766-5p	212.485	-0.350988	2.12673	0.868915	0.99827	0	456.269	537.464	0	548.56	0	0	524.015	0	0	0	0	444.591	0	499.328	0	387.792	0	710.155	0	354.005
6	hsa-let-7c-5p	20701.3	-0.0420937	0.259118	0.870952	0.99827	36488.2	17477.8	17161.2	15946.7	30594	9279.49	18563	24986.5	20952.4	17192.3	15908.6	18790.8	13719.5	30415.8	26635.9	13572	24021.6	11251.6	30831.7	15994.6	24944.1
154	hsa-miR-345-5p	453.174	0.154604	0.954032	0.871264	0.99827	495.378	119.839	578.064	947.538	681.602	526.131	622.905	219.918	0	121.749	925.115	207.095	1275.16	0	79.1388	486.997	382.406	915.487	0	563.998	368.127
242	hsa-miR-7706	234.118	-0.1431	0.939989	0.879001	0.99827	0	29.685	619.631	141.737	137.863	210.259	182.732	401.955	240.774	488.772	0	258.664	315.651	0	100.808	265.553	491.024	231.043	357.728	232.649	209.955
107	hsa-miR-223-3p	1118.76	-0.0998553	0.658335	0.87944	0.99827	1712.89	1712.93	384.732	70.8685	553.38	1693.7	1365.95	1445.78	605.71	1424.55	930.116	1324.43	1533.88	739.47	339.166	3071.41	2370.74	0	1176.53	466.18	571.491
218	hsa-miR-532-5p	5480.25	-0.0329749	0.21763	0.879567	0.99827	3021.11	4990.37	7262.54	5038.23	6575	4562.71	5843.39	8124.33	5526.89	5668.86	3012.87	5188.84	6508.95	5540.03	3119.39	4684.54	7323.16	5525.93	4495.88	6630.5	6441.75
2	hsa-let-7a-3p	1176.03	0.0895015	0.594698	0.880371	0.99827	1804.76	1479.85	1306.93	1671.97	0	422.455	2384.61	812.328	241.613	1466.32	1726.88	1165.63	1269.3	1482.36	998.656	626.525	1210.05	1813.6	934.508	921.785	956.565
255	hsa-miR-99b-5p	8276.58	-0.0580824	0.409168	0.887118	0.99827	4803.77	4138.3	6771.47	29289.7	4180.24	5133.41	5719.22	4763.48	7592.35	9942.51	6960.03	4192.66	11360.9	4380.33	6693.82	11000.2	8576.3	23962.5	3176.27	6322.07	4848.73
191	hsa-miR-484	15945.6	0.0683909	0.488747	0.888714	0.99827	8265.6	13551.7	45409	1274.32	10179.7	37695.4	11523.2	17106.2	14883.5	12667.2	6800.85	17868.3	17740.9	15789	14439.1	25524.6	12278.3	453.401	15942.3	19395.4	16070.5
129	hsa-miR-30c-5p	5807.69	0.0600923	0.434913	0.890105	0.99827	5867.78	2394.59	2086.06	13877.1	3756.04	3073.46	10166.4	4101.63	1580.55	5017.46	13228.3	4565.92	7267.51	1816.15	3755.32	4277.66	8852.79	12858.5	2096.9	8169.16	3152.15
198	hsa-miR-500a-3p	325.405	0.178787	1.30205	0.890785	0.99827	338.392	394.7	0	325.47	0	475.747	122.158	1038.56	0	358.136	736.758	129.332	1147.06	164.327	213.863	398.78	0	0	0	705.879	284.333
118	hsa-miR-26b-3p	147.562	-0.239042	1.85024	0.897203	0.99827	67.4458	366.114	0	0	0	368.195	125.187	447.201	120.806	0	0	400.275	0	0	192.194	0	0	0	467.254	372.768	171.353
94	hsa-miR-200b-3p	148.835	-0.251258	2.19377	0.908816	0.99827	0	0	0	35.4343	413.589	52.3225	0	0	333.896	0	665.916	297.137	0	904.652	0	0	272.891	0	0	0	149.699
78	hsa-miR-1908-5p	1189.38	-0.0915934	0.799758	0.90882	0.99827	0	1012.59	2826.52	144.362	2522.99	2275.06	1119.61	1291.1	760.074	734.935	0	2236.3	316.488	1318.89	1571.47	1203.54	1325.85	462.087	2126.05	750.823	978.22
137	hsa-miR-320b	32538.5	0.0408753	0.361374	0.909943	0.99827	43601.4	33889.2	45665.1	4519.84	29031.2	29013.8	24621.4	29378.5	64582.8	33421.3	25024.8	26116.1	53674.1	48789.6	38930.6	41010.4	22174.2	5503.35	27802.1	27089.5	29469
249	hsa-miR-941	5820.43	0.0670658	0.63667	0.916107	0.99827	1674.52	4579.18	13136.9	5466.06	9404.57	5028.77	9636.35	3845.93	1824.68	5500.9	5342.33	7976.85	6689.8	0	4145.37	15172.5	6054.76	3422.22	1815.14	8918.22	2593.84
169	hsa-miR-382-5p	1190.49	-0.0821517	0.822387	0.920428	0.99827	1327.98	1438.07	269.699	2336.04	822.358	2492.1	995.437	859.679	1578.87	619.407	0	3760.46	702.47	0	1172.95	264.653	334.83	3212.02	593.563	983.472	1236.19
224	hsa-miR-615-3p	396.272	-0.093872	0.954836	0.921684	0.99827	44.1886	545.324	692.13	6752.19	918.765	0	247.345	520.858	332.218	368.801	134.183	117.054	828.061	0	146.972	626.525	0	5725.7	1055.52	462.655	442.506
189	hsa-miR-483-3p	1165.17	0.0759742	0.774294	0.921836	0.99827	424.443	91.2537	4141.18	215.23	3258.58	740.266	807.656	331.455	938.767	920.668	1268.49	1311.33	3896.66	1901.74	1001.48	352.871	214.542	0	827.631	44.9436	1779.44
185	hsa-miR-450b-5p	155.757	0.149174	1.56922	0.924265	0.99827	0	244.076	0	253.289	595.8	0	0	109.433	332.218	0	262.533	0	252.019	0	123.419	307.862	276.481	231.043	238.485	0	44.2506
34	hsa-miR-1301-3p	845.385	0.0440863	0.471361	0.925483	0.99827	2278.04	1133.53	657.331	251.977	778.01	844.911	741.025	813.38	880.88	858.461	197.525	297.955	381.796	409.961	477.659	844.369	1828.55	231.043	1285.17	706.76	1854.76
142	hsa-miR-323b-3p	888.194	0.0749578	0.829617	0.928007	0.99827	223.269	702.544	888.363	325.47	504.212	2808.94	1113.56	1106.95	1914.45	423.898	0	2093.05	1919.03	0	146.972	846.169	885.997	229.306	808.199	701.473	1010.23
230	hsa-miR-652-3p	327.351	-0.0809953	0.93787	0.93118	0.99827	0	488.153	502.665	325.47	136.899	210.259	433.106	368.284	361.58	614.075	64.1746	155.526	126.428	821.633	192.194	265.553	216.338	0	0	1171.18	420.851
201	hsa-miR-503-5p	308.825	0.0810527	0.958139	0.932584	0.99827	0	303.446	498.798	801.864	0	633.683	557.283	404.06	29.3627	125.303	134.183	621.286	252.856	165.182	351.414	133.227	773.788	229.306	0	185.943	284.333
119	hsa-miR-26b-5p	5738.6	-0.0193504	0.257691	0.940142	0.99827	7050.41	6035.94	3511.89	5623.55	6168.16	3123.84	6402.7	5070.74	9286.16	4297.64	6149.93	6588.58	3129.72	9332.38	7620.88	4552.21	5596.95	6213.85	6114.93	2368.79	6271.34
202	hsa-miR-505-3p	188.191	0.173567	2.34608	0.941025	0.99827	0	90.1543	0	982.973	0	0	806.647	0	0	308.371	0	0	578.554	0	328.803	0	163.375	693.13	0	0	0
233	hsa-miR-660-5p	175.855	0.107092	1.44989	0.94112	0.99827	0	180.309	0	288.724	411.661	263.55	0	0	241.613	549.202	67.5084	0	190.061	0	0	44.1088	52.9623	231.043	352.428	609.823	209.955
138	hsa-miR-320c	12032.6	0.0299189	0.407522	0.941475	0.99827	17213.8	9717.97	14377.2	1349.13	12109.8	12392.7	5745.47	11139	30090.9	10770.8	8758.59	11127.5	16734.5	26440.3	14909.2	10180.1	8038.6	1834.45	9580.92	9518.35	10655
24	hsa-miR-1246	660.873	0.041364	0.575094	0.942661	0.99827	473.283	516.738	1313.69	1313.69	547.596	474.778	432.096	551.373	604.871	609.632	531.733	879.132	637.163	1232.45	785.735	1155.83	167.864	0	476.97	473.23	700.477
42	hsa-miR-134-5p	1654.69	-0.0450906	0.661668	0.945669	0.99827	1262.86	1959.21	733.697	3651.04	2205.81	1432.09	1053.99	2664.27	2726.53	240.831	0	3671.23	1911.49	411.672	931.765	754.351	549.372	3689.74	2342.45	896.228	1659.87
165	hsa-miR-378a-3p	6694.34	-0.0224244	0.333875	0.946451	0.99827	5858.48	5216.86	8019.43	1570.92	3953.68	8700.06	7025.6	11549.4	7411.98	6039.44	7747.63	7821.33	7538.79	10156.6	4428.95	7468.79	5378.82	1151.74	8377.01	7269.41	7896.37
60	hsa-miR-151a-3p	21057.5	-0.0136379	0.204871	0.946926	0.99827	19123.2	19467.8	20143.3	31839.7	22028.2	20153.8	24308.4	16628.5	20095.8	22314.7	14483.5	20809.4	12517.2	13799.2	22811.8	15109.5	29257.6	34913.6	19736.8	20926.1	21738.3
56	hsa-miR-148a-5p	178.359	-0.0996921	1.57792	0.949624	0.99827	244.2	90.1543	0	35.4343	230.414	0	311.957	564	0	421.232	0	233.289	827.224	0	157.335	267.353	0	0	235.835	0	127.103
108	hsa-miR-223-5p	12813.1	-0.0414281	0.656754	0.949703	0.99827	16041.6	14930.4	14853.7	106.303	11135.1	15692.9	10695.4	19007.6	9054.61	11153.8	16344.5	22938.5	11354.2	12895.4	7497.46	23529.8	16499.1	0	15345.2	10141.4	9858.46
222	hsa-miR-584-5p	5883.5	-0.03494	0.602018	0.953718	0.99827	6524.8	6313	9041.2	288.724	6026.44	7854.18	5920.12	6576.49	7200.57	4552.69	3673.79	6992.94	4095.09	9170.62	6866.23	3435.99	6457.81	0	5797.84	8556.91	8208.01
225	hsa-miR-625-3p	2494.27	0.0371755	0.649357	0.954346	0.99827	1486.13	1534.82	4935.78	1204.76	1511.67	6366.87	2732.91	3971.15	787.759	3241.89	0	2034.94	3637.11	1402.77	2018.04	4544.11	3548.48	224.095	1660.56	2054.19	3481.67
210	hsa-miR-519a-5p	962.04	-0.0480545	0.897852	0.957316	0.99827	810.512	982.902	1239.26	0	369.241	900.14	682.47	1402.63	1182.06	1836.89	1008.46	1506.15	1405.78	1983.9	1309.56	1684.24	383.304	0	235.835	0	1279.5
26	hsa-miR-125a-5p	19872	0.0134642	0.266388	0.959689	0.99827	35604.4	11987.2	22420.8	12673.7	19056.9	7099.38	20502.4	14928.1	18792.1	39435.9	17062.1	15732.7	15716.4	26760.4	24195.7	20163.1	16473.1	17026	25229.1	17420.5	19031.5
7	hsa-let-7d-3p	24675.9	-0.0224242	0.460081	0.961127	0.99827	47799.3	21804.1	34816.3	1166.71	27784.7	19546.3	24371	19197	28905.5	21009.2	23025.4	31187.9	30765.5	30488.6	29760	25549.8	14977.6	693.13	23702.8	22967.9	38675
168	hsa-miR-381-3p	223.618	-0.0716872	1.70103	0.966384	0.99827	789.581	123.138	0	16797.2	0	0	372.532	331.455	0	246.163	330.041	762.078	0	0	0	88.2176	724.417	15865.6	0	0	511.235
84	hsa-miR-196b-5p	289.772	-0.0638203	1.59346	0.968052	0.99827	403.512	366.114	0	1202.14	318.145	105.614	0	145.209	453.024	126.192	0	0	0	0	328.803	0	163.375	2075.92	0	277.593	119.571
103	hsa-miR-22-3p	33513	0.0084884	0.217257	0.968834	0.99827	42171.1	33943.1	31531.6	27385.4	33747.5	34477.6	35459.1	32119.6	47205.1	25043.8	26588.3	24177.8	33907.8	33558.6	47262.8	17883.9	24212.8	59098.4	27316.3	42137.7	24544
183	hsa-miR-4508	1960.81	-0.0151261	0.400196	0.96985	0.99827	493.052	2543.01	4864.25	871.42	1833.67	3552.11	2354.32	2410.68	485.743	976.655	1075.97	1421.84	1721.43	3225.76	2325.17	2712.24	1054.76	2308.7	1298.42	2004.84	1642.92
246	hsa-miR-92b-3p	2963.15	-0.00924822	0.279007	0.973557	0.99827	1623.35	3255.45	5583.44	2261.23	3871.73	3174.23	3179.14	1790.91	1852.37	2695.35	3208.73	2578.46	3963.64	3796.63	2929.08	3203.74	1659.79	1603.41	5213.11	2153.77	2628.67
133	hsa-miR-3138	192.052	0.0398995	1.46033	0.978203	0.99827	493.052	30.7844	425.332	106.303	90.6232	52.3225	243.307	218.866	0	479.885	0	153.889	641.35	0	556.798	0	165.171	0	0	375.411	0
116	hsa-miR-25-5p	198.761	-0.0298809	1.16189	0.979483	0.99827	0	304.546	152.733	362.217	136.899	158.905	308.929	217.813	0	126.192	396.716	142.429	385.145	0	113.055	489.698	272.891	0	0	282.88	322.935
130	hsa-miR-30d-5p	45499.2	-0.00546718	0.218064	0.979998	0.99827	34719.5	38193.5	48377.6	19532.2	42745.2	54040.4	61571.7	43745.8	51675	47700.6	57286.3	46509.7	43575.8	29179.9	52235.4	69625.3	52512.6	26677.7	35529	47163.5	52886
227	hsa-miR-628-3p	248.11	0.0345147	1.44229	0.980908	0.99827	290.715	363.916	423.398	0	0	0	246.335	879.671	59.5643	496.77	0	363.44	0	0	168.641	176.435	112.208	0	1074.07	473.23	81.9106
220	hsa-miR-574-3p	281.684	-0.0298805	1.29832	0.981639	0.99827	0	60.4693	422.432	1422.62	321.038	52.3225	121.148	34.7239	0	431.897	200.858	129.332	0	0	32.9745	532.006	0	1827.5	116.593	89.8872	119.571
166	hsa-miR-378c	320.698	0.0160858	0.861674	0.985106	0.99827	44.1886	122.038	116	0	413.589	1059.05	555.264	303.045	272.653	63.096	597.574	142.429	189.223	576.855	66.8911	131.426	324.955	0	1178.29	330.468	247.615
43	hsa-miR-139-3p	1198.13	0.00974833	0.732965	0.989389	0.99827	1696.61	1471.05	1344.63	0	2074.69	526.131	553.245	1030.14	819.638	1776.46	1929.41	1632.21	699.959	659.874	1559.22	848.87	1663.38	0	1550.15	1629.43	1695.64
159	hsa-miR-3615	11230.4	0.00365042	0.561837	0.994816	0.99827	4700.27	10587.6	24138.5	107.615	5992.7	24324.1	8260.31	12005	7524.4	9262.67	16780.4	13497.2	18014.7	11312.9	8100.42	26742.5	11206.5	229.306	8449.44	6451.61	8150.58
250	hsa-miR-942-5p	327.607	0.00691156	1.07681	0.994879	0.99827	1104.72	614.588	78.2997	179.796	277.654	688.912	252.393	296.731	0	119.083	0	284.858	383.47	1153.71	179.947	222.344	495.512	0	0	141	406.729
32	hsa-miR-129-5p	377.858	0.00476483	1.21762	0.996878	0.99827	176.755	178.11	0	359.592	1189.67	0	121.148	75.7612	1147.66	120.86	793.432	0	380.121	0	770.661	536.507	662.478	0	227.886	1120.95	73.4371
110	hsa-miR-23a-3p	1819.71	-0.00174737	0.727855	0.998085	0.99827	903.541	1959.21	386.665	5615.67	45.3116	1959.19	2243.27	1939.28	546.146	2406.53	2000.25	1583.91	3192.51	0	728.265	4411.78	1763.91	4122.3	352.428	1345.66	708.009
193	hsa-miR-485-5p	410.928	-0.00227877	1.05109	0.99827	0.99827	0	642.075	423.398	545.95	550.488	900.14	618.867	219.918	150.169	0	465.891	1063.31	189.223	0	306.192	979.396	718.133	231.043	355.078	0	270.211

## Sheet: Sheet2
Column1	Gene	baseMean	log2FoldChange2	lfcSE	pvalue	padj	lPE_S7	lPE_S8	lPE_S12	lPE_S20	lPE_S29	lPE_S38	lPE_S40	lPE_S45	lPE_S48	lPE_S5	N_S11	N_S14	N_S19	N_S1	N_S23	N_S27	N_S2	N_S30	N_S31	N_S35
1	hsa-miR-221-3p	24798.7	2.53937	0.65193	9.81e-05	0.0250243	6252.03	5798.49	8279.15	38371.7	4294.84	5772.3	127559	7317.11	9481.11	210055	7494.04	8558.26	4790.16	5562.71	9879.95	9063.43	133569	7247.99	5715.44	6819.37
2	hsa-miR-146a-5p	85885.5	2.08361	0.568912	0.000249826	0.0318528	35380.7	27325.7	31436.3	128932	32661.1	47422.2	454995	34373.5	34420.5	562872	29443.3	28935.9	17769.8	38715.5	25642.4	36048.5	417434	38103.3	42879.7	34104.2
3	hsa-miR-222-3p	14508.3	1.88851	0.560675	0.000756379	0.0642922	8168.06	4694.01	11063.9	23776.2	4801.53	7073.31	116076	3204.99	6517.7	43086.9	8590.63	4486.39	6210.28	6748.28	4437.59	5554.39	97744.2	7390.38	5066.9	6265.41
4	hsa-miR-21-5p	148033	1.84573	0.585803	0.00162844	0.103813	69291.4	55197.2	78513.5	346141	64859.5	60175.2	1.44496e+06	55391.9	72321	2.99227e+06	56793.1	66683.6	47638.7	92530.6	42534.1	71982	1.24108e+06	78322.3	52717.5	65820.7
5	hsa-miR-199a-3p	17960.7	1.78669	0.631173	0.00464389	0.20472	8802.82	5215.17	991.608	53430.6	7297.09	6480.05	163672	12597	11025.1	687750	5241.47	6271.94	10862.9	6651.7	11765.1	9662.47	232000	6986.79	9430.44	4859.49
6	hsa-miR-199b-3p	8976.79	1.78598	0.633546	0.00481695	0.20472	4401.41	2607.58	495.804	26715.3	3648.55	3240.03	81765.9	6298.51	5512.56	343942	2620.74	3135.97	5431.45	3325.85	5882.54	4831.24	115898	3493.4	4715.22	2429.74
7	hsa-miR-199a-5p	11602.8	2.84206	1.03129	0.00585418	0.213259	5215.62	0	6671.17	16588.8	2416.28	1290.6	64347.4	1238.1	5743.63	100142	7078.36	810.71	0	3112.47	280.884	5523.78	51074.1	1867.69	1234.68	4656.55
8	hsa-miR-1292-5p	87.2986	-4.24237	1.79037	0.0178095	0.567679	39.4106	0	0	0	0	0	0	0	47.8636	0	112.43	462.609	0	110.371	92.3712	253.187	0	228.001	312.886	86.8419
9	hsa-miR-30c-5p	7897.38	0.967607	0.440563	0.0280708	0.795339	3288.69	20125.6	3374.17	21305.9	4677.45	8309.79	11829.7	4137.85	13370.4	14087.3	4416.45	6626.14	1726.93	3666.16	4479.06	8159.9	11413.9	2073.85	7817.94	3060.49
10	hsa-miR-29a-3p	2946.12	1.17474	0.546109	0.0314682	0.802438	2020.84	4328.29	310.601	3845.51	2734.25	2463.59	20703.6	980.017	1266.73	60760.4	1707.04	3316.89	1098.66	932.636	1722.06	1528.22	29828.4	2453.85	1548.41	1596.06
116	hsa-miR-30a-5p	8731.95	1.46347	0.772387	0.0581281	0.966849	1632.6	4342.01	1893.51	11680.3	2551.57	2922.58	24919.4	720.222	1557.22	75944.5	1199.52	3261.93	1254.1	1076.12	4187.81	3258.33	25270.3	1627.46	3767.28	1572.3
110	hsa-miR-26b-5p	6749.54	0.523266	0.290329	0.0714952	0.966849	4095.35	8340.24	7097.52	9877.46	6620.64	8367.03	7206.63	4792.91	8433.89	14774	6372.9	2853.52	8873.92	7439.94	4766.54	5158.89	5515.73	6047.71	2266.95	6088.99
16	hsa-let-7e-5p	4953.96	0.703726	0.396418	0.0758625	0.966849	3430.4	3734	5095.01	7446.55	3245.26	7656.16	11479.7	2503.63	1991.29	14807.4	2950.9	2975.66	5264.62	4181.23	2660.86	2512.84	8538.05	2221.48	3007.42	3376.78
215	hsa-miR-760	557.073	-1.53978	0.884288	0.0816372	0.966849	467.057	85.9442	626.989	0	699.721	64.5299	46.1352	276.943	311.938	271.827	713.378	1574.09	1888.07	565.652	1676.82	1166.65	0	343.312	136.624	225.789
63	hsa-miR-155-5p	1016.54	1.27999	0.75172	0.0886153	0.966849	519.884	692.125	1688.05	1602.29	849.661	64.5299	6939.37	447.567	815.331	27647.6	0	580.169	314.135	1010.82	466.569	408.74	10203.4	574.807	1442.14	349.196
108	hsa-miR-26a-5p	284986	0.453272	0.268444	0.0913114	0.966849	254908	207157	276439	455231	236049	465287	475676	233304	405688	284169	248479	122782	191872	251059	180839	315823	461377	222383	172674	238534
101	hsa-miR-23a-3p	3097.23	1.35813	0.823762	0.0992097	0.966849	2398.18	2773.99	311.565	4384.79	620.442	453.791	3119.69	2079.21	2518.61	25902.2	1532.06	2910.77	0	710.974	4619.5	1625.86	3659.16	348.553	1287.81	687.422
45	hsa-miR-134-5p	2599.31	1.17559	0.720786	0.102894	0.966849	3809.41	347.434	0	8453.7	2019.88	3702.14	4926.92	4844.35	1837.8	6092.25	3551.06	1742.8	391.449	909.642	789.868	506.374	3275.21	2316.7	857.696	1611.6
21	hsa-miR-100-5p	119065	1.8244	1.13319	0.107403	0.966849	4040.84	4869.56	750.458	688902	4157.83	1617.41	747084	5452.25	3163.12	396929	3413.29	7215.47	3367.6	8264.04	5317	10645.4	474544	3289.85	5343.52	2933.43
106	hsa-miR-25-3p	21470.6	-0.587407	0.371809	0.114138	0.966849	27434	15682.1	25556.1	10706.1	28503.3	10709.9	8095.93	21486.6	17994.2	5419.84	25547	24929	23819	26831.2	34961.5	21049.3	4083.21	24404	39041.6	33158.1
35	hsa-miR-127-3p	5929.44	1.62139	1.04239	0.119836	0.966849	1901.77	518.408	0	35494	1322.75	1558.09	22035.1	627.622	1364.11	24676.6	1839.27	116.034	629.085	853.537	136.672	508.029	23274.9	810.67	492.521	429.639
77	hsa-miR-191-5p	14157.2	0.488271	0.317377	0.123937	0.966849	14051.1	15612.6	9788.75	28131.7	7889.96	12064	22876.7	15893.8	32910.3	6082.72	15623.9	12230.9	6050.77	11136.5	16937.9	13380.8	9187.23	10487.2	12438.7	10368
52	hsa-miR-144-3p	858.778	-1.2169	0.794232	0.125481	0.966849	336.248	256.918	749.493	0	808.299	713.992	330.901	989.448	980.378	0	954.074	234.358	1643.92	1979.32	1531.66	1369.36	205.086	1525.25	1623.47	943.377
193	hsa-miR-522-3p	150.452	-3.38045	2.22642	0.128931	0.966849	0	0	0	0	0	192.549	0	0	70.9701	0	224.861	0	0	466.318	465.626	0	0	475.221	630.832	482.658
74	hsa-miR-185-5p	7086.68	-0.731033	0.481854	0.129235	0.966849	8144.58	3624.28	7032.89	797.485	9997.74	5196.74	992.702	7656.65	7956.08	1886.1	8617.55	3321.47	9898.52	9186.56	10864.9	6176.6	1224.35	10172.7	14785.8	14200
24	hsa-miR-106b-5p	402.174	1.44282	0.976643	0.139588	0.966849	287.613	694.868	0	1516.23	37.0542	64.5299	281.584	360.111	70.9701	2568.05	776.719	175.578	0	132.445	46.1856	249.05	198.918	226.254	44.698	312.631
152	hsa-miR-379-5p	3887.81	1.99604	1.36159	0.142657	0.966849	664.11	343.777	0	30972.8	1231.41	648.422	9823.61	0	693.196	17792.7	779.095	0	0	287.885	229.985	150.588	13080.8	338.944	223.49	495.456
214	hsa-miR-744-5p	4307.07	-0.591511	0.413317	0.152392	0.966849	6345.11	1473.85	3456.16	1610.53	3420.19	2596.81	1430.19	5091.28	7987.44	949.009	7550.25	4245.16	4160.26	3000.26	7783.69	5704.98	2647.61	9592.64	2629.59	4466.42
62	hsa-miR-152-3p	4605.37	1.11676	0.807912	0.166888	0.966849	954.24	352.005	1628.24	11234.4	1075.43	908.623	15030.5	2159.81	2442.69	27251.8	801.264	403.828	311.694	877.451	1542.03	969.723	20610.4	1401.2	1032.27	1119.8
172	hsa-miR-485-3p	945.42	1.19721	0.875843	0.17165	0.966849	3945.25	0	439.857	1423.75	1513.19	2594.73	992.702	1181.51	810.38	264.673	1056.21	57.2536	311.694	1251.79	372.312	969.723	607.547	341.565	0	774.264
168	hsa-miR-450b-5p	301.389	1.70975	1.2554	0.173223	0.966849	307.738	256.918	374.264	2228.56	378.297	0	235.449	0	167.522	667.644	0	229.778	0	120.489	322.357	254.842	205.086	235.863	0	42.9639
112	hsa-miR-27b-3p	18694.7	0.60184	0.442291	0.173598	0.966849	11829.9	11535.7	10370.4	31985.4	16163.4	14278.8	30384	9021.64	9549.61	80267.5	10117.9	12704.2	8553.27	11513.6	11919.7	17429.4	41709.5	14212.9	10718.2	9628.48
148	hsa-miR-374a-5p	286.993	2.25295	1.69938	0.184922	0.966849	0	0	0	804.809	168.036	64.5299	564.758	85.7407	94.9019	2961.48	61.7575	58.7803	0	142.563	0	0	609.089	0	0	123.407
64	hsa-miR-15a-5p	167.88	3.02839	2.29781	0.187522	0.966849	265.812	1559.8	61.7343	0	0	64.5299	0	907.994	0	131.144	0	0	0	0	0	0	0	235.863	0	130.72
20	hsa-miR-1-3p	458.603	2.50207	1.91086	0.190402	0.966849	672.496	0	0	0	753.148	0	2367.21	368.685	813.681	2820.8	0	114.507	0	0	554.227	0	0	241.105	0	466.204
71	hsa-miR-181b-5p	3277.94	0.94373	0.727166	0.194349	0.966849	1413.75	1027.67	1244.33	4568.83	2414.55	645.299	7292.54	183.485	1579.5	22764.3	1566.11	929.798	310.88	1129.47	790.81	1831.88	12036.8	1631.82	617.339	1579.61
70	hsa-miR-181a-5p	13883.4	0.517071	0.404687	0.201354	0.966849	9639.66	10238.3	14197	23135.3	10547.5	8830.19	26548.4	9193.12	13332.5	37788.7	9005.51	12008	3608.49	12010.2	12967.8	9775	33877.7	4871.01	7178.67	8914.55
94	hsa-miR-2110	1158.68	-1.22181	0.961089	0.203631	0.966849	2014.13	431.549	375.229	0	941.866	775.4	0	725.367	1556.39	133.529	1894.69	2452.74	2195.69	1345.61	3357.41	715.708	0	1758.49	1299.62	1200.25
57	hsa-miR-148b-3p	5061.06	0.432579	0.350205	0.21675	0.966849	3996.4	3202.79	4019.48	4571.57	3059.99	4477.54	3883.31	7655.79	5099.95	18179	5657.15	2380.98	3925.88	4226.3	2619.38	3731.61	5107.1	4224.57	6962.77	4239.71
103	hsa-miR-23b-3p	1495.88	1.42947	1.16214	0.218684	0.966849	317.8	863.099	0	6166.54	37.9159	129.06	3840.36	0	1389.69	9072.81	711.003	638.95	78.9408	231.779	740.855	868.779	4274.42	0	176.262	379.362
136	hsa-miR-339-5p	552.862	1.38355	1.12818	0.220064	0.966849	217.178	863.099	495.804	2968.36	0	258.12	518.623	276.943	1176.78	1218.45	200.316	0	0	176.594	513.697	303.659	610.631	0	901.55	357.423
60	hsa-miR-151a-3p	22915.3	0.351603	0.291936	0.228441	0.966849	19224.8	21530.8	12190.6	39128	17797.2	15314.4	35827.9	17303.3	31540.4	47083.2	20128.2	11412.5	13121.3	22270.1	15820.9	26967.7	30991.1	19519.9	20026.4	21106.2
208	hsa-miR-654-3p	1206.43	1.01053	0.840093	0.229021	0.966849	825.945	258.747	562.361	5456.04	262.826	388.22	4463.98	0	792.224	3114.08	927.154	114.507	861.838	298.002	698.439	508.029	3669.96	235.863	530.473	159.972
92	hsa-miR-20a-5p	1597.05	-0.405067	0.338982	0.232105	0.966849	1781.02	1831.34	247.902	1544.61	1301.21	1037.68	1705.41	820.539	1826.24	29154.6	2328.57	2439	1333.85	1178.21	1307.33	1016.88	2248.23	1623.96	2094.06	2627.2
117	hsa-miR-30d-5p	39412.1	-0.337897	0.289222	0.242688	0.966849	52482.3	44875.7	27428.4	16011	37212.8	25901.5	25983.7	47024.5	54298.7	16955.8	44987.2	39730.1	27746.5	50995.2	72903.5	48402.6	23680.5	35138.4	45135.7	51348.2
22	hsa-miR-101-3p	20959.5	-0.426609	0.366299	0.244162	0.966849	16205.3	23916.3	26758	11492.6	18544.3	11495.7	6191.66	29455.4	15666.2	19104.2	16936.6	22473.9	28380.4	27979.1	21975.9	16907.3	4043.12	20361.1	52336.3	28965.9
68	hsa-miR-16-5p	5218.23	0.467419	0.402422	0.245434	0.966849	3847.14	5895.4	4398.57	7663.54	2183.61	2726.91	3200.83	3793.17	5139.56	21717.5	3779.88	3830.64	4555.78	4446.12	9223.92	3155.74	3050.07	2784.93	3921.62	5049.63
18	hsa-let-7g-5p	54233.2	0.304583	0.267536	0.254922	0.966849	46289	54213.4	60861.4	36961.7	49403.6	61695.8	54682.9	35839.6	56223.2	143203	46976.9	32150.5	44002.6	44175.1	41020.3	59952.4	74544.8	58523.8	37787.5	46156.9
154	hsa-miR-382-5p	1722.51	0.980333	0.862384	0.255634	0.966849	3846.31	1123.67	0	3112.11	3252.15	2593.69	3789.45	2345.01	908.582	1890.86	3637.36	640.476	0	1145.1	277.114	308.623	2851.16	587.037	941.188	1200.25
153	hsa-miR-381-3p	5003.71	2.38542	2.14501	0.266105	0.966849	238.141	0	0	8518.71	753.148	779.563	14841.2	0	118.834	58747.9	737.131	0	0	0	92.3712	667.719	14083.1	0	0	496.37
165	hsa-miR-4466	175.764	-1.4346	1.29679	0.268608	0.966849	10.0623	345.605	187.132	0	18.958	63.4891	0	91.7426	94.0767	138.298	136.183	230.541	1332.23	231.779	0	0	0	345.933	180.479	108.781
39	hsa-miR-1304-5p	141.837	-2.15601	1.95123	0.26918	0.966849	118.232	176.46	0	0	224.91	0	0	0	0	0	149.643	0	1413.61	0	0	99.289	205.086	235.863	90.2394	123.407
13	hsa-let-7b-3p	589.431	-0.952607	0.862375	0.269319	0.966849	414.231	345.605	0	0	395.532	840.97	235.449	1086.34	428.296	269.442	349.167	406.119	2353.57	1467.94	602.298	659.444	198.918	1403.82	134.937	196.537
51	hsa-miR-143-3p	120045	1.07447	0.97475	0.270332	0.966849	21276.7	8045.84	6646.09	198630	13604.1	11160.6	539463	9078.23	7048.32	812938	16619.9	8736.89	13668.1	11903.5	24767.7	17025.6	647946	15884.1	8178.05	8273.75
212	hsa-miR-6842-3p	132.214	-1.95473	1.78025	0.2722	0.966849	148.419	0	0	0	37.0542	0	0	0	356.501	0	436.261	57.2536	628.271	154.52	46.1856	351.649	0	0	268.188	159.972
203	hsa-miR-625-5p	1734.46	-0.765673	0.707216	0.278961	0.966849	913.99	863.099	254.654	0	1090.08	1945.26	330.901	2423.03	4076.66	949.009	1805.22	2559.62	1333.85	1970.13	4147.28	3168.97	198.918	1524.37	1965.87	3168.36
113	hsa-miR-28-3p	2404.52	0.365093	0.339965	0.282862	0.966849	1942.86	2346.09	1937.88	1516.23	3932.05	2399.06	2973.33	2429.89	3932.24	3662.51	2509.89	1626	470.389	1398.95	3676.94	3210.34	2231.27	2577.9	1076.13	2240.52
229	hsa-miR-99b-5p	9513.02	0.47198	0.446028	0.289972	0.966849	7400.81	9524.26	2130.8	16810.4	5329.77	7662.41	33126.6	8275.7	7672.2	12620.9	4055.41	10358.3	4165.14	6534.89	11518.1	7905.06	21270.3	3141.35	6050.26	4707.74
171	hsa-miR-484	12580.2	-0.584531	0.562591	0.298806	0.966849	17452.2	11707.6	10181.3	2191.02	9487.6	11616.4	746.117	21427.5	14644.6	1204.14	17283.4	16175.3	15013.4	14096.2	26726.4	11317.3	402.462	15767	18561.5	15603.2
202	hsa-miR-625-3p	1903.16	-0.739363	0.713455	0.300056	0.966849	1053.19	863.099	316.388	0	1221.07	2138.85	330.901	2693.97	4556.12	1084.92	1968.32	3316.13	1333.85	1970.13	4758.06	3270.75	198.918	1642.31	1965.87	3380.44
151	hsa-miR-378c	224.366	-1.13428	1.09792	0.301549	0.966849	127.456	170.06	564.29	0	188.718	192.549	0	90.0278	70.9701	0	137.767	172.524	548.516	65.3029	137.614	299.522	0	1165.34	316.26	240.415
93	hsa-miR-20b-5p	210.596	-1.68358	1.63152	0.302114	0.966849	108.17	0	0	0	299.019	128.019	0	369.543	94.9019	0	387.964	0	940.779	188.551	92.3712	251.532	0	1161.84	0	189.224
33	hsa-miR-125b-5p	21119.3	0.795912	0.782317	0.308974	0.966849	6548.87	5882.6	5141.31	64580.7	5173.8	2728.99	119888	4873.5	8712.82	44484.2	5406.16	13172.9	626.643	14337.2	5962.65	5201.09	96609.3	4018.41	2778.02	6259.93
131	hsa-miR-328-3p	5204.58	-0.481471	0.477353	0.313154	0.966849	8034.73	2333.29	5529.08	1516.23	2798.02	4992.74	1651.32	7116.48	9064.37	402.971	7429.9	6284.91	5578.75	5516.72	9368.13	4223.92	1013.09	9963.03	3943.55	7330.37
75	hsa-miR-18a-3p	124.056	-1.25555	1.25448	0.316898	0.966849	117.393	0	0	0	188.718	63.4891	92.2704	91.7426	47.8636	131.144	0	231.304	0	98.4143	46.1856	201.888	205.086	112.69	707.578	145.346
133	hsa-miR-335-3p	312.599	1.09981	1.11653	0.324613	0.966849	167.705	262.404	750.458	804.809	169.76	129.06	614.075	0	961.397	402.971	223.277	0	0	286.965	139.499	201.888	616.799	0	404.812	116.094
17	hsa-let-7f-5p	217451	0.249973	0.255115	0.327162	0.966849	202435	230462	240128	154198	248539	285796	212031	145152	288215	355468	212031	90490.4	196882	248462	125880	287544	248653	237871	116642	222133
29	hsa-miR-1180-3p	1475.06	-0.407812	0.417565	0.328746	0.966849	863.679	1827.69	3021.12	1423.75	432.586	1297.88	1377.69	1267.25	358.977	808.327	878.857	929.034	703.956	3143.74	1160.3	1117	1825.73	2570.91	2912.12	1580.52
156	hsa-miR-411-5p	2101.99	1.84717	1.91954	0.3359	0.966849	88.0449	0	312.53	18353.1	0	0	7076.18	0	287.181	6778.97	274.742	0	0	153.6	0	154.725	8169.51	238.484	87.7093	64.9029
123	hsa-miR-320a	122051	-0.411058	0.431576	0.340864	0.966849	104703	162488	174731	15019.4	136435	103506	51964.1	162684	120706	15560.9	121676	145812	182018	165432	225107	84656.3	35058.9	151847	141100	140516
179	hsa-miR-501-3p	1877.92	-0.528196	0.561467	0.346837	0.966849	1381.05	790.869	4697.6	711.419	1355.49	1097.01	141.587	3997.23	934.165	271.827	1132.22	2619.16	2432.52	2301.24	5192.58	1015.23	404.004	1388.97	3973.91	1720.38
198	hsa-miR-574-3p	476.113	1.37196	1.47431	0.352073	0.966849	106.492	429.721	0	797.485	94.7898	0	2122.22	0	475.335	2842.26	125.099	0	0	32.1916	557.055	0	1622.18	115.311	86.0226	116.094
200	hsa-miR-6087	440.26	0.656715	0.708332	0.353859	0.966849	327.863	603.438	247.902	31426	112.886	388.22	1705.41	627.622	477.81	23908.8	136.183	754.984	945.662	377.102	138.557	153.898	31825.3	345.933	0	116.094
87	hsa-miR-19b-3p	928.446	0.794903	0.864617	0.357902	0.966849	1314.8	1905.4	499.662	1479.6	830.703	1301.01	279.993	183.485	335.045	3650.58	790.179	1856.54	0	132.445	1014.2	514.648	0	943.453	985.043	552.132
175	hsa-miR-493-3p	1884.37	1.34579	1.47461	0.361432	0.966849	497.244	0	246.937	11358.9	320.562	193.59	5498.04	0	406.015	8524.39	224.861	346.575	0	77.2598	93.3137	0	9609.74	115.311	0	174.598
85	hsa-miR-199b-5p	226.113	1.43271	1.57439	0.362816	0.966849	547.556	0	0	739.802	413.628	324.731	1083.38	0	0	33935.4	11.8764	0	0	120.489	138.557	303.659	1011.55	0	448.667	6.39888
186	hsa-miR-516b-5p	2656.23	-1.15162	1.26659	0.363228	0.966849	3659.32	1384.25	0	0	5223.78	3634.49	95.4521	0	2492.21	0	3832.13	5464.28	7234.88	2632.35	2880.47	4170.14	0	1839.73	4388.84	4192.18
100	hsa-miR-224-5p	1674.83	0.455392	0.505949	0.36808	0.966849	973.526	1562.54	566.22	3053.51	981.505	1037.68	5733.49	714.22	2727.4	2019.62	2393.5	758.037	864.279	1277.55	279.941	1832.71	4073.96	702.348	672.157	1272.46
146	hsa-miR-369-3p	284.383	1.80243	2.01539	0.371142	0.966849	159.319	0	0	0	0	63.4891	750.89	461.285	0	2985.32	224.861	0	0	87.3772	0	0	812.633	120.552	0	21.939
162	hsa-miR-433-3p	714.702	0.769959	0.86189	0.371676	0.966849	1090.08	0	944.342	1602.29	584.25	1426.94	1183.61	540.167	694.022	944.24	1680.91	172.524	0	231.779	697.497	50.4719	1216.64	466.485	403.969	363.822
90	hsa-miR-204-5p	229.803	1.58876	1.78157	0.372512	0.966849	256.588	0	373.3	1423.75	319.7	907.582	0	0	168.348	0	187.648	0	0	153.6	420.383	101.771	0	0	0	283.379
58	hsa-miR-150-3p	789.002	-0.992686	1.1153	0.373432	0.966849	1100.98	86.8585	816.051	0	1452.87	839.93	0	360.111	620.576	0	625.493	3086.35	706.398	452.522	2745.69	920.078	0	1275.41	538.063	152.659
109	hsa-miR-26b-3p	96.3564	-2.08683	2.34511	0.373539	0.966849	78.8212	0	0	0	0	192.549	0	0	95.7271	0	387.172	0	0	187.631	0	0	0	462.117	356.741	166.371
169	hsa-miR-451a	133769	-0.649147	0.739524	0.380058	0.966849	105704	142490	215741	16439.5	118591	98677.7	4506.93	235480	103541	546.038	102916	230680	122693	127891	239925	91753	198.918	134074	319766	263775
124	hsa-miR-320b	27066.7	-0.410253	0.467923	0.380621	0.966849	20560.6	39073.5	37802.6	4270.34	31368.5	26802.8	5396.23	36826.5	26832.5	3505.13	25261.2	48937.3	46392.8	38006.3	42941.3	20438.6	4885.05	27496.4	25924.8	28612.1
220	hsa-miR-92a-3p	470606	-0.481211	0.552712	0.383953	0.966849	337817	840455	524848	42711.7	310790	334976	45024.8	947110	457863	86805.7	282588	886694	473903	486203	1.03007e+06	451398	29310.3	486752	809782	547024
217	hsa-miR-7706	174.445	-1.05042	1.2297	0.392987	0.966849	88.8835	0	0	0	0	257.079	424.762	184.343	47.8636	133.529	250.197	287.795	0	98.4143	278.056	452.592	205.086	353.795	222.647	203.85
36	hsa-miR-128-3p	34017.4	-0.253585	0.300758	0.399144	0.966849	47265.9	32053.5	32344.9	12645.3	47025.2	34601.6	22711.2	39098.6	34462.6	8142.88	36770.3	37057.6	45434.1	30040.3	47402.4	37297.1	19575.7	42713.9	36936.6	36768.9
43	hsa-miR-130b-3p	209.584	0.949488	1.12683	0.399443	0.966849	255.75	257.833	496.768	797.485	188.718	130.101	0	184.343	47.8636	402.971	212.984	0	472.017	76.3401	46.1856	0	0	348.553	223.49	50.2769
150	hsa-miR-378a-3p	5788.55	-0.362962	0.438059	0.407348	0.966849	6634.4	7027.31	6080.83	797.485	8095.91	7789.38	757.253	4411.36	4839.17	4208.54	7565.29	6873.48	9657.63	4323.79	7820.45	4957.83	1022.35	8284.91	6956.87	7666.77
137	hsa-miR-340-3p	178.292	-1.23145	1.49226	0.409244	0.966849	176.928	0	0	0	186.994	129.06	46.1352	0	525.674	0	188.44	173.287	235.195	442.404	92.3712	456.729	0	0	584.448	328.171
147	hsa-miR-370-3p	1784.28	1.03223	1.27711	0.418941	0.966849	655.725	0	0	7748.69	620.442	386.139	6396.88	0	430.772	7727.98	1117.18	409.935	0	510.467	606.068	659.444	7730.04	338.944	266.501	80.443
79	hsa-miR-193a-5p	1977.81	-0.369841	0.460048	0.421444	0.966849	2328.58	2331.46	311.565	3206.42	1779.46	1033.52	1560.64	2344.15	2228.13	131.144	1616.78	3780.26	3849.38	1488.17	3129.31	1830.23	2240.52	924.234	1802.26	1639.94
125	hsa-miR-320c	10081.1	-0.389678	0.485395	0.422086	0.966849	8364.27	14191.8	13155.2	1422.84	13384.3	10836.9	1988.59	14089.8	8503.21	1340.06	10763.2	15257.7	25141.4	14555.2	10659.4	7409.44	1628.35	9475.58	9109.12	10345.2
187	hsa-miR-517a-3p	187.817	-1.70194	2.12097	0.4223	0.966849	507.307	0	0	0	0	64.5299	0	0	311.113	0	778.303	640.476	0	310.879	698.439	51.2993	0	0	0	393.988
188	hsa-miR-517b-3p	187.817	-1.70194	2.12097	0.4223	0.966849	507.307	0	0	0	0	64.5299	0	0	311.113	0	778.303	640.476	0	310.879	698.439	51.2993	0	0	0	393.988
126	hsa-miR-320d	2570.36	0.375282	0.46817	0.422788	0.966849	2114.76	2506.1	4017.55	3025.13	2428.34	10115.6	521.805	2153.81	1338.53	805.942	3053.04	3602.39	1883.19	2496.23	1848.37	1836.02	615.257	3392.94	1042.39	2609.83
78	hsa-miR-192-5p	3120.82	-0.306798	0.387928	0.429024	0.966849	2877.81	5820.43	3762.9	1602.29	4691.23	2007.71	1469.96	2252.41	2610.21	805.942	3986.53	5189.46	2203.83	3283.54	3622.27	6235.35	806.465	3829.72	2825.25	2533.04
167	hsa-miR-4508	1657.7	-0.414261	0.526855	0.431698	0.966849	296.837	1386.99	5513.65	1610.53	774.691	322.65	93.8612	1894.01	1100.86	1218.45	1375.29	1569.51	3067.3	2269.97	2839.94	972.205	2049.32	1284.14	1918.64	1595.15
83	hsa-miR-197-3p	1974.22	-0.677292	0.873877	0.438314	0.966849	4138.11	1034.99	0	0	2152.59	1694.43	423.171	1879.44	2247.11	1621.42	3197.93	5710.85	945.662	1456.9	4893.79	560.155	198.918	3162.31	1884.06	2282.57
144	hsa-miR-3615	9092.77	-0.585301	0.764709	0.444039	0.966849	11591.7	13937.6	9438.6	797.485	7393.6	6876.6	518.623	14281	7895.84	0	13055.4	16424.9	10757.1	7908.1	28001.7	10329.4	203.544	8356.54	6174.23	7913.58
127	hsa-miR-320e	155.918	0.662074	0.865118	0.444094	0.966849	28.5098	171.888	316.388	711.419	111.163	130.101	92.2704	90.0278	120.484	138.298	174.98	287.795	0	153.6	92.3712	101.771	205.086	112.69	0	79.5289
226	hsa-miR-98-5p	1983.09	0.351286	0.469859	0.454676	0.966849	2101.34	1299.22	2316	2221.24	1945.78	2532.28	2788.79	2175.24	2009.44	2844.64	2750.58	463.372	77.3131	2046.47	508.041	3775.46	1424.81	2804.15	1387.33	2190.24
227	hsa-miR-99a-5p	23341.8	-0.216316	0.291419	0.457915	0.966849	20174.9	25919.5	18664	25120.3	25460.5	20913.9	18719.7	26027.5	26009.7	8939.28	17601.7	34356.7	25540.2	48778.5	21580	31893.3	9592.77	23344.3	24385.7	13812.4
213	hsa-miR-7-5p	11435.8	-0.313019	0.423982	0.460343	0.966849	8822.94	7985.49	3001.83	9300.63	10987	10776.5	30186.7	4331.62	7093.71	182644	9461.57	6664.31	11302.4	7280.82	6685.6	10408.8	42019.5	12128.6	11692.3	9071.78
96	hsa-miR-22-3p	29968.9	-0.167108	0.229909	0.467319	0.966849	21290.1	29511.8	31083.2	26909.4	21540.6	30769.3	38403.6	32883.3	21180.5	28780.2	23386.3	30915.4	31910	46140.7	18725.9	22317.7	52458.8	27015.9	40326	23830.3
41	hsa-miR-1307-3p	2683.04	-0.235402	0.327246	0.471929	0.966849	2309.29	689.382	1446.9	1544.61	2342.17	4023.75	2653.57	2800.29	3451.13	3385.91	3399.83	3604.68	3377.36	1434.83	4010.61	1784.72	4479.51	2466.08	1930.45	2525.73
221	hsa-miR-92b-3p	2655.93	-0.228076	0.320574	0.476798	0.966849	2422.49	2608.5	3390.56	797.485	3917.4	2918.42	1703.82	3078.09	1462.31	2165.08	2494.05	3613.84	3610.12	2859.53	3354.58	1529.88	1423.26	5155.79	2061.17	2552.24
197	hsa-miR-543	4436.58	0.366525	0.542824	0.499537	0.966849	7361.4	2014.2	812.192	11445.9	4426.68	3567.88	13458.7	2249.84	3550.98	1082.54	7326.97	814.527	3383.87	2435.52	2420.5	1623.38	10598.2	5160.16	1169.74	3828.36
81	hsa-miR-194-5p	2121.11	-0.58989	0.875815	0.500609	0.966849	4117.15	1378.76	1942.7	0	1697.6	2718.58	233.858	3410.77	1171.83	262.289	2885.18	1161.87	1412.8	8736.8	2335.67	4087.4	0	1631.82	1512.99	1724.04
216	hsa-miR-769-5p	393.229	1.04775	1.56867	0.504181	0.966849	445.256	172.803	0	0	187.856	0	706.346	0	142.765	3645.82	351.543	233.594	0	154.52	93.3137	254.842	1023.89	0	452.04	0
80	hsa-miR-193b-5p	587.686	-0.816902	1.23062	0.50681	0.966849	207.115	522.979	0	0	1454.59	1165.7	0	354.967	550.431	0	386.38	1048.12	1175.16	899.525	921.827	1369.36	0	1060.51	44.698	592.353
155	hsa-miR-409-3p	11348.1	0.335138	0.506327	0.508035	0.966849	29079.2	2518.9	4021.41	14508.5	12871.6	11303.1	19968.6	17687.5	11533.5	3109.32	24762.4	3837.51	1096.22	7318.53	8536.79	7434.26	14903.4	19039.4	4727.03	8704.3
61	hsa-miR-151a-5p	344.833	0.934691	1.41497	0.508888	0.966849	48.6344	0	375.229	804.809	0	0	566.349	0	429.947	2303.37	111.639	172.524	470.389	354.108	0	455.902	198.918	459.496	0	145.346
145	hsa-miR-363-3p	1394.02	-0.618264	0.947945	0.514262	0.966849	1437.23	2073.63	1880.97	0	1186.6	1362.41	0	1738.82	1317.9	0	2137.76	2671.83	2195.69	1580.15	983.093	864.642	198.918	932.97	2872.48	2445.28
122	hsa-miR-32-5p	295.096	-0.80449	1.23506	0.514803	0.966849	167.705	604.352	566.22	0	74.1084	258.12	0	0	213.736	264.673	589.072	578.643	0	241.897	508.041	151.416	0	235.863	1120.82	327.257
66	hsa-miR-15b-5p	431.534	0.974559	1.51961	0.521313	0.966849	0	0	434.069	2394.28	337.796	0	283.175	535.88	380.433	1354.36	0	0	391.449	618.998	656.024	99.289	0	0	626.616	518.309
44	hsa-miR-1323	1305.4	-0.713373	1.1265	0.526559	0.966849	1649.38	1127.33	1816.34	0	810.884	3313.92	46.1352	0	1126.44	0	2485.34	2096.24	1569.05	955.63	2803.18	1224.56	0	469.106	2638.03	1976.34
23	hsa-miR-106b-3p	1990.89	0.415828	0.658202	0.527542	0.966849	1085.05	3910.46	437.928	3816.21	2341.31	1100.13	1947.22	1633.36	1601.78	4885.73	2824.22	754.22	0	1721.79	1308.28	2742.86	1016.18	2360.38	2106.71	2224.07
88	hsa-miR-200a-3p	272.49	0.876578	1.41256	0.534889	0.966849	207.115	2248.26	188.097	0	149.94	259.16	0	355.824	119.659	0	224.861	174.051	0	911.482	232.813	0	0	233.242	87.7093	57.5899
76	hsa-miR-1908-5p	1010.28	-0.519597	0.841921	0.537132	0.966849	1034.74	861.27	1191.28	0	661.805	646.34	46.1352	1631.65	2228.96	0	2163.1	288.558	1254.1	1534.16	1260.21	1222.08	410.172	2102.68	718.542	949.776
206	hsa-miR-651-5p	320.769	-0.604172	0.982684	0.538675	0.966849	166.866	685.725	629.883	0	264.55	192.549	0	0	334.22	271.827	262.865	173.287	1414.42	109.451	466.569	256.497	205.086	115.311	450.354	415.927
89	hsa-miR-200c-3p	213.403	-0.758806	1.24092	0.540878	0.966849	106.492	690.296	0	0	280.923	128.019	93.8612	0	285.531	0	224.861	639.713	236.009	264.891	138.557	456.729	205.086	459.496	0	57.5899
54	hsa-miR-146b-5p	6846.24	0.169013	0.279127	0.544844	0.966849	5960.22	3814.46	7913.57	3910.51	6755.07	6621.6	12749.2	10115.7	8005.59	6621.6	5129.04	3142.08	6599.29	5515.8	4611.02	7128.12	10786.3	5500.85	8824.06	7220.68
128	hsa-miR-323a-3p	942.371	1.01774	1.70158	0.549762	0.966849	287.613	0	0	5297.64	0	0	3407.64	531.593	382.908	2708.73	575.612	0	0	790.074	745.567	0	3450.99	356.415	0	312.631
12	hsa-let-7a-5p	421628	0.178795	0.300777	0.552214	0.966849	451719	455499	598476	212564	567114	869413	303794	279124	444311	295194	467983	194435	429410	594032	280436	455531	257349	520458	240200	515515
160	hsa-miR-425-3p	303.266	0.513077	0.863408	0.552348	0.966849	137.518	428.807	316.388	0	358.478	64.5299	324.537	537.594	190.629	1208.91	298.495	350.392	783.711	176.594	47.1282	204.37	0	120.552	269.875	246.814
115	hsa-miR-30a-3p	726.342	0.611084	1.03358	0.554365	0.966849	217.178	256.918	251.76	1423.75	602.346	776.441	1843.82	0	429.122	2978.17	325.415	234.358	1881.56	401.015	368.542	560.155	1625.27	0	0	351.024
184	hsa-miR-511-5p	246.032	-0.805293	1.36406	0.554946	0.966849	318.639	0	626.989	0	299.88	193.59	0	90.0278	261.599	0	75.2175	756.51	708.839	187.631	183.8	810.86	0	0	269.031	138.033
149	hsa-miR-375	2111.69	-0.66834	1.14058	0.5579	0.966849	3777.55	263.318	3322.08	0	4594.72	776.441	0	1257.82	2318.91	0	2296.9	2680.99	703.956	8505.02	1584.45	3873.1	0	4195.74	898.177	1184.71
31	hsa-miR-1246	761.663	0.48829	0.834501	0.558462	0.966849	2289.17	692.125	1757.5	0	1037.52	387.179	138.406	996.307	1053.82	541.269	850.353	580.933	1171.9	767.08	1210.25	154.725	0	471.726	452.884	680.109
14	hsa-let-7c-5p	21633.3	0.1919	0.332147	0.563429	0.966849	20979.9	27043.2	38222.2	14530.5	28500.7	47584.6	11579.9	15222.4	17934	9101.42	18175.7	12508.8	28921.6	26003.4	14211	22141.4	9987.53	30492.7	15307	24218.8
42	hsa-miR-130a-3p	159.517	-0.958364	1.66365	0.564574	0.966849	0	0	0	0	187.856	0	0	267.511	94.9019	534.115	211.401	348.865	0	253.854	137.614	100.116	809.549	0	135.781	108.781
121	hsa-miR-3168	92.2545	0.543404	0.943855	0.564799	0.966849	59.5352	85.9442	311.565	0	243.868	63.4891	143.178	91.7426	94.9019	0	75.2175	58.0169	157.882	54.2658	91.4286	51.2993	0	120.552	91.9261	50.2769
86	hsa-miR-19a-3p	127.129	-0.87793	1.53756	0.568007	0.966849	316.123	0	0	0	0	129.06	92.2704	91.7426	0	267.058	336.499	0	235.195	22.0742	185.685	100.116	408.63	0	263.971	94.1549
157	hsa-miR-421	345.175	0.56328	0.999767	0.573155	0.966849	38.5721	429.721	1140.16	0	0	388.22	474.079	541.881	429.947	674.798	585.905	174.051	0	331.114	605.125	256.497	205.086	341.565	90.2394	196.537
205	hsa-miR-629-5p	6507.78	-0.413452	0.739435	0.576062	0.966849	8542.88	11695.7	7051.22	0	130.982	11168.9	747.708	8291.13	4393.54	3793.65	8421.98	7862.06	9581.95	6417.16	10387	6624.23	2040.06	4924.3	11158.5	6922.67
120	hsa-miR-3138	131.129	-1.10076	1.98506	0.579221	0.966849	119.909	0	0	0	0	321.609	46.1352	276.085	70.1449	0	148.851	584.75	0	543.578	0	152.243	0	0	359.271	0
224	hsa-miR-942-5p	253.348	-0.676825	1.24569	0.586899	0.966849	207.115	426.978	565.255	0	37.0542	452.75	93.8612	0	166.697	0	275.533	349.628	1097.03	175.674	232.813	456.729	0	0	134.937	394.902
196	hsa-miR-532-5p	5034.93	-0.144754	0.267749	0.588761	0.966849	5025.27	3883.03	6210.09	9754.77	4205.22	5257.11	4406.71	2789.15	2109.3	4184.7	5018.98	5934.52	5267.87	3045.32	4905.1	6750	4905.1	4446.46	6345.43	6254.44
180	hsa-miR-502-3p	212.861	-0.540385	1.01881	0.595829	0.966849	58.6966	258.747	562.361	0	93.0664	63.4891	284.765	91.7426	190.629	131.144	74.4257	636.66	156.254	230.86	276.171	0	198.918	0	768.3	180.997
102	hsa-miR-23a-5p	186.511	-0.969538	1.83366	0.596982	0.966849	156.804	0	0	0	281.784	0	0	798.246	23.9318	0	488.518	118.324	0	32.1916	930.31	560.155	0	238.484	0	101.468
225	hsa-miR-95-3p	194.032	-0.865644	1.64622	0.599002	0.966849	347.149	603.438	0	0	132.706	128.019	0	91.7426	71.7953	0	187.648	0	0	476.436	650.368	508.856	0	0	309.513	372.963
118	hsa-miR-30e-3p	711.978	0.360762	0.686299	0.599122	0.966849	405.845	0	686.794	739.802	850.523	257.079	612.484	1190.08	1508.53	1754.95	638.161	116.034	1178.41	444.244	979.323	452.592	205.086	1287.64	266.501	665.483
55	hsa-miR-148a-3p	104603	-0.228428	0.437665	0.601723	0.966849	237102	112819	90392.6	33847.8	153461	109008	24267.1	104504	86883.1	11104.4	148345	99262.4	103724	96673.2	189858	139180	33627.9	121334	118481	78186
134	hsa-miR-335-5p	372.339	-0.588541	1.13857	0.605219	0.966849	218.016	0	0	1516.23	18.0962	128.019	377.036	360.111	356.501	0	413.3	755.747	0	387.219	935.023	256.497	410.172	585.29	576.857	152.659
48	hsa-miR-140-5p	441.307	0.515479	1.01327	0.610942	0.966849	1192.38	87.7728	0	1595.88	394.67	387.179	329.31	0	526.499	679.567	174.98	405.355	0	621.758	47.1282	614.764	205.086	579.175	576.014	408.614
223	hsa-miR-941	6277.25	0.349043	0.690389	0.613155	0.966849	11630.3	3885.77	4085.08	15702.5	6316.45	3226.5	3285.14	4008.38	12060.8	6128.02	7715.73	6099.41	0	4046.94	15886.9	5580.87	3037.74	1795.18	8534.79	2518.42
26	hsa-miR-10a-5p	32330.3	-0.170618	0.343096	0.618985	0.966849	33784.1	35536.1	21725.7	8323.69	43857.5	49007.3	16201.4	38962.3	30361.2	26448.3	23840.8	32861.2	47140.7	50460.8	42002.5	49224.2	8786.31	25539.6	35746.6	26795.8
185	hsa-miR-512-3p	669.606	-0.869479	1.76712	0.622697	0.966849	670.819	0	0	0	1020.28	1948.39	0	0	1097.56	0	1827.39	1855.02	937.523	1554.39	0	403.775	0	0	1437.08	639.888
173	hsa-miR-485-5p	508.079	0.619711	1.26135	0.62321	0.966849	1224.24	0	0	0	925.493	192.549	1469.96	907.994	1032.37	402.971	1028.5	172.524	0	298.922	1025.51	661.927	205.086	351.174	0	262.354
183	hsa-miR-505-5p	404.799	-0.476443	1.0009	0.634063	0.966849	327.024	426.978	438.892	0	18.958	388.22	47.726	732.226	1005.13	0	236.737	115.27	1180.86	420.33	549.514	660.272	0	577.428	451.197	519.223
129	hsa-miR-323b-3p	965.563	0.415366	0.878827	0.636472	0.966849	905.605	0	566.22	2342.1	1625.21	1295.8	475.67	2497.63	1194.11	133.529	2024.54	1749.67	0	143.483	886.009	816.652	203.544	799.314	671.314	980.856
114	hsa-miR-28-5p	438.76	0.451784	0.961312	0.638379	0.966849	257.427	84.1156	0	1595.88	18.958	194.631	1088.15	85.7407	933.339	810.711	148.851	58.7803	0	666.826	279.941	150.588	1026.97	702.348	446.137	225.789
34	hsa-miR-126-3p	39908.5	0.268623	0.572636	0.638998	0.966849	34969.8	54478.5	57708.1	84320.9	40976.8	63045.7	14519.9	40078.6	45498.4	534.115	30885.1	35458.3	47548.4	38414.7	32622.1	63571.4	604.463	34429.9	41481.4	37023
177	hsa-miR-495-3p	1563.63	0.653104	1.39652	0.640025	0.966849	376.497	0	0	2313.71	451.544	193.59	6820.05	0	286.356	8674.61	953.282	0	0	532.541	277.114	205.197	7549.63	1841.48	306.983	489.971
47	hsa-miR-140-3p	4204.69	-0.235706	0.504737	0.640509	0.966849	3380.93	2506.1	186.168	6109.78	1927.68	3889.49	2268.58	4615.42	5875.66	7861.51	5756.12	8559.79	6919.93	1065.08	6370.78	3855.72	1022.35	2708.93	6902.05	2311.82
30	hsa-miR-1228-5p	757.129	0.566487	1.22674	0.644238	0.966849	745.447	1477.51	2069.06	0	508.418	1297.88	0	2534.5	406.015	0	863.021	525.969	390.635	354.108	0	965.586	0	1750.63	581.918	671.882
140	hsa-miR-342-5p	1033.08	-0.432046	0.946582	0.648083	0.966849	646.501	1117.27	1378.41	0	2150.87	844.093	141.587	1079.48	1436.73	0	612.824	1858.07	1809.94	1220.52	1775.79	1386.74	0	817.659	890.587	1494.59
161	hsa-miR-432-5p	2574.22	0.376168	0.825772	0.648724	0.966849	6037.37	87.7728	626.989	6008.14	4952.34	3898.86	2464.25	267.511	3116.91	1619.04	9187.62	172.524	0	1755.82	838.881	816.652	1213.55	3399.92	1527.32	3492.87
73	hsa-miR-182-5p	1028.23	0.45113	0.994237	0.650012	0.966849	436.032	1827.69	3139.77	0	997.878	2141.98	46.1352	2450.47	836.787	0	1856.68	700.783	863.466	1075.2	564.595	711.571	0	1288.51	448.667	1178.31
84	hsa-miR-1976	200.373	0.818594	1.80589	0.650338	0.966849	576.066	865.842	186.168	0	0	259.16	0	551.313	118.834	0	0	522.916	0	153.6	47.1282	0	0	0	406.499	319.944
59	hsa-miR-150-5p	2186.02	0.370132	0.818081	0.650952	0.966849	1914.35	5019.51	1499.95	3786.91	1567.48	2987.11	466.124	4335.05	3072.35	0	1490.1	3847.44	1961.31	1711.67	4053.02	2243.93	0	461.243	1435.4	1867.56
174	hsa-miR-486-5p	3260.6	-0.358777	0.807553	0.656843	0.966849	4000.59	4507.5	4322.37	711.419	2566.22	4152.81	898.841	4900.94	2511.19	0	4850.34	2499.31	4321.4	2567.97	4664.74	3758.09	0	6553.5	2427.19	4997.52
218	hsa-miR-877-5p	143.79	-0.816511	1.84436	0.657978	0.966849	197.053	0	0	0	529.961	0	47.726	0	0	267.058	24.5446	464.899	625.829	109.451	136.672	305.314	0	0	0	167.285
163	hsa-miR-4443	152.759	-0.789062	1.81996	0.664609	0.966849	158.481	513.836	0	0	0	258.12	141.587	0	47.8636	0	199.524	0	626.643	65.3029	321.414	0	0	467.358	0	255.041
67	hsa-miR-16-2-3p	10713.1	-0.241772	0.591429	0.682692	0.966849	14071.3	13089.1	24665.8	1595.88	17783.4	7401.16	1372.92	10711.6	6805.7	677.182	11547.9	9195.68	10623.6	14540.5	13949	9114.73	205.086	12710.4	13557	20643.7
181	hsa-miR-503-5p	335.58	0.444788	1.12487	0.692538	0.966849	228.078	0	434.069	711.419	283.508	0	421.58	0	310.288	1480.74	600.948	230.541	157.068	343.07	139.499	713.226	203.544	0	177.949	276.066
199	hsa-miR-584-5p	5128.43	-0.343624	0.883344	0.697274	0.966849	5512.45	6944.11	8446.03	0	4652.46	5907.61	138.406	5399.95	7524.48	679.567	6764.03	3733.7	8720.11	6703.21	3597.76	5952.38	0	5734.1	8189.01	7969.34
56	hsa-miR-148a-5p	138.523	-0.823057	2.15934	0.703084	0.966849	385.721	0	0	0	473.087	0	141.587	0	0	0	225.652	754.22	0	153.6	279.941	0	0	233.242	0	123.407
50	hsa-miR-142-5p	12652	-0.320745	0.858073	0.708556	0.966849	16909.7	13805.9	13773.5	3737.47	20405.7	13178.7	1372.92	16504.2	12825	0	10813.1	25106.8	14147.5	9761.41	22597	13929.4	0	12188	21211.3	10773
32	hsa-miR-125a-5p	19765.1	0.109957	0.296933	0.711152	0.966849	20984	18905	17877.9	18411.7	31911.4	35441.5	23452.6	18905	15072.9	4215.7	15217.7	14329.4	25445.8	23621.3	21112.5	15183.8	15113.1	24951.7	16671.5	18478.1
139	hsa-miR-342-3p	545.245	0.321078	0.87943	0.715038	0.966849	176.09	0	1566.51	0	411.905	647.381	427.944	450.139	479.461	1898.02	374.504	987.815	864.279	198.668	91.4286	152.243	613.715	228.001	943.718	393.074
143	hsa-miR-361-3p	1080.65	-0.215493	0.614187	0.725694	0.966849	784.019	347.434	882.608	0	944.451	1167.78	2265.4	1070.04	1457.36	1082.54	1054.63	1108.43	1254.1	1640.85	1542.98	711.571	607.547	2010.08	760.71	920.524
176	hsa-miR-493-5p	2503.54	0.503337	1.43938	0.726572	0.966849	754.671	0	0	6015.47	491.184	0	10663.6	630.194	1432.61	9370.87	1079.96	0	0	342.151	91.4286	254.014	17162.4	1050.03	491.678	240.415
95	hsa-miR-215-5p	431.401	-0.385042	1.11744	0.730413	0.966849	146.742	522.065	1001.25	0	888.439	517.28	139.996	0	525.674	0	726.838	231.304	311.694	1490.01	929.367	559.328	0	233.242	317.946	86.8419
211	hsa-miR-671-3p	306.339	0.468667	1.36789	0.731884	0.966849	566.003	435.207	0	0	93.0664	322.65	518.623	903.707	717.128	0	0	462.609	0	187.631	0	153.898	612.173	471.726	398.065	284.293
170	hsa-miR-483-5p	2516.07	-0.316522	0.923981	0.731927	0.966849	1895.9	5196.88	1125.69	0	5293.58	4478.58	47.726	1984.04	2255.36	133.529	2834.51	9539.97	1884.81	2512.78	1768.25	3367.55	0	1988.24	2111.77	1902.29
105	hsa-miR-24-3p	22504.9	0.0854949	0.255665	0.738076	0.966849	27697.3	18580.4	17964.7	35010.6	20825.3	13048.6	29809.7	14858.9	18271.5	35649.8	29046.6	22024.3	23038.5	16359.8	19315	16108.8	37549.2	21218.1	17422.9	16297.9
135	hsa-miR-339-3p	233.025	-0.386751	1.17839	0.742757	0.966849	9.22376	0	311.565	0	263.688	129.06	95.4521	454.426	215.386	541.269	274.742	230.541	0	98.4143	230.928	101.771	408.63	0	1164.68	130.72
219	hsa-miR-885-5p	344.165	-0.532259	1.63503	0.744776	0.966849	0	1470.19	0	0	168.898	321.609	0	541.881	311.113	0	299.286	758.037	467.948	1066.92	371.37	0	0	690.118	0	415.927
19	hsa-let-7i-5p	208935	0.124943	0.386507	0.746496	0.966849	168228	181367	216167	83132.5	163872	208099	366269	111171	151110	530350	201320	60028.4	164115	166999	119916	174591	542646	226025	152444	190846
104	hsa-miR-24-2-5p	205.786	0.382008	1.1874	0.747666	0.966849	107.331	263.318	0	0	18.0962	0	757.253	91.7426	285.531	805.942	0	57.2536	471.203	44.1485	278.999	103.426	404.004	117.932	134.937	174.598
119	hsa-miR-30e-5p	9782.72	-0.0835434	0.263733	0.751416	0.966849	10636.7	7527.43	7733.19	4730.89	10149.4	14671.2	6062.8	7676.37	9220.34	16591	11950.9	10140	12565.4	10900.1	10912.1	10430.3	5495.68	5749.82	11290	11220.9
190	hsa-miR-519a-5p	846.004	-0.35496	1.13159	0.753762	0.966849	736.223	863.099	690.653	0	1698.46	2270	46.1352	545.311	574.363	0	1456.84	1281.72	1886.44	1278.47	1763.54	353.303	0	233.242	0	1242.3
178	hsa-miR-500a-3p	258.934	-0.353896	1.13787	0.755789	0.966849	39.4106	258.747	562.361	0	245.592	63.4891	330.901	267.511	238.493	267.058	125.099	1045.83	156.254	208.785	417.555	0	0	0	675.53	276.066
25	hsa-miR-107	2593.69	-0.264083	0.857063	0.757987	0.966849	903.928	3116.85	10358.8	0	1320.16	1037.68	658.619	1893.16	2658.9	1621.42	2733.17	1513.78	3922.62	2980.94	3173.61	1733.42	0	5032.62	2888.5	4325.64
11	hsa-let-7a-3p	1155.05	0.191355	0.631222	0.761775	0.966849	1088.4	343.777	3379.95	0	1702.77	1159.46	2080.86	718.507	759.215	1082.54	1127.47	1157.29	1409.54	974.945	656.024	1115.35	1609.85	924.234	882.153	928.751
27	hsa-miR-10b-3p	270.155	-0.39245	1.29914	0.762588	0.966849	248.203	0	313.495	0	0	128.019	47.726	1172.08	23.9318	402.971	224.861	461.082	0	120.489	653.196	613.937	205.086	0	576.857	211.163
207	hsa-miR-652-3p	361.303	0.297373	0.986783	0.763143	0.966849	357.211	256.004	559.467	0	621.304	193.59	189.313	624.193	236.842	946.624	150.435	115.27	781.27	187.631	278.056	199.405	0	0	1120.82	408.614
204	hsa-miR-628-3p	283.628	0.448521	1.50743	0.766055	0.966849	347.149	0	807.369	0	510.141	581.81	0	452.711	574.363	0	351.543	0	0	164.637	184.742	103.426	0	1062.26	452.884	79.5289
53	hsa-miR-145-3p	1232.98	-0.19772	0.683668	0.772425	0.966849	1128.65	430.635	1066.85	2307.3	850.523	968.989	2877.88	444.994	335.045	1075.38	1140.93	1862.65	0	1296.86	1824.8	407.085	3261.33	1864.19	622.399	893.1
209	hsa-miR-654-5p	372.381	0.321295	1.11338	0.772906	0.966849	337.925	0	375.229	711.419	509.28	387.179	474.079	0	261.599	1080.15	435.47	232.068	0	197.748	415.67	558.501	1016.18	120.552	0	334.57
98	hsa-miR-223-3p	1037.42	-0.252318	0.902792	0.779871	0.966849	1474.96	603.438	248.867	797.485	808.299	129.06	47.726	1622.21	3736.66	0	1281.07	1398.51	703.143	331.114	3216.02	2185.19	0	1163.59	446.137	554.874
210	hsa-miR-664a-5p	457.402	-0.263445	0.957308	0.783167	0.966849	504.791	958.186	188.097	804.809	452.406	843.052	47.726	0	358.151	0	1040.38	466.426	389.821	643.832	554.227	612.282	0	348.553	226.863	708.447
72	hsa-miR-181d-5p	273.98	-0.384355	1.39692	0.783205	0.966849	237.302	170.06	0	0	508.418	0	187.722	0	191.454	1082.54	262.074	0	311.694	253.854	276.171	103.426	615.257	1046.53	0	233.102
130	hsa-miR-326	170.916	0.389703	1.43569	0.786053	0.966849	38.5721	0	0	0	395.532	63.4891	0	1260.39	47.0383	133.529	288.202	0	312.508	132.445	45.243	101.771	0	233.242	133.251	233.102
97	hsa-miR-22-5p	1933.23	-0.0800335	0.2951	0.786231	0.966849	1913.51	867.67	2498.31	2400.69	3324.54	2203.38	1761.09	1082.05	1388.87	1354.36	1805.22	2261.13	2277.89	1600.38	1160.3	1332.13	3071.66	1865.94	2966.09	1529.33
132	hsa-miR-330-3p	593.961	-0.257364	0.962974	0.789269	0.966849	398.299	434.292	0	0	356.754	775.4	944.976	548.741	1147.08	805.942	1642.12	695.44	236.009	309.959	981.208	711.571	820.343	0	493.365	577.727
65	hsa-miR-15b-3p	242.594	0.405281	1.52652	0.79063	0.966849	0	346.52	691.617	0	679.901	0	95.4521	91.7426	453.879	405.355	0	287.795	0	454.361	0	508.029	205.086	0	135.781	496.37
201	hsa-miR-615-3p	781.307	-0.316423	1.22058	0.795451	0.966849	316.962	172.803	313.495	0	528.238	0	4029.67	714.22	335.87	548.422	113.222	754.984	0	143.483	656.024	0	5082.43	1043.91	442.763	429.639
107	hsa-miR-25-5p	170.215	-0.419281	1.65091	0.799519	0.966849	207.115	0	0	0	149.079	0	279.993	725.367	94.9019	0	137.767	351.155	0	110.371	512.754	251.532	0	0	270.718	313.545
228	hsa-miR-99b-3p	450.764	0.399759	1.5835	0.800691	0.966849	276.713	0	0	711.419	320.562	0	1659.28	0	0	2160.31	87.0939	172.524	0	109.451	278.056	303.659	2444.07	346.806	0	145.346
141	hsa-miR-345-5p	360.814	-0.325163	1.29106	0.80115	0.966849	513.176	0	436.963	0	226.634	0	475.67	183.485	23.1065	1344.83	200.316	1162.63	0	77.2598	509.927	352.476	812.633	0	539.75	357.423
37	hsa-miR-129-5p	411.79	0.335871	1.4007	0.810495	0.966849	452.803	1031.33	742.741	1479.6	530.823	0	95.4521	0	0	262.289	0	346.575	0	752.364	561.768	610.627	0	225.38	1072.75	71.3018
91	hsa-miR-206	245.025	0.465282	1.97381	0.813643	0.966849	0	0	0	0	262.826	0	0	545.311	286.356	1747.8	273.95	0	0	231.779	139.499	303.659	0	0	408.186	701.134
138	hsa-miR-340-5p	981.235	0.168721	0.720013	0.814729	0.966849	1055.7	1034.99	499.662	0	488.598	1880.73	709.527	541.024	1198.24	2978.17	1076.01	640.476	78.127	633.715	2096.26	1379.29	205.086	585.29	1974.3	569.5
159	hsa-miR-424-3p	1132.89	-0.123131	0.539001	0.819301	0.966849	2336.13	87.7728	874.891	2415.34	454.129	193.59	2413.35	535.88	859.894	674.798	1266.82	519.862	1333.85	1053.13	1682.47	1740.87	1420.18	230.622	1664.79	899.499
69	hsa-miR-17-5p	754.837	0.160476	0.704429	0.819794	0.966849	814.206	430.635	0	1516.23	434.31	907.582	1139.06	639.626	1289.84	10551.2	715.754	229.778	1098.66	1043.01	46.1856	1121.14	609.089	1512.14	132.407	620.691
182	hsa-miR-505-3p	194.12	0.49045	2.17098	0.82127	0.966849	38.5721	0	0	711.419	0	0	329.31	0	380.433	808.327	0	527.496	0	320.996	0	150.588	615.257	0	0	0
111	hsa-miR-27a-3p	37525.6	0.0468248	0.208236	0.822085	0.966849	62930.3	41392.2	36022	37466.2	45425	35183.4	28681.8	26389.3	21764.7	46091.3	39386.2	42611.1	34815.3	29357.8	49316.8	38080.6	33156.1	36532.6	37466.2	28443
28	hsa-miR-10b-5p	53853.5	0.0575102	0.258423	0.823891	0.966849	50979.7	80169.5	52540.7	32108.1	77992.2	77989.6	46617.2	56419.1	40787.2	33663.6	33991.2	54593.2	62111.7	78830.8	47173.4	66093.4	27143.8	52919.8	66011.4	38935.3
158	hsa-miR-423-3p	1108.11	-0.20508	0.955487	0.830053	0.966849	1774.32	1380.59	0	0	470.502	2464.63	948.157	812.822	2443.52	0	1878.06	927.508	1256.54	1190.17	461.856	912.631	604.463	2211.87	1085.4	1339.19
38	hsa-miR-1301-3p	856.03	0.184049	0.861191	0.830769	0.966849	1391.95	0	1563.61	0	846.214	1035.6	375.445	1804.84	1822.94	264.673	288.202	348.102	389.821	466.318	884.124	1685.43	205.086	1271.04	676.374	1800.83
189	hsa-miR-518e-5p	764.516	-0.28232	1.35666	0.835152	0.966849	576.066	863.099	690.653	0	1508.88	2140.94	0	545.311	574.363	0	1444.18	755.747	1886.44	1134.06	1574.08	353.303	0	0	0	1243.21
191	hsa-miR-519b-5p	764.516	-0.28232	1.35666	0.835152	0.966849	576.066	863.099	690.653	0	1508.88	2140.94	0	545.311	574.363	0	1444.18	755.747	1886.44	1134.06	1574.08	353.303	0	0	0	1243.21
192	hsa-miR-519c-5p	764.516	-0.28232	1.35666	0.835152	0.966849	576.066	863.099	690.653	0	1508.88	2140.94	0	545.311	574.363	0	1444.18	755.747	1886.44	1134.06	1574.08	353.303	0	0	0	1243.21
194	hsa-miR-522-5p	764.516	-0.28232	1.35666	0.835152	0.966849	576.066	863.099	690.653	0	1508.88	2140.94	0	545.311	574.363	0	1444.18	755.747	1886.44	1134.06	1574.08	353.303	0	0	0	1243.21
195	hsa-miR-523-5p	764.516	-0.28232	1.35666	0.835152	0.966849	576.066	863.099	690.653	0	1508.88	2140.94	0	545.311	574.363	0	1444.18	755.747	1886.44	1134.06	1574.08	353.303	0	0	0	1243.21
40	hsa-miR-1306-5p	108.119	-0.481102	2.39016	0.840476	0.966849	67.9204	0	0	0	508.418	64.5299	0	0	261.599	0	0	291.611	393.076	0	371.37	0	0	0	0	203.85
49	hsa-miR-142-3p	979.507	-0.163841	0.838394	0.845063	0.966849	2197.77	512.922	1940.77	0	735.052	908.623	235.449	1545.05	1029.89	133.529	1554.23	348.865	707.212	1342.85	984.036	1433.07	0	931.223	1578.77	1470.83
166	hsa-miR-4497	238.802	0.185865	0.963822	0.847083	0.966849	137.518	259.661	123.469	711.419	113.748	193.59	46.1352	181.77	94.9019	679.567	326.206	0	702.329	43.2287	374.198	48.8171	612.173	112.69	0	14.626
164	hsa-miR-4446-3p	389.574	-0.284173	1.50524	0.850258	0.966849	873.741	86.8585	375.229	0	224.91	0	0	896.848	1055.47	0	953.282	0	0	510.467	705.98	815.825	0	117.932	399.752	775.178
142	hsa-miR-3605-3p	261.679	-0.281931	1.5157	0.85244	0.966849	476.281	0	1067.81	0	604.07	0	47.726	0	165.872	0	425.968	229.778	391.449	631.875	140.442	150.588	0	0	441.92	459.805
15	hsa-let-7d-5p	11609.1	-0.0494199	0.275359	0.857565	0.966849	13226	10581.2	11924.4	6246.2	12649.3	15137.5	11793.1	9207.7	16950.3	6385.54	15798	4307.76	8571.99	14379.5	10187.2	14683.2	10214.2	15008.8	8733.82	16196.5
82	hsa-miR-196b-5p	302.925	0.318635	1.86374	0.864251	0.966849	107.331	0	0	0	284.369	64.5299	1280.65	0	264.075	1361.52	0	0	0	320.996	0	150.588	1842.69	0	265.658	116.094
99	hsa-miR-223-5p	11972.4	-0.161535	0.95136	0.865173	0.966849	34091.8	12749	14148.7	797.485	22544.5	13428.5	46.1352	6908.13	8313.41	0	22187.6	10352.2	12261.9	7319.45	24637.7	15207.8	0	15176.5	9705.37	9571.81
46	hsa-miR-139-5p	4134.71	0.135702	0.80042	0.865373	0.966849	3497.48	4002.8	9330.56	6800.14	3419.33	6162.61	1318.83	5145.3	3612.87	0	3596.98	6350.56	5025.35	3759.06	3732.55	6740.07	0	3062.73	3688.01	3448.99
222	hsa-miR-92b-5p	244.311	0.196771	1.18638	0.868269	0.966849	237.302	347.434	248.867	0	18.958	775.4	139.996	625.907	215.386	0	137.767	57.2536	0	33.1114	0	559.328	205.086	1056.14	90.2394	138.033
230	hsa-miR-4732-5p	731.564	-0.216049	1.34924	0.872781	0.967649	487.182	864.927	1875.18	0	753.148	775.4	0	1365.85	646.983	0	0	1390.88	0	820.426	1017.97	714.881	0	704.969	1346.84	1866.64
236	hsa-miR-30b-5p	306.631	-0.343393	2.33094	0.88288	0.971856	0	434.292	0	0	0	0	1183.61	447.567	477.81	6242.47	0	0	0	0	0	812.515	2038.52	0	578.544	0
235	hsa-miR-183-5p	644.695	0.169294	1.21869	0.889517	0.971856	0	1901.74	1253.98	0	282.646	1035.6	0	1438.73	911.883	0	574.028	348.865	943.22	688.9	649.426	303.659	0	1057.02	582.761	921.438
232	hsa-miR-125a-3p	341.33	0.131164	0.992854	0.894899	0.971856	335.409	259.661	818.944	0	93.0664	193.59	520.214	530.735	406.84	410.124	224.069	176.341	705.584	609.801	278.999	0	0	1044.79	87.7093	130.72
234	hsa-miR-181a-2-3p	382.563	0.221031	1.67841	0.895229	0.971856	0	0	0	1602.29	130.982	0	1656.09	0	192.279	536.5	347.584	0	469.576	0	467.511	308.623	1013.09	693.612	0	233.102
231	hsa-let-7b-5p	211701	-0.0779645	0.615618	0.899222	0.971856	274263	213387	420596	16212.5	319268	510005	10926.1	143733	136545	14878.9	271515	116625	301884	325602	149501	153295	10624.4	278249	178549	388352
233	hsa-miR-130b-5p	311.19	-0.146692	1.16086	0.899443	0.971856	57.8581	0	0	0	281.784	64.5299	610.893	538.452	861.544	538.884	249.405	58.7803	157.068	506.788	787.04	200.233	613.715	112.69	0	584.126
237	hsa-miR-93-5p	1501.99	0.084365	0.706619	0.904964	0.973696	1670.34	0	61.7343	2988.51	1494.23	709.829	1899.5	980.017	934.99	4721.2	1526.52	1449.66	2041.07	1446.78	1540.15	1739.21	404.004	1757.62	843.359	1830.99
239	hsa-miR-660-5p	170.202	0.156599	1.43283	0.912969	0.974782	119.07	0	503.521	0	0	258.12	47.726	91.7426	94.9019	679.567	0	173.287	0	0	46.1856	48.8171	205.086	348.553	583.604	203.85
238	hsa-miR-200b-3p	165.97	0.200479	1.84816	0.913619	0.974782	146.742	258.747	0	739.802	37.0542	0	93.8612	0	95.7271	402.971	287.41	0	860.21	0	0	251.532	0	0	0	145.346
241	hsa-miR-483-3p	1113.55	0.096415	0.972422	0.92102	0.978526	1215.02	692.125	252.725	0	3723.52	3961.3	47.726	715.935	498.441	400.587	1268.4	3552.77	1808.31	977.705	369.485	197.751	0	818.532	43.0113	1727.7
242	hsa-miR-766-5p	216.108	-0.180673	1.96652	0.926798	0.978526	354.695	0	1132.44	0	284.369	64.5299	0	0	189.804	0	0	405.355	0	487.473	0	357.44	0	702.348	0	343.711
240	hsa-miR-361-5p	515.729	-0.091228	1.01868	0.928641	0.978526	207.115	0	500.627	739.802	585.112	645.299	567.94	0	668.439	1080.15	87.0939	1748.14	0	387.219	277.114	254.014	1437.14	115.311	759.023	255.041
243	hsa-miR-3613-5p	750.384	-0.0537353	0.693836	0.938268	0.981614	911.475	518.408	1944.63	0	641.985	1103.25	46.1352	547.026	430.772	1220.84	449.721	638.95	863.466	987.822	370.427	768.662	205.086	1285.89	850.949	1222.19
244	hsa-miR-576-3p	232.791	-0.104069	1.36595	0.939269	0.981614	436.032	256.918	0	0	359.34	579.728	284.765	184.343	142.765	0	137.767	114.507	0	186.711	186.627	0	0	690.118	629.989	466.204
245	hsa-miR-126-5p	2515.89	-0.0523866	0.801396	0.94788	0.985931	4231.19	1384.25	3334.62	3839.1	2285.3	3502.31	612.484	1800.56	3711.9	0	2957.23	3143.6	2041.07	1998.64	1064.15	5877.08	0	2586.63	2425.5	3522.12
246	hsa-miR-139-3p	1174.08	0.0525002	0.973958	0.957012	0.985931	1096.79	1392.48	1630.17	0	1999.2	2791.44	47.726	1270.68	1725.56	0	1578.78	638.186	627.457	1522.2	888.837	1533.19	0	1533.11	1559.37	1646.34
247	hsa-miR-144-5p	407.572	-0.0454888	0.903849	0.959861	0.985931	9.22376	257.833	251.76	739.802	1250.36	322.65	470.897	348.965	359.802	0	488.518	115.27	312.508	343.99	46.1856	659.444	0	351.174	1576.24	246.814
248	hsa-miR-27a-5p	163.04	-0.0705547	1.40229	0.959872	0.985931	218.855	0	185.203	0	0	193.59	661.801	91.7426	239.318	0	61.7575	58.7803	468.762	76.3401	372.312	150.588	408.63	0	0	73.13
249	hsa-miR-425-5p	2941.32	0.0177576	0.380046	0.962732	0.985931	3436.27	4486.47	1889.65	2335.69	3096.18	1302.05	1993.36	4057.25	2927.93	4070.25	3999.99	2788.63	783.711	2782.27	5827.87	2488.84	812.633	1660.65	4887.26	3199.44
250	hsa-miR-4732-3p	258.289	-0.037912	1.49975	0.979832	0.996128	435.194	772.583	435.999	0	585.112	130.101	0	0	189.804	0	149.643	349.628	0	422.17	91.4286	608.145	0	462.117	0	533.849
251	hsa-miR-520a-3p	192.54	0.0480471	1.96602	0.980503	0.996128	477.958	0	562.361	0	621.304	129.06	0	0	166.697	0	0	816.054	0	198.668	0	254.014	0	0	442.763	181.911
253	hsa-miR-186-5p	4935.85	0.00493727	0.325794	0.987909	0.998102	7855.29	3395.71	2442.36	9193.5	3701.97	4221.5	4743.97	5122.15	2398.13	6368.85	3759.29	1577.91	4170.03	5414.63	6349.1	4640.11	5102.47	3994.82	8819.85	5445.44
252	hsa-let-7d-3p	23994.9	-0.00551138	0.647071	0.993204	0.998102	37767.1	29471.5	45475	1610.53	50097.3	40825.6	1234.51	17600	14737.9	670.029	30167	28050.4	28990.8	29053.4	26752.8	13805.3	615.257	23442.2	21980.5	37550.4
255	hsa-miR-526b-5p	95.1126	0.00670187	1.6714	0.996801	0.998102	197.053	346.52	0	0	338.658	0	0	0	70.9701	0	149.643	58.0169	157.068	175.674	46.1856	99.289	0	0	44.698	218.476
254	hsa-miR-450a-5p	905.895	-0.00240373	1.0103	0.998102	0.998102	2753.71	0	1753.64	1422.84	410.181	645.299	1511.32	0	287.181	267.058	1198.73	351.155	2509.83	463.559	1300.74	1004.47	1224.35	0	533.003	480.83
