# Supplementary material for: Prediction of Early- and Late-Onset Pre-Eclampsia in the Preclinical Stage via Placenta-Specific Extracellular miRNA Profiling
Source: Int J Mol Sci. 2023 Apr 28;24(9):8006. doi: 10.3390/ijms24098006 (PMC10178353; doi:10.3390/ijms24098006)
Supplement: Supplementary file 1 [file ijms-24-08006-s001.zip › Table S5.xlsx]

## Sheet: Лист1
ePE vs N		lPE vs N
Var ID (Primary)	M1.VIP[2]	Var ID (Primary)	M1.VIP[2]
hsa-miR-16-5p	2.37333	hsa-miR-1292-5	2.05553
hsa-miR-24-2-5p	1.95849	hsa-miR-522-3p	1.9152
hsa-miR-451a	1.88489	hsa-miR-1246	1.84588
hsa-miR-16-2-3p	1.87595	hsa-miR-7706	1.83558
hsa-miR-4732-5p	1.8599	hsa-miR-130a-3p	1.81934
hsa-miR-15b-3p	1.79987	hsa-miR-485-3p	1.72643
hsa-miR-363-3p	1.77599	hsa-miR-3168	1.69325
hsa-miR-142-3p	1.75355	hsa-miR-182-5p	1.65635
hsa-miR-181d-5p	1.75085	hsa-miR-144-3p	1.65355
hsa-miR-150-3p	1.64559	hsa-miR-15a-5p	1.63003
hsa-miR-28-3p	1.60566	hsa-miR-1228-5p	1.61113
hsa-miR-651-5p	1.53815	hsa-miR-19a-3p	1.60415
hsa-miR-4732-3p	1.52909	hsa-miR-1976	1.59425
hsa-miR-150-5p	1.50983	hsa-miR-150-5p	1.56087
hsa-miR-22-5p	1.50432	hsa-miR-99b-3p	1.45768
hsa-miR-1228-5p	1.49168	hsa-let-7d-3p	1.44744
hsa-miR-3613-5p	1.45038	hsa-miR-145-3p	1.44444
hsa-miR-744-5p	1.4498	hsa-let-7c-5p	1.41598
hsa-miR-144-5p	1.43191	hsa-miR-126-3p	1.40821
hsa-miR-3168	1.41253	hsa-miR-139-3p	1.40727
hsa-let-7b-3p	1.40923	hsa-miR-493-5p	1.40614
hsa-miR-25-3p	1.39851	hsa-miR-760	1.37707
hsa-miR-340-5p	1.39533	hsa-miR-2110	1.37671
hsa-miR-92a-3p	1.39057	hsa-miR-495-3p	1.37478
hsa-miR-224-5p	1.38737	hsa-miR-26b-3p	1.36599
hsa-miR-340-3p	1.37628	hsa-miR-10b-5p	1.36242
hsa-miR-107	1.37091	hsa-miR-22-3p	1.35111
hsa-miR-130b-5p	1.36958	hsa-miR-6842-3p	1.34256
hsa-miR-20a-5p	1.36047	hsa-miR-6087	1.32725
hsa-miR-654-5p	1.33354	hsa-miR-183-5p	1.32006
hsa-miR-93-5p	1.3208	hsa-miR-370-3p	1.3133
hsa-let-7d-5p	1.31791	hsa-miR-24-3p	1.3002
hsa-miR-15b-5p	1.30811	hsa-miR-628-3p	1.29762
hsa-miR-24-3p	1.30613	hsa-miR-196b-5p	1.29012
hsa-miR-197-3p	1.30287	hsa-miR-191-5p	1.28888
hsa-miR-10b-5p	1.29102	hsa-miR-143-3p	1.27479
hsa-miR-106b-3p	1.2827	hsa-miR-516b-5p	1.25829
hsa-miR-17-5p	1.26189	hsa-miR-152-3p	1.25719
hsa-miR-423-3p	1.24075	hsa-let-7a-5p	1.24792
hsa-miR-182-5p	1.2335	hsa-miR-493-3p	1.24659
hsa-miR-1307-3p	1.22467	hsa-miR-382-5p	1.24444
hsa-miR-760	1.18747	hsa-miR-125a-5p	1.23921
hsa-miR-100-5p	1.18436	hsa-miR-139-5p	1.23908
hsa-miR-10b-3p	1.17652	hsa-let-7i-5p	1.23702
hsa-miR-370-3p	1.15718	hsa-miR-181d-5p	1.22638
hsa-miR-222-3p	1.1396	hsa-miR-18a-3p	1.22335
hsa-miR-543	1.13846	hsa-miR-181a-2p	1.22082
hsa-miR-7-5p	1.13832	hsa-miR-30c-5p	1.21364
hsa-miR-320d	1.13807	hsa-miR-26b-5p	1.21294
hsa-miR-330-3p	1.13778	hsa-miR-134-5p	1.2121
hsa-miR-106b-5p	1.13311	hsa-miR-654-5p	1.20741
hsa-miR-615-3p	1.12764	hsa-miR-615-3p	1.19949
hsa-miR-654-3p	1.1243	hsa-miR-142-5p	1.19742
hsa-miR-574-3p	1.12265	hsa-miR-221-3p	1.19665
hsa-miR-199a-5p	1.12126	hsa-miR-23b-3p	1.18646
hsa-miR-155-5p	1.12103	hsa-miR-25-3p	1.18342
hsa-miR-221-3p	1.11424	hsa-miR-181b-5p	1.18273
hsa-miR-19b-3p	1.10966	hsa-miR-505-3p	1.18133
hsa-miR-495-3p	1.10914	hsa-miR-146a-5p	1.18022
hsa-miR-493-5p	1.09986	hsa-miR-127-3p	1.17489
hsa-miR-101-3p	1.0985	hsa-miR-323a-3p	1.17049
hsa-miR-21-5p	1.0977	hsa-miR-27b-3p	1.16695
hsa-miR-127-3p	1.09716	hsa-miR-1301-3p	1.1665
hsa-miR-6087	1.09697	hsa-miR-320d	1.15906
hsa-miR-379-5p	1.0948	hsa-miR-181a-5p	1.15721
hsa-miR-493-3p	1.08954	hsa-miR-128-3p	1.13428
hsa-miR-199a-3p	1.08253	hsa-miR-185-5p	1.1336
hsa-miR-199b-3p	1.08253	hsa-miR-1-3p	1.12569
hsa-miR-146a-5p	1.07379	hsa-miR-345-5p	1.12466
hsa-miR-181b-5p	1.07359	hsa-miR-199a-5p	1.12114
hsa-miR-30a-5p	1.07289	hsa-miR-335-5p	1.11467
hsa-miR-194-5p	1.07234	hsa-miR-654-3p	1.11255
hsa-miR-143-3p	1.07	hsa-miR-125b-5p	1.1089
hsa-miR-126-3p	1.0684	hsa-miR-204-5p	1.10444
hsa-miR-152-3p	1.0594	hsa-miR-29a-3p	1.10338
hsa-miR-29a-3p	1.05882	hsa-miR-26a-5p	1.10219
hsa-miR-23b-3p	1.05768	hsa-miR-151a-3	1.09746
hsa-miR-323a-3p	1.05448	hsa-miR-574-3p	1.0947
hsa-miR-125b-5p	1.05282	hsa-miR-1307-3p	1.0891
hsa-let-7f-5p	1.0503	hsa-let-7b-5p	1.08659
hsa-miR-193a-5p	1.04896	hsa-miR-100-5p	1.08657
hsa-miR-26a-5p	1.03675	hsa-miR-320b	1.08649
hsa-let-7i-5p	1.02513	hsa-miR-320a	1.08581
hsa-miR-99b-5p	1.0227	hsa-miR-28-3p	1.0854
hsa-miR-361-3p	1.01525	hsa-miR-379-5p	1.08317
hsa-miR-215-5p	1.00273	hsa-miR-335-3p	1.08179
hsa-let-7e-5p	0.998959	hsa-miR-21-5p	1.08078
hsa-miR-2110	0.998335	hsa-miR-222-3p	1.07639
hsa-miR-10a-5p	0.997077	hsa-miR-340-3p	1.07231
hsa-miR-130a-3p	0.996775	hsa-miR-20b-5p	1.07126
hsa-miR-140-5p	0.982766	hsa-miR-484	1.06839
hsa-miR-30a-3p	0.974755	hsa-let-7e-5p	1.05818
hsa-miR-433-3p	0.971472	hsa-miR-30a-5p	1.0424
hsa-miR-28-5p	0.969432	hsa-miR-411-5p	1.04091
hsa-miR-584-5p	0.96465	hsa-miR-342-5p	1.03953
hsa-miR-27b-3p	0.935669	hsa-miR-28-5p	1.03878
hsa-miR-27a-3p	0.931798	hsa-miR-30a-3p	1.03707
hsa-miR-4446-3p	0.930982	hsa-miR-200a-3p	1.03525
hsa-miR-629-5p	0.907203	hsa-miR-584-5p	1.03211
hsa-miR-139-5p	0.90449	hsa-miR-223-5p	1.03021
hsa-miR-142-5p	0.893179	hsa-miR-199a-3p	1.02997
hsa-let-7a-5p	0.877944	hsa-miR-199b-3p	1.0297
hsa-miR-664a-5p	0.875553	hsa-miR-16-2-3p	1.02899
hsa-let-7g-5p	0.872767	hsa-miR-155-5p	1.01649
hsa-miR-30e-3p	0.870672	hsa-miR-148a-3p	1.01059
hsa-miR-320a	0.866574	hsa-miR-130b-3p	1.00953
hsa-miR-128-3p	0.866382	hsa-miR-381-3p	1.00478
hsa-miR-30e-5p	0.860897	hsa-miR-374a-5p	1.00394
hsa-miR-148a-3p	0.842302	hsa-miR-320c	0.999736
hsa-miR-30d-5p	0.838303	hsa-miR-532-5p	0.994167
hsa-miR-4497	0.832644	hsa-miR-485-5p	0.99233
hsa-let-7d-3p	0.826725	hsa-miR-363-3p	0.986949
hsa-miR-328-3p	0.82227	hsa-miR-625-5p	0.986561
hsa-miR-181a-5p	0.796319	hsa-miR-323b-3p	0.976037
hsa-miR-185-5p	0.795786	hsa-miR-339-5p	0.97266
hsa-miR-99a-5p	0.78589	hsa-miR-142-3p	0.9639
hsa-miR-200c-3p	0.783719	hsa-miR-433-3p	0.957527
hsa-miR-425-5p	0.777692	hsa-miR-451a	0.956276
hsa-miR-126-5p	0.769385	hsa-miR-744-5p	0.951976
hsa-miR-409-3p	0.766721	hsa-miR-1180-3p	0.951757
hsa-miR-378a-3p	0.766271	hsa-miR-30b-5p	0.949705
hsa-miR-139-3p	0.75686	hsa-miR-378a-3p	0.938887
hsa-miR-151a-3p	0.753265	hsa-miR-486-5p	0.938309
hsa-miR-144-3p	0.748544	hsa-miR-93-5p	0.938147
hsa-miR-146b-5p	0.745017	hsa-miR-1304-5p	0.935811
hsa-miR-23a-3p	0.744763	hsa-miR-92a-3p	0.929001
hsa-miR-145-3p	0.732571	hsa-miR-4497	0.926736
hsa-miR-192-5p	0.728577	hsa-miR-361-5p	0.926364
hsa-miR-432-5p	0.724252	hsa-miR-106b-5p	0.92421
hsa-miR-30c-5p	0.714644	hsa-miR-769-5p	0.923757
hsa-miR-342-5p	0.713216	hsa-miR-625-3p	0.922202
hsa-miR-501-3p	0.708473	hsa-miR-671-3p	0.918835
hsa-miR-335-5p	0.707918	hsa-miR-503-5p	0.916929
hsa-miR-98-5p	0.699743	hsa-miR-224-5p	0.915502
hsa-miR-134-5p	0.691497	hsa-miR-369-3p	0.910553
hsa-miR-512-3p	0.687532	hsa-miR-4732-5p	0.910166
hsa-miR-425-3p	0.673061	hsa-miR-7-5p	0.908911
hsa-miR-421	0.666133	hsa-miR-10a-5p	0.908459
hsa-miR-483-5p	0.662429	hsa-miR-151a-5p	0.907201
hsa-miR-320b	0.646727	hsa-let-7b-3p	0.905891
hsa-miR-223-5p	0.642972	hsa-miR-483-3p	0.905168
hsa-miR-3605-3p	0.641203	hsa-miR-3615	0.895176
hsa-miR-424-3p	0.635817	hsa-miR-30d-5p	0.886716
hsa-miR-511-5p	0.624846	hsa-miR-450b-5p	0.885729
hsa-let-7b-5p	0.622966	hsa-miR-328-3p	0.885459
hsa-miR-361-5p	0.597454	hsa-miR-421	0.88283
hsa-miR-183-5p	0.595196	hsa-miR-520a-3p	0.873552
hsa-miR-526b-5p	0.588326	hsa-miR-378c	0.857458
hsa-miR-486-5p	0.568746	hsa-miR-193b-5p	0.853938
hsa-let-7a-3p	0.568466	hsa-miR-1323	0.850072
hsa-miR-382-5p	0.564552	hsa-miR-150-3p	0.828473
hsa-miR-193b-5p	0.560995	hsa-miR-23a-3p	0.825318
hsa-miR-450a-5p	0.559529	hsa-miR-99b-5p	0.823958
hsa-miR-320e	0.558548	hsa-miR-19b-3p	0.816775
hsa-miR-345-5p	0.555613	hsa-let-7g-5p	0.814954
hsa-miR-1323	0.546765	hsa-miR-424-3p	0.805924
hsa-miR-125a-3p	0.546252	hsa-miR-4466	0.805726
hsa-miR-519a-5p	0.539681	hsa-miR-629-5p	0.802736
hsa-miR-18a-3p	0.530494	hsa-miR-522-5p	0.797271
hsa-miR-484	0.523105	hsa-miR-523-5p	0.797271
hsa-miR-625-5p	0.495592	hsa-miR-101-3p	0.796587
hsa-miR-3615	0.495289	hsa-miR-17-5p	0.793119
hsa-miR-223-3p	0.495101	hsa-let-7f-5p	0.781868
hsa-miR-140-3p	0.492421	hsa-miR-24-2-5p	0.781191
hsa-miR-516b-5p	0.481829	hsa-miR-483-5p	0.773753
hsa-miR-625-3p	0.480956	hsa-miR-197-3p	0.766147
hsa-miR-320c	0.463172	hsa-miR-199b-5p	0.762767
hsa-miR-191-5p	0.457899	hsa-miR-32-5p	0.759673
hsa-miR-502-3p	0.454638	hsa-miR-326	0.755606
hsa-miR-505-5p	0.43718	hsa-miR-526b-5p	0.751608
hsa-miR-652-3p	0.434456	hsa-miR-20a-5p	0.74856
hsa-miR-1908-5p	0.411544	hsa-miR-505-5p	0.747101
hsa-miR-342-3p	0.399011	hsa-miR-4732-3p	0.74606
hsa-miR-1301-3p	0.397068	hsa-miR-1908-5p	0.742991
hsa-miR-323b-3p	0.356705	hsa-miR-200c-3p	0.741223
hsa-miR-3138	0.352053	hsa-miR-501-3p	0.740616
hsa-miR-485-3p	0.351259	hsa-miR-192-5p	0.736599
hsa-miR-378c	0.335132	hsa-miR-193a-5p	0.730721
hsa-let-7c-5p	0.332021	hsa-miR-98-5p	0.724424
hsa-miR-186-5p	0.324509	hsa-miR-148b-3p	0.715479
hsa-miR-22-3p	0.319148	hsa-miR-512-3p	0.714556
hsa-miR-7706	0.30817	hsa-miR-92b-3p	0.703758
hsa-miR-483-3p	0.303306	hsa-miR-126-5p	0.701278
hsa-miR-503-5p	0.294163	hsa-miR-543	0.698633
hsa-miR-25-5p	0.290533	hsa-miR-3138	0.695488
hsa-miR-92b-3p	0.289706	hsa-miR-330-3p	0.693726
hsa-miR-375	0.283914	hsa-miR-106b-3p	0.691737
hsa-miR-339-3p	0.278734	hsa-miR-652-3p	0.689961
hsa-miR-532-5p	0.254352	hsa-miR-511-5p	0.686177
hsa-miR-148b-3p	0.242876	hsa-miR-15b-5p	0.680871
hsa-miR-1180-3p	0.232794	hsa-miR-95-3p	0.676517
hsa-miR-26b-5p	0.198041	hsa-miR-16-5p	0.674206
hsa-miR-941	0.172281	hsa-miR-15b-3p	0.645523
hsa-miR-942-5p	0.169712	hsa-miR-941	0.641621
hsa-miR-1246	0.163324	hsa-miR-186-5p	0.630541
hsa-miR-4508	0.145583	hsa-miR-320e	0.621
hsa-miR-125a-5p	0.0824469	hsa-miR-99a-5p	0.615017
		hsa-miR-375	0.611852
		hsa-miR-942-5p	0.609046
		hsa-miR-130b-5p	0.60771
		hsa-miR-576-3p	0.605965
		hsa-miR-194-5p	0.599984
		hsa-miR-4508	0.589127
		hsa-miR-3605-3p	0.588501
		hsa-miR-877-5p	0.583629
		hsa-miR-1306-5p	0.580161
		hsa-miR-223-3p	0.578945
		hsa-miR-215-5p	0.573033
		hsa-miR-140-3p	0.572551
		hsa-miR-92b-5p	0.570371
		hsa-miR-125a-3p	0.569182
		hsa-miR-23a-5p	0.568856
		hsa-miR-423-3p	0.567578
		hsa-miR-4446-3p	0.563294
		hsa-miR-409-3p	0.563015
		hsa-miR-4443	0.557229
		hsa-miR-339-3p	0.555598
		hsa-miR-30e-3p	0.553938
		hsa-miR-651-5p	0.55252
		hsa-miR-425-3p	0.545666
		hsa-miR-140-5p	0.525769
		hsa-miR-206	0.521109
		hsa-miR-107	0.516082
		hsa-miR-885-5p	0.506105
		hsa-miR-502-3p	0.504467
		hsa-miR-148a-5p	0.503948
		hsa-let-7a-3p	0.478145
		hsa-miR-766-5p	0.460031
		hsa-miR-200b-3p	0.45372
		hsa-miR-425-5p	0.45278
		hsa-miR-3613-5p	0.452092
		hsa-miR-361-3p	0.449027
		hsa-miR-146b-5p	0.442394
		hsa-miR-25-5p	0.44145
		hsa-miR-22-5p	0.438707
		hsa-let-7d-5p	0.414772
		hsa-miR-129-5p	0.407017
		hsa-miR-432-5p	0.406783
		hsa-miR-500a-3p	0.402595
		hsa-miR-664a-5p	0.383457
		hsa-miR-27a-3p	0.367413
		hsa-miR-660-5p	0.338073
		hsa-miR-342-3p	0.329386
		hsa-miR-10b-3p	0.323055
		hsa-miR-27a-5p	0.288704
		hsa-miR-144-5p	0.286815
		hsa-miR-30e-5p	0.247086
		hsa-miR-340-5p	0.209937
		hsa-miR-450a-5p	0.0518237
