# Supplementary material for: Prediction of Early- and Late-Onset Pre-Eclampsia in the Preclinical Stage via Placenta-Specific Extracellular miRNA Profiling
Source: Int J Mol Sci. 2023 Apr 28;24(9):8006. doi: 10.3390/ijms24098006 (PMC10178353; doi:10.3390/ijms24098006)
Supplement: Supplementary file 1 [file ijms-24-08006-s001.zip › Table S6.xlsx]

## Sheet: Sheet1
Combinations of miRNA molecules in logistic regression models for assessing the probability of developing PE according to NGS data
lPE vs N		ePE vs N
combination of miRNAs	AUC	combination of miRNAs	AUC
hsa-miR-146a-5p,hsa-miR-1246,hsa-miR-25-3p,hsa-miR-651-5p	1	hsa-miR-451a,hsa-miR-92a-3p,hsa-miR-128-3p	1
hsa-miR-146a-5p,hsa-miR-22-5p,hsa-miR-25-3p,hsa-let-7d-3p	1	hsa-miR-150-3p,hsa-miR-10b-5p,hsa-miR-451a,hsa-miR-22-5p	1
hsa-let-7i-5p,hsa-miR-1246,hsa-miR-25-3p,hsa-miR-320b	1	hsa-miR-150-3p,hsa-miR-10b-5p,hsa-miR-451a,hsa-miR-3615	1
hsa-let-7i-5p,hsa-miR-1246,hsa-miR-25-3p,hsa-miR-320c	1	hsa-miR-150-3p,hsa-miR-10b-5p,hsa-miR-22-5p,hsa-miR-142-5p	1
hsa-let-7i-5p,hsa-miR-1246,hsa-miR-25-3p,hsa-miR-505-5p	1	hsa-miR-150-3p,hsa-miR-10b-5p,hsa-miR-92a-3p,hsa-miR-486-5p	1
hsa-let-7i-5p,hsa-miR-1246,hsa-miR-25-3p,hsa-miR-629-5p	1	hsa-miR-150-3p,hsa-miR-451a,hsa-miR-22-5p,hsa-miR-185-5p	1
hsa-let-7i-5p,hsa-miR-1246,hsa-miR-25-3p,hsa-miR-651-5p	1	hsa-miR-194-5p,hsa-miR-10b-5p,hsa-miR-651-5p,hsa-miR-375	1
hsa-let-7i-5p,hsa-miR-1246,hsa-miR-25-3p,hsa-miR-942-5p	1	hsa-miR-194-5p,hsa-miR-10b-5p,hsa-miR-320d,hsa-miR-375	1
hsa-let-7i-5p,hsa-miR-1246,hsa-miR-25-3p,hsa-let-7d-3p	1	hsa-miR-194-5p,hsa-miR-10b-5p,hsa-miR-192-5p,hsa-miR-375	1
hsa-let-7i-5p,hsa-miR-22-5p,hsa-miR-25-3p,hsa-let-7d-3p	1	hsa-miR-194-5p,hsa-miR-10b-5p,hsa-miR-320e,hsa-miR-375	1
hsa-miR-10b-5p,hsa-miR-1246,hsa-miR-185-5p,hsa-miR-320b	1	hsa-miR-194-5p,hsa-miR-10b-5p,hsa-miR-375,hsa-miR-505-5p	1
hsa-miR-10b-5p,hsa-miR-1246,hsa-miR-185-5p,hsa-miR-320c	1	hsa-miR-194-5p,hsa-miR-651-5p,hsa-miR-215-5p,hsa-miR-375	1
hsa-miR-10b-5p,hsa-miR-1246,hsa-miR-185-5p,hsa-miR-511-5p	1	hsa-miR-10b-5p,hsa-miR-451a,hsa-miR-22-5p,hsa-miR-25-3p	1
hsa-miR-10b-5p,hsa-miR-1246,hsa-miR-25-3p,hsa-miR-320b	1	hsa-miR-10b-5p,hsa-miR-451a,hsa-miR-22-5p,hsa-let-7i-5p	1
hsa-miR-10b-5p,hsa-miR-1246,hsa-miR-25-3p,hsa-miR-320e	1	hsa-miR-10b-5p,hsa-miR-451a,hsa-miR-22-5p,hsa-miR-183-5p	1
hsa-miR-10b-5p,hsa-miR-1246,hsa-miR-320b,hsa-miR-375	1	hsa-miR-10b-5p,hsa-miR-451a,hsa-miR-22-5p,hsa-miR-146a-5p	1
hsa-miR-10b-5p,hsa-miR-1246,hsa-miR-320b,hsa-miR-511-5p	1	hsa-miR-10b-5p,hsa-miR-451a,hsa-miR-22-5p,hsa-miR-185-5p	1
hsa-miR-10b-5p,hsa-miR-1246,hsa-miR-320b,hsa-miR-183-5p	1	hsa-miR-10b-5p,hsa-miR-451a,hsa-miR-22-5p,hsa-miR-342-5p	1
hsa-miR-1246,hsa-miR-142-5p,hsa-miR-150-3p,hsa-miR-185-5p	1	hsa-miR-10b-5p,hsa-miR-451a,hsa-miR-22-5p,hsa-miR-375	1
hsa-miR-1246,hsa-miR-150-3p,hsa-miR-185-5p,hsa-let-7d-3p	1	hsa-miR-10b-5p,hsa-miR-451a,hsa-miR-22-5p,hsa-miR-505-5p	1
hsa-miR-1246,hsa-miR-185-5p,hsa-miR-320b,hsa-miR-320d	1	hsa-miR-10b-5p,hsa-miR-451a,hsa-miR-22-5p,hsa-miR-320b	1
hsa-miR-1246,hsa-miR-185-5p,hsa-miR-320b,hsa-let-7b-5p	1	hsa-miR-10b-5p,hsa-miR-451a,hsa-miR-22-5p,hsa-let-7d-3p	1
hsa-miR-1246,hsa-miR-185-5p,hsa-miR-320c,hsa-let-7b-5p	1	hsa-miR-10b-5p,hsa-miR-451a,hsa-miR-651-5p,hsa-let-7i-5p	1
hsa-miR-1246,hsa-miR-185-5p,hsa-miR-511-5p,hsa-let-7d-3p	1	hsa-miR-10b-5p,hsa-miR-451a,hsa-miR-651-5p,hsa-miR-146a-5p	1
hsa-miR-1246,hsa-miR-185-5p,hsa-miR-629-5p,hsa-miR-183-5p	1	hsa-miR-10b-5p,hsa-miR-451a,hsa-miR-651-5p,hsa-miR-320b	1
hsa-miR-1246,hsa-miR-185-5p,hsa-miR-942-5p,hsa-let-7b-5p	1	hsa-miR-10b-5p,hsa-miR-451a,hsa-miR-651-5p,hsa-miR-1246	1
hsa-miR-1246,hsa-miR-192-5p,hsa-miR-25-3p,hsa-miR-651-5p	1	hsa-miR-10b-5p,hsa-miR-451a,hsa-miR-651-5p,hsa-let-7d-3p	1
hsa-miR-1246,hsa-miR-25-3p,hsa-miR-3168,hsa-miR-320e	1	hsa-miR-10b-5p,hsa-miR-651-5p,hsa-miR-215-5p,hsa-miR-375	1
hsa-miR-1246,hsa-miR-25-3p,hsa-miR-320d,hsa-miR-651-5p	1	hsa-miR-10b-5p,hsa-miR-651-5p,hsa-miR-92a-3p,hsa-let-7i-5p	1
hsa-miR-1246,hsa-miR-25-3p,hsa-miR-320e,hsa-miR-651-5p	1	hsa-miR-451a,hsa-miR-22-5p,hsa-miR-651-5p,hsa-miR-629-5p	1
hsa-miR-22-5p,hsa-miR-25-3p,hsa-miR-320e,hsa-let-7d-3p	1	hsa-miR-451a,hsa-miR-22-5p,hsa-miR-651-5p,hsa-let-7b-5p	1
hsa-miR-22-5p,hsa-miR-25-3p,hsa-miR-629-5p,hsa-let-7d-3p	1	hsa-miR-451a,hsa-miR-22-5p,hsa-miR-651-5p,hsa-miR-185-5p	1
hsa-let-7f-5p,hsa-let-7i-5p,hsa-miR-1246,hsa-miR-185-5p	0.98	hsa-miR-451a,hsa-miR-22-5p,hsa-miR-651-5p,hsa-miR-375	1
hsa-let-7f-5p,hsa-miR-1246,hsa-miR-185-5p,hsa-miR-651-5p	0.98	hsa-miR-451a,hsa-miR-22-5p,hsa-miR-651-5p,hsa-miR-320b	1
hsa-let-7i-5p,hsa-miR-1246,hsa-miR-25-3p,hsa-miR-3615	0.98	hsa-miR-451a,hsa-miR-22-5p,hsa-miR-651-5p,hsa-let-7d-3p	1
hsa-let-7i-5p,hsa-miR-1246,hsa-miR-25-3p,hsa-miR-511-5p	0.98	hsa-miR-451a,hsa-miR-22-5p,hsa-miR-3168,hsa-miR-128-3p	1
hsa-miR-10b-5p,hsa-miR-1246,hsa-miR-215-5p,hsa-miR-320b	0.98	hsa-miR-451a,hsa-miR-22-5p,hsa-miR-3168,hsa-miR-342-5p	1
hsa-miR-10b-5p,hsa-miR-1246,hsa-miR-25-3p,hsa-miR-320c	0.98	hsa-miR-451a,hsa-miR-22-5p,hsa-miR-128-3p,hsa-let-7d-3p	1
hsa-miR-10b-5p,hsa-miR-1246,hsa-miR-25-3p,hsa-miR-651-5p	0.98	hsa-miR-451a,hsa-miR-22-5p,hsa-miR-185-5p,hsa-miR-3615	1
hsa-miR-10b-5p,hsa-miR-1246,hsa-miR-25-3p,hsa-miR-942-5p	0.98	hsa-miR-451a,hsa-miR-651-5p,hsa-miR-215-5p,hsa-miR-375	1
hsa-miR-1246,hsa-miR-185-5p,hsa-miR-25-3p,hsa-miR-651-5p	0.98	hsa-miR-451a,hsa-miR-651-5p,hsa-miR-215-5p,hsa-miR-320b	1
hsa-miR-1246,hsa-miR-185-5p,hsa-miR-3168,hsa-miR-511-5p	0.98	hsa-miR-451a,hsa-miR-651-5p,hsa-miR-320d,hsa-miR-629-5p	1
hsa-miR-1246,hsa-miR-185-5p,hsa-miR-320b,hsa-let-7d-3p	0.98	hsa-miR-451a,hsa-miR-651-5p,hsa-miR-629-5p,hsa-miR-128-3p	1
hsa-miR-1246,hsa-miR-185-5p,hsa-miR-511-5p,hsa-let-7b-5p	0.98	hsa-miR-451a,hsa-miR-651-5p,hsa-miR-629-5p,hsa-let-7d-3p	1
hsa-miR-1246,hsa-miR-185-5p,hsa-miR-629-5p,hsa-let-7b-5p	0.98	hsa-miR-451a,hsa-miR-3168,hsa-miR-142-5p,hsa-miR-185-5p	1
hsa-miR-1246,hsa-miR-25-3p,hsa-miR-3168,hsa-miR-651-5p	0.98	hsa-miR-22-5p,hsa-miR-92a-3p,hsa-miR-3168,hsa-miR-128-3p	1
hsa-miR-1246,hsa-miR-25-3p,hsa-miR-320d,hsa-miR-629-5p	0.98	hsa-miR-651-5p,hsa-miR-215-5p,hsa-miR-92a-3p,hsa-miR-375	1
hsa-miR-1246,hsa-miR-25-3p,hsa-miR-3168,hsa-miR-320d	0.98	hsa-miR-150-3p,hsa-miR-10b-5p,hsa-miR-629-5p,hsa-miR-486-5p	0.990909
hsa-miR-146a-5p,hsa-let-7i-5p,hsa-miR-1246,hsa-miR-25-3p	0.97	hsa-miR-150-3p,hsa-miR-194-5p,hsa-miR-10b-5p,hsa-miR-375	0.990909
hsa-let-7f-5p,hsa-let-7i-5p,hsa-miR-1246,hsa-miR-25-3p	0.97	hsa-miR-194-5p,hsa-miR-10b-5p,hsa-miR-3168,hsa-miR-375	0.990909
hsa-let-7f-5p,hsa-miR-1246,hsa-miR-185-5p,hsa-miR-320e	0.97	hsa-miR-194-5p,hsa-miR-10b-5p,hsa-miR-629-5p,hsa-miR-375	0.990909
hsa-let-7i-5p,hsa-miR-1246,hsa-miR-215-5p,hsa-miR-25-3p	0.97	hsa-miR-194-5p,hsa-miR-10b-5p,hsa-miR-128-3p,hsa-miR-375	0.990909
hsa-let-7i-5p,hsa-miR-1246,hsa-miR-25-3p,hsa-miR-486-5p	0.97	hsa-miR-194-5p,hsa-miR-10b-5p,hsa-miR-185-5p,hsa-miR-375	0.990909
hsa-let-7i-5p,hsa-miR-25-3p,hsa-miR-320b,hsa-let-7d-3p	0.97	hsa-miR-194-5p,hsa-miR-10b-5p,hsa-miR-375,hsa-miR-320c	0.990909
hsa-let-7i-5p,hsa-miR-25-3p,hsa-miR-511-5p,hsa-let-7d-3p	0.97	hsa-miR-194-5p,hsa-miR-10b-5p,hsa-miR-375,hsa-miR-942-5p	0.990909
hsa-miR-10b-5p,hsa-miR-1246,hsa-miR-185-5p,hsa-miR-3615	0.97	hsa-miR-10b-5p,hsa-miR-451a,hsa-miR-22-5p,hsa-miR-651-5p	0.990909
hsa-miR-10b-5p,hsa-miR-1246,hsa-miR-25-3p,hsa-miR-511-5p	0.97	hsa-miR-451a,hsa-miR-3168,hsa-miR-128-3p,hsa-miR-185-5p	0.990909
hsa-miR-1246,hsa-miR-185-5p,hsa-miR-320d,hsa-miR-3615	0.97	hsa-miR-22-5p,hsa-miR-92a-3p,hsa-miR-3168,hsa-miR-3615	0.990909
hsa-miR-1246,hsa-miR-25-3p,hsa-miR-651-5p,hsa-let-7d-3p	0.97	hsa-miR-651-5p,hsa-miR-215-5p,hsa-miR-25-3p,hsa-miR-375	0.990909
hsa-miR-185-5p,hsa-miR-505-5p,hsa-miR-511-5p,hsa-let-7d-3p	0.97	hsa-miR-92a-3p,hsa-miR-3168,hsa-miR-142-5p,hsa-miR-128-3p	0.990909
hsa-miR-146a-5p,hsa-miR-1246,hsa-miR-25-3p,hsa-miR-942-5p	0.97	hsa-miR-92a-3p,hsa-miR-3168,hsa-miR-320e,hsa-miR-128-3p	0.990909
hsa-let-7i-5p,hsa-miR-10b-5p,hsa-miR-1246,hsa-miR-25-3p	0.97	hsa-miR-194-5p,hsa-miR-10b-5p,hsa-miR-375	0.981818
hsa-let-7i-5p,hsa-miR-1246,hsa-miR-25-3p,hsa-miR-3168	0.97	hsa-miR-150-3p,hsa-miR-10b-5p,hsa-miR-451a,hsa-miR-651-5p	0.981818
hsa-miR-10b-5p,hsa-miR-1246,hsa-miR-150-3p,hsa-miR-320b	0.97	hsa-miR-150-3p,hsa-miR-10b-5p,hsa-miR-451a,hsa-miR-486-5p	0.981818
hsa-miR-10b-5p,hsa-miR-1246,hsa-miR-194-5p,hsa-miR-320b	0.97	hsa-miR-150-3p,hsa-miR-10b-5p,hsa-miR-22-5p,hsa-miR-92a-3p	0.981818
hsa-miR-10b-5p,hsa-miR-1246,hsa-miR-25-3p,hsa-miR-320d	0.97	hsa-miR-150-3p,hsa-miR-10b-5p,hsa-miR-92a-3p,hsa-miR-192-5p	0.981818
hsa-miR-10b-5p,hsa-miR-1246,hsa-miR-320b,hsa-miR-320e	0.97	hsa-miR-150-3p,hsa-miR-10b-5p,hsa-let-7f-5p,hsa-miR-320d	0.981818
hsa-miR-1246,hsa-miR-142-5p,hsa-miR-25-3p,hsa-miR-320b	0.97	hsa-miR-150-3p,hsa-miR-215-5p,hsa-miR-192-5p,hsa-miR-375	0.981818
hsa-miR-1246,hsa-miR-194-5p,hsa-miR-25-3p,hsa-miR-651-5p	0.97	hsa-miR-194-5p,hsa-miR-10b-5p,hsa-miR-215-5p,hsa-miR-375	0.981818
hsa-miR-1246,hsa-miR-25-3p,hsa-miR-3168,hsa-miR-942-5p	0.97	hsa-miR-194-5p,hsa-miR-10b-5p,hsa-let-7f-5p,hsa-miR-375	0.981818
hsa-miR-1246,hsa-miR-25-3p,hsa-miR-342-5p,hsa-miR-651-5p	0.97	hsa-miR-194-5p,hsa-miR-10b-5p,hsa-let-7i-5p,hsa-miR-375	0.981818
hsa-miR-1246,hsa-miR-25-3p,hsa-miR-629-5p,hsa-miR-651-5p	0.97	hsa-miR-194-5p,hsa-miR-10b-5p,hsa-let-7b-5p,hsa-miR-375	0.981818
hsa-let-7i-5p,hsa-miR-1246,hsa-miR-25-3p	0.96	hsa-miR-194-5p,hsa-miR-10b-5p,hsa-miR-511-5p,hsa-miR-375	0.981818
hsa-miR-1246,hsa-miR-25-3p,hsa-miR-651-5p	0.96	hsa-miR-194-5p,hsa-miR-10b-5p,hsa-miR-142-5p,hsa-miR-375	0.981818
hsa-miR-146a-5p,hsa-let-7i-5p,hsa-miR-25-3p,hsa-let-7d-3p	0.96	hsa-miR-194-5p,hsa-miR-10b-5p,hsa-miR-146a-5p,hsa-miR-375	0.981818
hsa-miR-146a-5p,hsa-miR-1246,hsa-miR-185-5p,hsa-miR-320b	0.96	hsa-miR-194-5p,hsa-miR-10b-5p,hsa-miR-342-5p,hsa-miR-375	0.981818
hsa-miR-146a-5p,hsa-miR-1246,hsa-miR-185-5p,hsa-miR-3615	0.96	hsa-miR-194-5p,hsa-miR-10b-5p,hsa-miR-375,hsa-miR-320b	0.981818
hsa-miR-146a-5p,hsa-miR-1246,hsa-miR-25-3p,hsa-miR-320c	0.96	hsa-miR-194-5p,hsa-miR-10b-5p,hsa-miR-375,hsa-miR-1246	0.981818
hsa-let-7f-5p,hsa-miR-1246,hsa-miR-185-5p,hsa-miR-511-5p	0.96	hsa-miR-194-5p,hsa-miR-10b-5p,hsa-miR-375,hsa-miR-223-5p	0.981818
hsa-let-7f-5p,hsa-miR-1246,hsa-miR-185-5p,hsa-miR-942-5p	0.96	hsa-miR-194-5p,hsa-miR-10b-5p,hsa-miR-375,hsa-let-7d-3p	0.981818
hsa-let-7f-5p,hsa-miR-1246,hsa-miR-25-3p,hsa-miR-651-5p	0.96	hsa-miR-194-5p,hsa-miR-10b-5p,hsa-miR-375,hsa-miR-3615	0.981818
hsa-let-7i-5p,hsa-miR-1246,hsa-miR-142-5p,hsa-miR-25-3p	0.96	hsa-miR-194-5p,hsa-miR-451a,hsa-miR-651-5p,hsa-miR-320c	0.981818
hsa-let-7i-5p,hsa-miR-1246,hsa-miR-185-5p,hsa-miR-25-3p	0.96	hsa-miR-10b-5p,hsa-miR-451a,hsa-miR-22-5p,hsa-let-7b-5p	0.981818
hsa-let-7i-5p,hsa-miR-1246,hsa-miR-185-5p,hsa-miR-320b	0.96	hsa-miR-10b-5p,hsa-miR-451a,hsa-miR-22-5p,hsa-miR-320c	0.981818
hsa-let-7i-5p,hsa-miR-1246,hsa-miR-185-5p,hsa-miR-3615	0.96	hsa-miR-10b-5p,hsa-miR-451a,hsa-miR-651-5p,hsa-miR-320c	0.981818
hsa-let-7i-5p,hsa-miR-1246,hsa-miR-194-5p,hsa-miR-25-3p	0.96	hsa-miR-451a,hsa-miR-22-5p,hsa-miR-651-5p,hsa-miR-486-5p	0.981818
hsa-let-7i-5p,hsa-miR-1246,hsa-miR-22-5p,hsa-miR-25-3p	0.96	hsa-miR-451a,hsa-miR-22-5p,hsa-miR-651-5p,hsa-miR-320c	0.981818
hsa-let-7i-5p,hsa-miR-1246,hsa-miR-223-5p,hsa-miR-25-3p	0.96	hsa-miR-451a,hsa-miR-22-5p,hsa-miR-25-3p,hsa-let-7d-3p	0.981818
hsa-let-7i-5p,hsa-miR-1246,hsa-miR-25-3p,hsa-miR-342-5p	0.96	hsa-miR-451a,hsa-miR-651-5p,hsa-miR-215-5p,hsa-miR-320c	0.981818
hsa-let-7i-5p,hsa-miR-1246,hsa-miR-25-3p,hsa-miR-375	0.96	hsa-miR-451a,hsa-miR-651-5p,hsa-miR-3168,hsa-miR-128-3p	0.981818

## Sheet: Sheet2
Sample ID	Group	let-7b-5p	miR-451a	miR-320a-3p	let-7f-5p	let-7i-5p	miR-20a-5p	miR-30e-5p	miR-22-5p	miR-320e	let-7d-3p	miR-146b-5p	miR-148a-3p	miR-519a-3p	miR-99a-5p	miR-1307-3p	miR-26a-5p	miR-1246
1	lPE	-0.855251	1.9425	0.219353	0.413235	-12.1328	-1.89241	-0.927975	-6.50494	-1.1395	-1.76109	-15.9918	-0.375168	-2.32169	-9.74906	4.20902	-0.414135	5.66377
6	lPE	1.00076	0.741592	0.724926	2.44441	-9.6932	-14.2915	-0.0978012	-11.7642	0.474079	0.669739	-14.2915	-0.571884	-14.2915	-0.296291	5.09078	0.100903	6.79406
7	lPE	-0.531731	4.4401	0.0995827	0.439087	-9.83056	-0.255569	0.644794	-11.1499	-0.947544	-0.546158	-1.50218	-1.51107	-14.9993	-0.861546	3.5265	4.36613	5.90586
11	lPE	-16.1798	2.02693	-2.12766	-1.22932	-16.1798	-4.65894	-0.0434761	-3.87937	-9.77346	-1.8644	-11.6835	-4.15215	-16.1798	-2.14754	2.91885	-1.075	4.342
12	lPE	-0.151638	4.06205	2.27767	0.240421	-10.0968	-5.7142	2.05975	-1.69362	0.794685	0.876987	-13.8216	0.229507	-13.8216	0.911709	5.43415	-0.0707359	7.42175
14	lPE	-0.0107689	3.94988	0.462009	-0.339588	-8.10066	-1.60846	-0.151024	-6.35141	-0.791977	-5.48777	-2.84172	-2.29235	-1.22713	-0.962032	3.25342	6.33304	5.19903
16	lPE	-0.154343	5.07955	1.56402	1.53057	-0.71785	1.93684	1.64943	-3.79502	1.0634	-5.47896	-15.4653	-0.740646	-5.08851	-15.4653	3.96053	3.16879	6.71031
17	lPE	-13.7052	4.50154	-0.0754166	2.5701	-6.70575	0.867939	1.61508	-5.90923	0.0962639	1.0876	-13.7052	-1.86784	-13.7052	1.03307	7.20902	0.682323	6.95921
18	lPE	-15.4903	4.21034	-1.84079	0.530418	-2.01962	-1.26705	-0.419746	-7.02761	-1.56996	-2.80299	-15.4903	-15.4903	-15.4903	0.46587	3.23804	-1.68392	5.40731
19	lPE	-14.8016	4.20995	-0.0966644	0.442139	-0.214394	-0.0242157	0.0204544	-4.01184	-1.5011	-0.991024	-4.0989	-1.10937	-14.8016	-0.246964	4.67437	-1.20888	5.84353
21	ePE	-0.663773	2.73083	-1.9344	0.603756	-8.86688	-0.83712	-0.674202	-6.30531	-2.3234	-2.72938	-4.50365	-1.79208	-3.72586	-2.47356	3.43111	-0.316563	4.54993
22	ePE	-16.0565	3.8078	-0.80209	0.982822	-10.4925	0.118618	-0.251228	-3.73732	-4.47088	-3.65662	-4.27628	-0.770947	-16.0565	-0.946865	3.00233	0.781006	5.63052
23	ePE	0.454426	5.19613	1.57776	1.85613	-1.53879	0.867901	1.45647	-3.52128	0.0446701	0.707764	-14.6167	-0.838898	-4.12986	2.54452	5.00418	1.68983	5.25195
24	ePE	-0.146912	5.46505	0.871719	-1.7478	-9.40857	0.987659	0.404938	-4.34545	-0.0828247	0.570164	-15.0272	-0.889111	-1.36016	-3.98306	4.35519	-1.01874	4.98885
25	ePE	0.474075	6.17328	0.650135	1.40585	-2.94123	1.03168	2.35248	-0.273716	1.24203	-0.615204	0.432934	1.95911	-2.98486	2.2641	5.4189	3.47144	7.67027
26	ePE	0.192532	1.99817	-0.791573	-0.174473	-5.30408	0.447021	0.455685	-2.85292	-1.99347	-1.33436	-14.8484	-5.02726	-14.8484	-1.0574	4.52607	-1.90076	6.5194
27	ePE	1.95466	4.42319	1.17673	0.721294	-2.67081	0.0624733	1.01257	-6.28236	0.15567	0.835487	-6.99512	-10.4938	-14.1492	0.971142	4.38656	7.93552	6.0135
28	ePE	-14.8319	3.11409	-1.04371	1.08731	-4.49467	-14.8319	-0.220299	-1.65649	-4.3331	-0.706512	-14.8319	-1.77338	-14.8319	0.870857	4.09818	1.15892	5.59006
29	ePE	-11.8594	-11.8594	3.13177	2.90773	-11.8594	-11.8594	1.99368	0.146118	1.42112	1.64375	-11.8594	-11.8594	-11.8594	3.60757	9.88587	3.66892	8.3077
30	ePE	2.18049	3.52562	2.1368	2.96704	-10.5328	-0.874092	-1.1817	-5.50277	1.08815	0.0301552	-13.591	-2.06157	-13.591	2.07594	5.04602	2.82969	7.30553
31	ePE	1.48125	4.40991	1.25449	2.52821	-3.60764	-7.78711	1.47374	-3.58788	0.886734	-6.95798	-13.6552	-13.6552	-13.6552	-13.6552	5.4703	2.2977	6.74188
33	N	1.27664	3.99308	1.51993	1.44875	-0.937408	-1.27509	-0.0146637	-2.13531	1.11378	-0.317451	-14.5641	-0.319427	-0.846519	-10.6755	6.18499	-1.55531	5.67099
34	N	-14.6801	3.54016	0.0728607	-0.720718	-9.68957	-7.67966	0.42849	-4.79738	-1.65944	-14.6801	-14.6801	-0.900139	-14.6801	-3.74116	4.27397	2.08086	4.60166
35	N	2.03687	5.63599	-0.144566	0.647736	-0.581001	-0.933552	0.548107	-4.11559	0.877377	-0.553402	-13.8624	2.42724	-13.8624	1.07395	5.14705	2.57339	5.8641
39	N	1.25504	5.96144	0.914707	2.17994	-2.24901	1.16534	1.63178	-6.80762	-0.813766	-0.852722	-14.9072	-8.99803	0.157108	-0.0221596	3.52811	1.40743	6.13265
41	N	-1.24847	2.20757	-2.5259	-0.199512	-5.24448	-3.38646	-0.30521	-15.5013	-4.69152	-2.36574	-1.89899	-15.5013	-15.5013	-1.47132	3.47499	1.23398	5.46688
43	N	0.762787	2.61233	-2.51075	1.76128	-1.84243	-0.542805	-1.23747	-15.2736	-1.29308	-0.796139	-15.2736	0.890263	-12.1062	-12.1201	3.74483	1.2019	5.81847
44	N	1.45869	6.14523	2.46031	4.20432	0.120525	0.638042	1.53172	-13.2129	1.65698	1.91521	-13.2129	2.49045	-0.187298	-13.2129	3.76523	2.62717	7.97472
46	N	-0.239651	2.16623	-0.992771	1.82856	-0.773666	-1.58779	-0.900486	-5.3674	-4.82088	-4.13803	-13.7288	-0.670647	-9.60228	-2.02411	2.94579	1.39599	4.22447
47	N	-0.613258	4.38049	-0.219265	0.863586	-0.821541	1.06778	1.55494	-15.2238	0.0944061	-1.83163	-15.2238	0.543087	-1.4427	-1.17969	3.75649	7.24089	5.67339
49	N	2.16127	3.49492	1.05342	1.3853	-1.22046	-0.489441	-1.35392	-14.3957	-0.750416	-4.90409	-14.3957	-14.3957	-14.3957	-2.34822	4.64353	1.51636	5.81406
50	Nhr	4.7899	10.8309	5.88993	6.8276	5.02089	6.76582	6.39032	-9.18319	2.71451	2.86716	-9.18319	6.45937	-1.50291	-9.18319	9.89177	7.7195	11.0148
51	Nhr	-14.6369	4.82761	0.570812	0.3978	-0.294415	0.129017	-0.253918	-14.6369	-0.490906	-1.51489	-14.6369	-4.9398	-14.6369	0.0238533	7.89661	3.93884	5.24907
52	Nhr	-0.387505	4.80461	1.53835	2.17123	-5.7826	-0.697739	0.966888	-9.67294	0.447407	1.34085	-13.105	1.77403	1.90655	2.52982	6.10818	1.90372	7.68431
53	Nhr	0.954342	5.6449	0.315948	0.575817	-4.76647	-0.191826	1.88627	-4.38686	-1.09014	-1.69518	-5.57977	0.972557	0.307148	0.783451	5.30881	0.903809	7.08887
54	Nhr	-0.580597	1.65597	0.227459	0.101807	-8.76472	-3.11547	-1.9175	-12.4262	0.154945	-1.62547	-14.9243	-1.14683	-5.92537	0.196133	3.90442	-14.9243	5.64633
55	Nhr	1.57609	3.82317	1.76368	1.39326	-13.5767	1.00262	1.08209	-13.5767	-0.594387	0.348583	-13.5767	-1.1256	-13.5767	-13.5767	5.34131	1.85383	6.99035
56	Nhr	0	17.4285	12.543	14.4371	0	13.4439	14.029	0	4.73466	14.4895	15.0429	0	0	0	18.9666	14.046	19.3744
57	Nhr	-14.7018	2.06786	-1.16273	0.831821	-9.48998	0.225075	0.401615	-5.95391	-2.44841	-10.1301	-14.7018	-14.7018	-14.7018	-0.688103	4.57867	0.573051	5.16931
58	Nhr	-3.90118	15.4762	10.1111	11.5184	8.33826	11.3385	11.3959	8.7392	9.68003	6.57591	-3.90118	8.76018	9.86279	7.45231	13.4335	11.3976	15.8728
